# Supplementary material for: Metabolomics Profiling of White Button, Crimini, Portabella, Lion’s Mane, Maitake, Oyster, and Shiitake Mushrooms Using Untargeted Metabolomics and Targeted Amino Acid Analysis
Source: Foods. 2023 Aug 8;12(16):2985. doi: 10.3390/foods12162985 (PMC10453450; doi:10.3390/foods12162985)
Supplement: Supplementary file 1 [file foods-12-02985-s001.zip]

Archive with 5 entries (5 files):
- File S1. Compounds detected in sample replicates (detected in all 7 and unique to mushroom variety)_7.12.23 version.xlsx
- File S2. Amino Acid Profiles of the seven different mushroom varieties.xlsx
- File S3. Compounds that passed ANOVA thresholds (detected in all 7 mushrooms only).xlsx
- File S4. Amino Acid ANOVAs.pdf
- File S5. Figures S1, S2, S3 .pdf
