# Supplementary material for: Metabolomics Profiling of White Button, Crimini, Portabella, Lion’s Mane, Maitake, Oyster, and Shiitake Mushrooms Using Untargeted Metabolomics and Targeted Amino Acid Analysis
Source: Foods. 2023 Aug 8;12(16):2985. doi: 10.3390/foods12162985 (PMC10453450; doi:10.3390/foods12162985)
Supplement: Supplementary file 1 [file foods-12-02985-s001.zip › File S1. Compounds detected in sample replicates (detected in all 7 and unique to mushroom variety)_7.12.23 version.xlsx]

## Sheet: Hydrophilic_annotated
Mushroom variety	Previously determined to be in that food (i.e. that mushroom variety)	Probably/ Possibly in that food (identified in mushrooms generally)	Found in Some/Any other Food	Natural product, not known to be found in mushroom or foods	Other- Putatively annotated as exogenous, non-natural products	Cannot determine - not enough information	Compound	HMBD ID	KEGG ID	LMP ID	FooDB_id	HMDB Description	FooDB notes	Google notes	PubMed Notes/ papers	Superclass/Category	Main Class	Subclass	Other notes		Compound	Compound ( Entity list of selection )	Alignment Value	Annotations	CAS Number	ChEBI ID	Compound Name	CompoundAlgo	Frequency	HMP ID	Ionization mode	KEGG ID	LMP ID	Mass	METLIN ID	NCBI gi	PubChem ID	Retention Time	Swiss-Prot ID	foodb_id	chemspider_id	pubchem_compound_id	chebi_id	drugbank_id	phenol_explorer_compound_id	knapsack_id	kegg_id	bigg_id	wikipedia_id
ALL						X	(2R,3R,4R)-2-Amino-4-hydroxy-3-methylpentanoic acid	HMDB29449	N/A	N/A	FDB000562	(2r,3r,4r)-2-amino-4-hydroxy-3-methylpentanoic acid belongs to the class of organic compounds known as isoleucine and derivatives. Isoleucine and derivatives are compounds containing isoleucine or a derivative thereof resulting from reaction of isoleucine at the amino group or the carboxy group, or from the replacement of any hydrogen of glycine by a heteroatom. Based on a literature review a sig…	no associated foods	N/A - no additional relevant search results	N/A - no relevant search results	Organic Acids And Derivatives	Carboxylic Acids And Derivatives	Amino Acids, Peptides, And Analogues			(2R,3R,4R)-2-Amino-4-hydroxy-3-methylpentanoic acid	(2R,3R,4R)-2-Amino-4-hydroxy-3-methylpentanoic acid		(2R,3R,4R)-2-Amino-4-hydroxy-3-methylpentanoic acid [ C6 H13 N O3, tgt=, overall=59.38, db=59.38, tgt=, overall=147.0895, db=147.0895, tgt=, overall=, db=, tgt=, overall=, db=, tgt=, overall=, db= ]			(2R,3R,4R)-2-Amino-4-hydroxy-3-methylpentanoic acid	FindByFormula	57		Esi+			147.089				1.092
ALL		X					(3beta,22E,24R)-Ergosta-4,6,8(14),22-tetraen-3-ol	HMDB41050	N/A	N/A	FDB020923	(3beta,22E,24R)-Ergosta-4,6,8(14),22-tetraen-3-ol is found in mushrooms. (3beta,22E,24R)-Ergosta-4,6,8(14),22-tetraen-3-ol is a constituent of Marasmius oreades (fairy ring mushroom).	N/A	N/A - no additional relevant search results	N/A - no relevant search results	Lipids And Lipid-Like Molecules	Steroids And Steroid Derivatives	Ergostane Steroids			(3beta,22E,24R)-Ergosta-4,6,8(14),22-tetraen-3-ol	(3beta,22E,24R)-Ergosta-4,6,8(14),22-tetraen-3-ol		(3beta,22E,24R)-Ergosta-4,6,8(14),22-tetraen-3-ol [ C28 H42 O, tgt=, overall=66.76, db=66.76, CAS ID=104729-39-7, HMP ID=HMDB41050, tgt=, overall=394.3236, db=394.3236, tgt=, overall=, db=, tgt=, overall=, db=, tgt=, overall=, db= ]	104729-39-7		(3beta,22E,24R)-Ergosta-4,6,8(14),22-tetraen-3-ol	FindByFormula	59	HMDB41050	Esi+			394.324				13.847		FDB020923		131753018
ALL		X					(3beta,22E,24R)-Ergosta-4,6,8(14),22-tetraen-3-ol Esi+15.40999	HMDB41050	N/A	N/A	FDB020923	(3beta,22E,24R)-Ergosta-4,6,8(14),22-tetraen-3-ol is found in mushrooms. (3beta,22E,24R)-Ergosta-4,6,8(14),22-tetraen-3-ol is a constituent of Marasmius oreades (fairy ring mushroom)….(3beta,22E,24R)-Ergosta-4,6,8(14),22-tetraen-3-ol belongs to the class of organic compounds known as ergosterols and derivatives. These are steroids containing ergosta-5,7,22-trien-3beta-ol or a derivative thereof, …	N/A	N/A - no additional relevant search results	N/A - no relevant search results	Lipids And Lipid-Like Molecules	Steroids And Steroid Derivatives	Ergostane Steroids	hmdb states this compound is found in common and oyster mushrooms		(3beta,22E,24R)-Ergosta-4,6,8(14),22-tetraen-3-ol Esi+15.40999	(3beta,22E,24R)-Ergosta-4,6,8(14),22-tetraen-3-ol Esi+15.40999		(3beta,22E,24R)-Ergosta-4,6,8(14),22-tetraen-3-ol [ C28 H42 O, tgt=, overall=65.93, db=65.93, CAS ID=104729-39-7, HMP ID=HMDB41050, tgt=, overall=394.3236, db=394.3236, tgt=, overall=, db=, tgt=, overall=, db=, tgt=, overall=, db= ]	104729-39-7		(3beta,22E,24R)-Ergosta-4,6,8(14),22-tetraen-3-ol Esi+15.40999	FindByFormula	58	HMDB41050	Esi+			394.325				15.41		FDB020923		131753018
ALL		X					(3beta,5alpha,6alpha,7alpha,22E,24R)-5,6-Epoxyergosta-8,14,22-triene-3,7-diol	HMDB36304	N/A	N/A	FDB015172	(3beta,5alpha,6alpha,7alpha,22E,24R)-5,6-Epoxyergosta-8,14,22-triene-3,7-diol is found in mushrooms. (3beta,5alpha,6alpha,7alpha,22E,24R)-5,6-Epoxyergosta-8,14,22-triene-3,7-diol is a constituent of Tricholoma matsutake (matsutake)	associated with common and oyster mushrooms	N/A - no additional relevant search results	N/A - no relevant search results	Lipids And Lipid-Like Molecules	Steroids And Steroid Derivatives	Ergostane Steroids			(3beta,5alpha,6alpha,7alpha,22E,24R)-5,6-Epoxyergosta-8,14,22-triene-3,7-diol	(3beta,5alpha,6alpha,7alpha,22E,24R)-5,6-Epoxyergosta-8,14,22-triene-3,7-diol		(3beta,5alpha,6alpha,7alpha,22E,24R)-5,6-Epoxyergosta-8,14,22-triene-3,7-diol [ C28 H42 O3, tgt=, overall=66.96, db=66.96, CAS ID=276864-98-3, HMP ID=HMDB36304, tgt=, overall=426.3134, db=426.3134, tgt=, overall=, db=, tgt=, overall=, db=, tgt=, overall=, db= ]	276864-98-3		(3beta,5alpha,6alpha,7alpha,22E,24R)-5,6-Epoxyergosta-8,14,22-triene-3,7-diol	FindByFormula	56	HMDB36304	Esi+			426.313				13.507		FDB015172		131751949
ALL		X					(3beta,5alpha,6alpha,7alpha,22E,24R)-5,6-Epoxyergosta-8,14,22-triene-3,7-diol Esi+13.505997	HMDB36304	N/A	N/A	FDB015172	(3beta,5alpha,6alpha,7alpha,22E,24R)-5,6-Epoxyergosta-8,14,22-triene-3,7-diol is found in mushrooms. (3beta,5alpha,6alpha,7alpha,22E,24R)-5,6-Epoxyergosta-8,14,22-triene-3,7-diol is a constituent of Tricholoma matsutake (matsutake)	associated with common and oyster mushrooms	N/A - no additional relevant search results	N/A - no relevant search results	Lipids And Lipid-Like Molecules	Steroids And Steroid Derivatives	Ergostane Steroids			(3beta,5alpha,6alpha,7alpha,22E,24R)-5,6-Epoxyergosta-8,14,22-triene-3,7-diol Esi+13.505997	(3beta,5alpha,6alpha,7alpha,22E,24R)-5,6-Epoxyergosta-8,14,22-triene-3,7-diol Esi+13.505997		(3beta,5alpha,6alpha,7alpha,22E,24R)-5,6-Epoxyergosta-8,14,22-triene-3,7-diol [ C28 H42 O3, tgt=, overall=54.85, db=54.85, CAS ID=276864-98-3, HMP ID=HMDB36304, tgt=, overall=426.3134, db=426.3134, tgt=, overall=, db=, tgt=, overall=, db=, tgt=, overall=, db= ]	276864-98-3		(3beta,5alpha,6alpha,7alpha,22E,24R)-5,6-Epoxyergosta-8,14,22-triene-3,7-diol Esi+13.505997	FindByFormula	56	HMDB36304	Esi+			426.311				13.506		FDB015172		131751949
ALL		X					(3beta,5alpha,6alpha,7alpha,22E,24R)-5,6-Epoxyergosta-8,14,22-triene-3,7-diol Esi+13.507004	HMDB36304	N/A	N/A	FDB015172	(3beta,5alpha,6alpha,7alpha,22E,24R)-5,6-Epoxyergosta-8,14,22-triene-3,7-diol is found in mushrooms. (3beta,5alpha,6alpha,7alpha,22E,24R)-5,6-Epoxyergosta-8,14,22-triene-3,7-diol is a constituent of Tricholoma matsutake (matsutake)	associated with common and oyster mushrooms	N/A - no additional relevant search results	N/A - no relevant search results	Lipids And Lipid-Like Molecules	Steroids And Steroid Derivatives	Ergostane Steroids			(3beta,5alpha,6alpha,7alpha,22E,24R)-5,6-Epoxyergosta-8,14,22-triene-3,7-diol Esi+13.507004	(3beta,5alpha,6alpha,7alpha,22E,24R)-5,6-Epoxyergosta-8,14,22-triene-3,7-diol Esi+13.507004		(3beta,5alpha,6alpha,7alpha,22E,24R)-5,6-Epoxyergosta-8,14,22-triene-3,7-diol [ C28 H42 O3, tgt=, overall=66.90, db=66.90, CAS ID=276864-98-3, HMP ID=HMDB36304, tgt=, overall=426.3134, db=426.3134, tgt=, overall=, db=, tgt=, overall=, db=, tgt=, overall=, db= ]	276864-98-3		(3beta,5alpha,6alpha,7alpha,22E,24R)-5,6-Epoxyergosta-8,14,22-triene-3,7-diol Esi+13.507004	FindByFormula	56	HMDB36304	Esi+			426.314				13.507		FDB015172		131751949
ALL		X					(3beta,5alpha,6alpha,7alpha,22E,24R)-5,6-Epoxyergosta-8,14,22-triene-3,7-diol Esi+14.638	HMDB36304	N/A	N/A	FDB015172	(3beta,5alpha,6alpha,7alpha,22E,24R)-5,6-Epoxyergosta-8,14,22-triene-3,7-diol is found in mushrooms. (3beta,5alpha,6alpha,7alpha,22E,24R)-5,6-Epoxyergosta-8,14,22-triene-3,7-diol is a constituent of Tricholoma matsutake (matsutake)	associated with common and oyster mushrooms	N/A - no additional relevant search results	N/A - no relevant search results	Lipids And Lipid-Like Molecules	Steroids And Steroid Derivatives	Ergostane Steroids			(3beta,5alpha,6alpha,7alpha,22E,24R)-5,6-Epoxyergosta-8,14,22-triene-3,7-diol Esi+14.638	(3beta,5alpha,6alpha,7alpha,22E,24R)-5,6-Epoxyergosta-8,14,22-triene-3,7-diol Esi+14.638		(3beta,5alpha,6alpha,7alpha,22E,24R)-5,6-Epoxyergosta-8,14,22-triene-3,7-diol [ C28 H42 O3, tgt=, overall=66.49, db=66.49, CAS ID=276864-98-3, HMP ID=HMDB36304, tgt=, overall=426.3134, db=426.3134, tgt=, overall=, db=, tgt=, overall=, db=, tgt=, overall=, db= ]	276864-98-3		(3beta,5alpha,6alpha,7alpha,22E,24R)-5,6-Epoxyergosta-8,14,22-triene-3,7-diol Esi+14.638	FindByFormula	52	HMDB36304	Esi+			426.314				14.638		FDB015172		131751949
ALL		X					(3beta,5alpha,6alpha,7alpha,22E,24R)-5,6-Epoxyergosta-8,14,22-triene-3,7-diol Esi+14.929995	HMDB36304	N/A	N/A	FDB015172	(3beta,5alpha,6alpha,7alpha,22E,24R)-5,6-Epoxyergosta-8,14,22-triene-3,7-diol is found in mushrooms. (3beta,5alpha,6alpha,7alpha,22E,24R)-5,6-Epoxyergosta-8,14,22-triene-3,7-diol is a constituent of Tricholoma matsutake (matsutake)…..(3beta,5alpha,6alpha,7alpha,22E,24R)-5,6-Epoxyergosta-8,14,22-triene-3,7-diol belongs to the class of organic compounds known as ergostane steroids. These are steroi…	associated with common and oyster mushrooms	N/A - no additional relevant search results	N/A - no relevant search results	Lipids And Lipid-Like Molecules	Steroids And Steroid Derivatives	Ergostane Steroids	hmdb states this compound is found in common and oyster mushrooms		(3beta,5alpha,6alpha,7alpha,22E,24R)-5,6-Epoxyergosta-8,14,22-triene-3,7-diol Esi+14.929995	(3beta,5alpha,6alpha,7alpha,22E,24R)-5,6-Epoxyergosta-8,14,22-triene-3,7-diol Esi+14.929995		(3beta,5alpha,6alpha,7alpha,22E,24R)-5,6-Epoxyergosta-8,14,22-triene-3,7-diol [ C28 H42 O3, tgt=, overall=51.38, db=51.38, CAS ID=276864-98-3, HMP ID=HMDB36304, tgt=, overall=426.3134, db=426.3134, tgt=, overall=, db=, tgt=, overall=, db=, tgt=, overall=, db= ]	276864-98-3		(3beta,5alpha,6alpha,7alpha,22E,24R)-5,6-Epoxyergosta-8,14,22-triene-3,7-diol Esi+14.929995	FindByFormula	42	HMDB36304	Esi+			426.315				14.93		FDB015172		131751949
ALL						X	(5-Phenyl-1,2,4-triazol-3-yl)urea	N/A	C15383	N/A	N/A	N/A	N/A	N/A - no additional relevant search results	N/A - no relevant search results	Benzenoids	Benzene And Substituted Derivatives	NS			(5-Phenyl-1,2,4-triazol-3-yl)urea	(5-Phenyl-1,2,4-triazol-3-yl)urea		(5-Phenyl-1,2,4-triazol-3-yl)urea [ C9 H9 N5 O, tgt=, overall=52.39, db=52.39, KEGG ID=C15383, METLIN ID=70853, tgt=, overall=203.0807, db=203.0807, tgt=, overall=, db=, tgt=, overall=, db=, tgt=, overall=, db= ]			(5-Phenyl-1,2,4-triazol-3-yl)urea	FindByFormula	59		Esi+	C15383		203.082	70853			1.337
ALL						X	(5-Phenyl-1,2,4-triazol-3-yl)urea Esi+1.7210006	N/A	C15383	N/A	N/A	N/A	N/A	N/A - no additional relevant search results	N/A - no relevant search results	Benzenoids	Benzene And Substituted Derivatives	NS			(5-Phenyl-1,2,4-triazol-3-yl)urea Esi+1.7210006	(5-Phenyl-1,2,4-triazol-3-yl)urea Esi+1.7210006		(5-Phenyl-1,2,4-triazol-3-yl)urea [ C9 H9 N5 O, tgt=, overall=52.70, db=52.70, KEGG ID=C15383, METLIN ID=70853, tgt=, overall=203.0807, db=203.0807, tgt=, overall=, db=, tgt=, overall=, db=, tgt=, overall=, db= ]			(5-Phenyl-1,2,4-triazol-3-yl)urea Esi+1.7210006	FindByFormula	55		Esi+	C15383		203.082	70853			1.721
ALL						X	(9E)-Valenciaxanthin	HMDB36848	N/A	N/A	N/A	(9E)-Valenciaxanthin belongs to the class of organic compounds known as sesterterpenoids. These are terpenes composed of five consecutive isoprene units. Based on a literature review a small amount of articles have been published on (9E)-Valenciaxanthin.	no associated foods	N/A - no additional relevant search results	N/A - no relevant search results	Lipids And Lipid-Like Molecules	Prenol Lipids	Sesterterpenoids			(9E)-Valenciaxanthin	(9E)-Valenciaxanthin		(9E)-Valenciaxanthin [ C27 H40 O3, tgt=, overall=64.60, db=64.60, tgt=, overall=412.2977, db=412.2977, tgt=, overall=, db=, tgt=, overall=, db=, tgt=, overall=, db= ]			(9E)-Valenciaxanthin	FindByFormula	53		Esi+			412.3				14.965
ALL			X				(S)-5,7-Dihydroxy-6,8-dimethylflavanone	HMDB30694	N/A	N/A	FDB002615	(S)-5,7-Dihydroxy-6,8-dimethylflavanone is found in fruits. (S)-5,7-Dihydroxy-6,8-dimethylflavanone is isolated from Eugenia javanica (Java apple)...(S)-5,7-Dihydroxy-6,8-dimethylflavanone, also known as demethoxymatteucinol, belongs to the class of organic compounds known as flavanones. Flavanones are compounds containing a flavan-3-one moiety, with a structure characterized by a 2-phenyl-3,4-di…	N/A - ID does not work	N/A - no additional relevant search results	N/A - no relevant search results	Phenylpropanoids And Polyketides	Flavonoids	Flavans			(S)-5,7-Dihydroxy-6,8-dimethylflavanone	(S)-5,7-Dihydroxy-6,8-dimethylflavanone		(S)-5,7-Dihydroxy-6,8-dimethylflavanone [ C17 H16 O4, tgt=, overall=50.14, db=50.14, CAS ID=56297-79-1, HMP ID=HMDB30694, tgt=, overall=284.1049, db=284.1049, tgt=, overall=, db=, tgt=, overall=, db=, tgt=, overall=, db= ]	56297-79-1		(S)-5,7-Dihydroxy-6,8-dimethylflavanone	FindByFormula	54	HMDB30694	Esi+			284.106				2.036		FDB002615	542961	625031				C00008168
ALL			X				(S)-Laudanosine	HMDB30213	C09558	N/A	FDB002032	(S)-Laudanosine is found in opium poppy. (S)-Laudanosine is an Alkaloids and derivatives from Papaver somniferum (opium poppy)….(S)-Laudanosine belongs to the class of organic compounds known as benzylisoquinolines. These are organic compounds containing an isoquinoline to which a benzyl group is attached (S)-Laudanosine has been detected, but not quantified in, opium poppies (Papaver somniferum)…	no associated foods	results related to laudanosine -- which is a breakdown product of Hofmann elimination that has been associated with central nervous system excitement….and a metabolite of the neuromuscular-blocking drugs atracurium and cisatracurium with potentially toxic systemic effects	N/A - no relevant search results	Organoheterocyclic Compounds	Isoquinolines And Derivatives	Benzylisoquinolines			(S)-Laudanosine	(S)-Laudanosine		(S)-Laudanosine [ C21 H27 N O4, tgt=, overall=54.00, db=54.00, CAS ID=2688-77-9, KEGG ID=C09558, HMP ID=HMDB30213, tgt=, overall=357.1940, db=357.1940, tgt=, overall=, db=, tgt=, overall=, db=, tgt=, overall=, db= ]	2688-77-9		(S)-Laudanosine	FindByFormula	44	HMDB30213	Esi+	C09558		357.19				4.3		FDB002032	14792	15548	444892			C00001876
ALL			X				1-(beta-D-Ribofuranosyl)-1,4-dihydronicotinamide	HMDB11648	C15497	N/A	FDB028341	1-(beta-D-Ribofuranosyl)-1,4-dihydronicotinamide is the reduced form of nicotinamide riboside. Nicotinamide riboside or NR is a natural product found in milk. It can exist in both the oxidized and reduced form. Nicotinamide riboside is a newly discovered precursor to NAD ( nicotinamide adenine dinucleotide). Nicotinamide riboside kinases (Nrks) are essential for this NAD synthesis pathway. Nrks a…	associated with 29 different foods -- primarily animal origin. Mushrooms not specifically listed	N/A - no additional relevant search results	N/A - no relevant search results	Organic Oxygen Compounds	Organooxygen Compounds	Carbohydrates And Carbohydrate Conjugates	hmdb states this compound is found in several foods. Mushrooms not specifically listed.		1-(beta-D-Ribofuranosyl)-1,4-dihydronicotinamide	1-(beta-D-Ribofuranosyl)-1,4-dihydronicotinamide		1-(beta-D-Ribofuranosyl)-1,4-dihydronicotinamide [ C11 H16 N2 O5, tgt=, overall=56.35, db=56.35, KEGG ID=C15497, HMP ID=HMDB11648, tgt=, overall=256.1059, db=256.1059, tgt=, overall=, db=, tgt=, overall=, db=, tgt=, overall=, db= ]			1-(beta-D-Ribofuranosyl)-1,4-dihydronicotinamide	FindByFormula	59	HMDB11648	Esi+	C15497		256.106				4.499		FDB028341	9681931	11507134	55458				C15497
ALL			X				1-Isothiocyanato-8-(methylthio)octane Esi+1.5550002	HMDB0038447	N/A	N/A	FDB017805	1-Isothiocyanato-8-(methylthio)octane, also known as 8-(methylsulfanyl)octylisothiocyanate, belongs to the class of organic compounds known as isothiocyanates. These are organic compounds containing the isothiocyanate group, an isocyanate analogue with the general formula RN=C=S. 1-Isothiocyanato-8-(methylthio)octane has been detected, but not quantified in, brassicas. This could make 1-isothiocy…	1-Isothiocyanato-8-(methylthio)octane, also known as 8-(methylsulfanyl)octylisothiocyanate, belongs to the class of organic compounds known as isothiocyanates. These are organic compounds containing the isothiocyanate group, an isocyanate analogue with the general formula RN=C=S. 1-Isothiocyanato-8-(methylthio)octane has been detected, but not quantified in, brassicas. This could make 1-isothiocy…		N/A - no relevant search results	Organosulfur Compounds	Isothiocyanates	N/A	1-Isothiocyanato-8-(methylthio)octane is a natural product found in Arabidopsis thaliana and Nasturtium officinale with data available.		1-Isothiocyanato-8-(methylthio)octane Esi+1.5550002	1-Isothiocyanato-8-(methylthio)octane Esi+1.5550002		1-Isothiocyanato-8-(methylthio)octane Esi+1.5550002 [C10 H19 N S2]			1-Isothiocyanato-8-(methylthio)octane Esi+1.5550002	FindByFormula		HMDB0038447	Esi+			217.096				1.114
ALL		X					1-Naphtaldehyde Esi+8.963996	HMDB60892	N/A	N/A	FDB030250	N/A - link not working. See info in food_id	1-naphthaldehyde, also known as alpha-naphthal or 1-formylnaphthalene, is a member of the class of compounds known as naphthalenes. Naphthalenes are compounds containing a naphthalene moiety, which consists of two fused benzene rings. 1-naphthaldehyde is practically insoluble (in water) and an extremely weak basic (essentially neutral) compound (based on its pKa). 1-naphthaldehyde can be found in…	N/A - no additional relevant search results	N/A - no relevant search results	Benzenoids	Naphthalenes	NS			1-Naphtaldehyde Esi+8.963996	1-Naphtaldehyde Esi+8.963996		1-Naphtaldehyde [ C22 H16 O2, tgt=, overall=56.28, db=56.28, HMP ID=HMDB60892, tgt=, overall=312.1150, db=312.1150, tgt=, overall=, db=, tgt=, overall=, db=, tgt=, overall=, db= ]			1-Naphtaldehyde Esi+8.963996	FindByFormula	54	HMDB60892	Esi+			312.115				8.964
ALL		X					(�)-1-Phenylethanol	HMDB32619	N/A	N/A	FDB010561	(±)-1-Phenylethanol is a flavouring agent…. 1-Phenylethanol, also known as styrallyl alcohol, belongs to the class of organic compounds known as benzene and substituted derivatives. These are aromatic compounds containing one monocyclic ring system consisting of benzene. 1-Phenylethanol is a sweet, acetophenone, and fresh tasting compound. 1-Phenylethanol has been detected, but not quantified in,…	associated with 13 foods including common and oyster mushrooms	N/A - no additional relevant search results	N/A - no relevant search results	Benzenoids	Benzene And Substituted Derivatives	NS	hmdb states this compound is associated with several foods including common and oyster mushrooms		(�)-1-Phenylethanol	(�)-1-Phenylethanol		(�)-1-Phenylethanol [ C8 H10 O, tgt=, overall=50.88, db=50.88, CAS ID=13323-81-4, HMP ID=HMDB32619, tgt=, overall=122.0732, db=122.0732, tgt=, overall=, db=, tgt=, overall=, db=, tgt=, overall=, db= ]	13323-81-4		(�)-1-Phenylethanol	FindByFormula	59	HMDB32619	Esi+			122.05				5.338		FDB010561	7131	7409	669			C00051575	C07112		1-Phenylethanol
ALL			X				1,2-Dihydro-1,1,6-trimethylnaphthalene	HMDB40284	N/A	N/A	FDB020005	1,2-Dihydro-1,1,6-trimethylnaphthalene is found in alcoholic beverages. 1,2-Dihydro-1,1,6-trimethylnaphthalene is isolated from strawberry oil, peaches, tobacco and wines. 1,2-Dihydro-1,1,6-trimethylnaphthalene is a component of wine off-flavour on ageing.....1,2-Dihydro-1,1,6-trimethylnaphthalene belongs to the class of organic compounds known as naphthalenes. Naphthalenes are compounds containi…	no associated foods	N/A - no additional relevant search results	N/A - no relevant search results	Benzenoids	Naphthalenes	NS			1,2-Dihydro-1,1,6-trimethylnaphthalene	1,2-Dihydro-1,1,6-trimethylnaphthalene		1,2-Dihydro-1,1,6-trimethylnaphthalene [ C13 H16, tgt=, overall=59.24, db=59.24, CAS ID=30364-38-6, HMP ID=HMDB40284, tgt=, overall=172.1252, db=172.1252, tgt=, overall=, db=, tgt=, overall=, db=, tgt=, overall=, db= ]	30364-38-6		1,2-Dihydro-1,1,6-trimethylnaphthalene	FindByFormula	59	HMDB40284	Esi+			172.125				15.729		FDB020005	108567	121677				C00055601
ALL			X				1,7-Dimethylguanosine Esi+6.1690035	HMDB01961	N/A	N/A	FDB022767	1,7-dimethylguanosine is a modified ribonucleoside. 1,7-dimethylguanosine is formed in tRNA enzymatic methylation. 1,7-Dimethylguanosine was found to be formed in high amounts in the tRNA methylation reaction at high concentrations of methylating agents.1,7-dimethylguanosine has a possible connection to chemical cancerogenesis and to the aberrant increase of tRNA methylases activity in tumor tiss…	associated with 29 different foods -- primarily animal origin. Mushrooms not specifically listed	N/A - no additional relevant search results	N/A - no relevant search results	Nucleosides, Nucleotides, And Analogues	Purine Nucleosides	NS	hmdb states this compound is found in several foods. Mushrooms not specifically listed.		1,7-Dimethylguanosine Esi+6.1690035	1,7-Dimethylguanosine Esi+6.1690035		1,7-Dimethylguanosine [ C12 H18 N5 O5, tgt=, overall=57.74, db=57.74, CAS ID=69453-64-1, METLIN ID=58069, HMP ID=HMDB01961, tgt=, overall=312.1308, db=312.1308, tgt=, overall=, db=, tgt=, overall=, db=, tgt=, overall=, db= ]	69453-64-1		1,7-Dimethylguanosine Esi+6.1690035	FindByFormula	55	HMDB01961	Esi+			311.133	58069			6.169		FDB022767	140757	160130	165836
ALL			X				1,7-Dimethylguanosine Esi+6.170003	HMDB01961	N/A	N/A	FDB022767	1,7-dimethylguanosine is a modified ribonucleoside. 1,7-dimethylguanosine is formed in tRNA enzymatic methylation. 1,7-Dimethylguanosine was found to be formed in high amounts in the tRNA methylation reaction at high concentrations of methylating agents.1,7-dimethylguanosine has a possible connection to chemical cancerogenesis and to the aberrant increase of tRNA methylases activity in tumor tiss…	associated with 29 different foods -- primarily animal origin. Mushrooms not specifically listed	N/A - no additional relevant search results	N/A - no relevant search results	Nucleosides, Nucleotides, And Analogues	Purine Nucleosides	NS			1,7-Dimethylguanosine Esi+6.170003	1,7-Dimethylguanosine Esi+6.170003		1,7-Dimethylguanosine [ C12 H18 N5 O5, tgt=, overall=57.74, db=57.74, CAS ID=69453-64-1, METLIN ID=58069, HMP ID=HMDB01961, tgt=, overall=312.1308, db=312.1308, tgt=, overall=, db=, tgt=, overall=, db=, tgt=, overall=, db= ]	69453-64-1		1,7-Dimethylguanosine Esi+6.170003	FindByFormula	57	HMDB01961	Esi+			311.154	58069			6.17		FDB022767	140757	160130	165836
ALL			X				12-oxo-PDA	HMDB0301804	C01226	N/A	FDB001432	not previously provided...12-oxo-pda, also known as (15z)-12-oxophyto-10,15-dienoate or 12-oxo-10,15(Z)-phytodienoic acid, is a member of the class of compounds known as prostaglandins and related compounds. Prostaglandins and related compounds are unsaturated carboxylic acids consisting of a 20 carbon skeleton that also contains a five member ring, and are based upon the fatty acid arachidonic a…	associated with corn	quite a few search results --> "Liquid Chromatography Mass Spectrometrybased High-Throughput, Unbiased Profiling of Upland and Lowland Rice Varieties Cultivated in Sabah"…."Jasmonic acid biosynthesis by fungi: derivatives, first evidence on biochemical pathways and culture conditions for production" --> Jasmonic acid is a metabolite of the compound	N/A - no relevant search results	Lipids And Lipid-Like Molecules	Fatty Acyls	Eicosanoids			12-oxo-PDA	12-oxo-PDA		12-oxo-PDA [ C18 H28 O3, tgt=, overall=57.86, db=57.86, CAS ID=85551-10-6, KEGG ID=C01226, tgt=, overall=292.2038, db=292.2038, tgt=, overall=, db=, tgt=, overall=, db=, tgt=, overall=, db= ]	85551-10-6		12-oxo-PDA	FindByFormula	60		Esi+	C01226		292.204				12.554
ALL		X					1H-Indole-3-acetaldehyde	HMDB01190	N/A	N/A	FDB013950	Indoleacetaldehyde, also known as tryptaldehyde, belongs to the class of organic compounds known as 3-alkylindoles. 3-Alkylindoles are compounds containing an indole moiety that carries an alkyl chain at the 3-position. Indoleacetaldehyde is an extremely weak basic (essentially neutral) compound (based on its pKa). Indoleacetaldehyde exists in all living species, ranging from bacteria to humans. …	associated with 564 different foods including common and oyster mushroom	"Interactions of fungi with non-isothiocyanate products of the plant glucosinolate pathway: A review on product formation, antifungal activity, mode of action and biotransformation"	"Biosynthesis and Secretion of Indole-3-Acetic Acid and Its Morphological Effects on Tricholoma vaccinum-Spruce Ectomycorrhiza" PMID: 26231639	Organoheterocyclic Compounds	Indoles And Derivatives	Indoles			1H-Indole-3-acetaldehyde	1H-Indole-3-acetaldehyde		1H-Indole-3-acetaldehyde [ C10 H9 N O, tgt=, overall=58.38, db=58.38, CAS ID=2591-98-2, HMP ID=HMDB01190, tgt=, overall=159.0684, db=159.0684, tgt=, overall=, db=, tgt=, overall=, db=, tgt=, overall=, db= ]	2591-98-2		1H-Indole-3-acetaldehyde	FindByFormula	57	HMDB01190	Esi+			159.069				4.68		FDB013950	778	800	18086			C00000109	C00637	35561
ALL		X					1H-Indole-3-carboxaldehyde	HMDB29737	C08493	N/A	FDB000934	Indole-3-carboxaldehyde (IAld or I3A), also known as 3-formylindole or 3-indolealdehyde, belongs to the class of organic compounds known as indoles. Indoles are compounds containing an indole moiety, which consists of a pyrrole ring fused to benzene to form 2,3-benzopyrrole. In humans, I3A is a biologically active metabolite which acts as a receptor agonist at the aryl hydrocarbon receptor in int…	associated with 515 different foods including common and oyster mushrooms	"Interactions of fungi with non-isothiocyanate products of the plant glucosinolate pathway: A review on product formation, antifungal activity, mode of action and biotransformation"..."New Indole Derivatives with Free Radical Scavenging Activity from Agrocybe cylindracea".....https://www.trc-canada.com/product-detail/?M312134 --> "1-Methyl-1H-indole-3-carbaldehyde is a useful research reagent for…	New Bioactive Compounds from Korean Native Mushrooms --> PMID: 24493936	Organoheterocyclic Compounds	Indoles And Derivatives	Indoles			1H-Indole-3-carboxaldehyde	1H-Indole-3-carboxaldehyde		1H-Indole-3-carboxaldehyde [ C9 H7 N O, tgt=, overall=67.44, db=67.44, CAS ID=487-89-8, KEGG ID=C08493, HMP ID=HMDB29737, tgt=, overall=145.0528, db=145.0528, tgt=, overall=, db=, tgt=, overall=, db=, tgt=, overall=, db= ]	487-89-8		1H-Indole-3-carboxaldehyde	FindByFormula	60	HMDB29737	Esi+	C08493		145.053				4.68		FDB000934	9838	10256	28238			C00000112	C08493		Indole-3-carboxaldehyde
ALL		X					1H-Pyrrole-2-carboxaldehyde	HMDB36057	N/A	N/A	FDB014879	1H-Pyrrole-2-carboxaldehyde is found in coffee and coffee products. 1H-Pyrrole-2-carboxaldehyde is a constituent of numerous plant species including tea, coffee and various legumes….1H-Pyrrole-2-carboxaldehyde, also known as alpha-pyrrolaldehyde or 2-carboxaldehyde-1H-pyrrole, belongs to the class of organic compounds known as aryl-aldehydes. Aryl-aldehydes are compounds containing an aldehyde gr…	associated with 9 different foods, mushrooms not specifically listed	"Novel Edible Mushroom BDM-X as an Immune Modulator: Possible Role in Dietary Self-Protection Against COVID-19 Pandemic "	"Identification of a Novel Pyrrole Alkaloids and derivatives from the Edible Mushroom Basidiomycetes-X (Echigoshirayukidake)" --> PMID: 33105737One article on this compound as a potential biomarker of coffee consumption --"Combined Urinary Biomarkers to Assess Coffee Intake Using Untargeted Metabolomics: Discovery in Three Pilot Human Intervention Studies and Validation in Cross-Sectional Studies"	Organic Oxygen Compounds	Organooxygen Compounds	Carbonyl Compounds	hmdb states this compound is found in foods including teas, asparagus, beef, coffee….although mushrooms are not specifically stated, other literature suggests this compound has been identified in other mushrooms species		1H-Pyrrole-2-carboxaldehyde	1H-Pyrrole-2-carboxaldehyde		1H-Pyrrole-2-carboxaldehyde [ C5 H5 N O, tgt=, overall=59.25, db=59.25, CAS ID=1003-29-8, HMP ID=HMDB36057, tgt=, overall=95.0371, db=95.0371, tgt=, overall=, db=, tgt=, overall=, db=, tgt=, overall=, db= ]	1003-29-8		1H-Pyrrole-2-carboxaldehyde	FindByFormula	58	HMDB36057	Esi+			95.0371				1.5		FDB014879	13254	13854	59978			C00052636
ALL			X				2-(5,8-Tetradecadienyl)cyclobutanone	HMDB37519	N/A	N/A	FDB016598	2-(5,8-Tetradecadienyl)cyclobutanone is detected in &gamma;-irradiated chicken, egg and papaya. 2-(5,8-Tetradecadienyl)cyclobutanone is formed by decomposition of linoleic acid triglycerides. Potential marker for &gamma;-irradiataion of food…..2-(5,8-Tetradecadienyl)cyclobutanone belongs to the class of organic compounds known as cyclic ketones. These are organic compounds containing a ketone tha…	no associated foods	N/A - no additional relevant search results	N/A - no relevant search results	Organic Oxygen Compounds	Organooxygen Compounds	Carbonyl Compounds			2-(5,8-Tetradecadienyl)cyclobutanone	2-(5,8-Tetradecadienyl)cyclobutanone		2-(5,8-Tetradecadienyl)cyclobutanone [ C18 H30 O, tgt=, overall=58.18, db=58.18, CAS ID=152245-81-3, HMP ID=HMDB37519, tgt=, overall=262.2297, db=262.2297, tgt=, overall=, db=, tgt=, overall=, db=, tgt=, overall=, db= ]	152245-81-3		2-(5,8-Tetradecadienyl)cyclobutanone	FindByFormula	49	HMDB37519	Esi+			262.231				14.354		FDB016598	35014425	101929256	171994
ALL						X	2-Acetyl-1,5,6,7-tetrahydro-6-hydroxy-7-(hydroxymethyl)-4H-azepine-4-one Esi+1.5439993	HMDB35177	N/A	N/A	FDB013817	2-Acetyl-1,5,6,7-tetrahydro-6-hydroxy-7-(hydroxymethyl)-4H-azepine-4-one is a minor product from the Maillard reaction of xylose and glycin...2-Acetyl-1,5,6,7-tetrahydro-6-hydroxy-7-(hydroxymethyl)-4H-azepine-4-one belongs to the class of organic compounds known as azepines. These are organic compounds containing an unsaturated seven-member heterocycle with one nitrogen atom replacing a carbon at…	no associated foods	link for "dictionary of food compounds" came up but not sure that it is an exact match and additional info was not able to be obtained -- https://books.google.com/books?id=eW20PCXIqv8C&pg=PA1452&lpg=PA1452&dq=2-Acetyl-1,5,6,7-tetrahydro-6-hydroxy-7-(hydroxymethyl)-4H-azepine-4-one&source=bl&ots=X9jAHDAPwR&sig=ACfU3U1JVHvGawJudon0S-BAZBr840qwxQ&hl=en&sa=X&ved=2ahUKEwjQ0ef9war4AhUQg2oFHXtJCJEQ6AF6B…	N/A - no relevant search results	Organoheterocyclic Compounds	Azepines	NS			2-Acetyl-1,5,6,7-tetrahydro-6-hydroxy-7-(hydroxymethyl)-4H-azepine-4-one Esi+1.5439993	2-Acetyl-1,5,6,7-tetrahydro-6-hydroxy-7-(hydroxymethyl)-4H-azepine-4-one Esi+1.5439993		2-Acetyl-1,5,6,7-tetrahydro-6-hydroxy-7-(hydroxymethyl)-4H-azepine-4-one [ C9 H13 N O4, tgt=, overall=54.34, db=54.34, HMP ID=HMDB35177, tgt=, overall=199.0845, db=199.0845, tgt=, overall=, db=, tgt=, overall=, db=, tgt=, overall=, db= ]			2-Acetyl-1,5,6,7-tetrahydro-6-hydroxy-7-(hydroxymethyl)-4H-azepine-4-one Esi+1.5439993	FindByFormula	51	HMDB35177	Esi+			199.085				1.544		FDB013817	35013865	15847403	169272
ALL						X	2-Diethylaminoethanol	HMDB33971	N/A	N/A	FDB012202	Boiler water additive….2-Diethylaminoethanol, also known as diethylethanolamine or DEAE, belongs to the class of organic compounds known as 1,2-aminoalcohols. These are organic compounds containing an alkyl chain with an amine group bound to the C1 atom and an alcohol group bound to the C2 atom. Based on a literature review a significant number of articles have been published on 2-Diethylaminoeth…	no associated foods	N/A - no additional relevant search results	N/A - no relevant search results	Organic Nitrogen Compounds	Organonitrogen Compounds	Amines			2-Diethylaminoethanol	2-Diethylaminoethanol		2-Diethylaminoethanol [ C6 H15 N O, tgt=, overall=67.45, db=67.45, CAS ID=100-37-8, HMP ID=HMDB33971, tgt=, overall=117.1154, db=117.1154, tgt=, overall=, db=, tgt=, overall=, db=, tgt=, overall=, db= ]	100-37-8		2-Diethylaminoethanol	FindByFormula	53	HMDB33971	Esi+			117.115				1.093		FDB012202	13842001	7497	52153						2-Diethylaminoethanol
ALL		X					2-Furancarboxaldehyde	HMDB32914	C14279	N/A	FDB004219	2-Furancarboxaldehyde, also known as 2-furaldehyde or a-furole, belongs to the class of organic compounds known as aryl-aldehydes. Aryl-aldehydes are compounds containing an aldehyde group directly attached to an aromatic ring. 2-Furancarboxaldehyde is found in allspice and it is also a flavour ingredient. 2-Furancarboxaldehyde is present in coffee, calamus, matsutake mushroom (Tricholoma matsuta…	associated with beer, red wine, and oats	MarkerDB indicates this compound is found in several foods including mushrooms --> https://markerdb.ca/chemicals/5021 "is found in allspice and it is also a flavour ingredient. 2-Furancarboxaldehyde is present in coffee, calamus, matsutake mushroom (Tricholoma matsutake), pumpkin, malt, peated malt, Bourbon vanilla, Lamb's lettuce, pimento leaf and various fruits, e.g. apple, apricot, sweet cherr…	N/A - no relevant search results	Organic Oxygen Compounds	Organooxygen Compounds	Carbonyl Compounds	hmdb states this compound is found in beer, red wine, and oats		2-Furancarboxaldehyde	2-Furancarboxaldehyde		2-Furancarboxaldehyde [ C5 H4 O2, tgt=, overall=57.93, db=57.93, CAS ID=98-01-1, KEGG ID=C14279, HMP ID=HMDB32914, tgt=, overall=96.0211, db=96.0211, tgt=, overall=, db=, tgt=, overall=, db=, tgt=, overall=, db= ]	98-01-1		2-Furancarboxaldehyde	FindByFormula	59	HMDB32914	Esi+	C14279		96.021				1.562		FDB004219	13863629	7362	34768			C00030331	C14279		Furfural
ALL			X				2-Hexenoylcarnitine Esi+6.274001	HMDB13161	N/A	N/A	FDB029316	2-Hexenoylcarnitine is an acylcarnitine. More specifically, it is an 2-hexenoic acid ester of carnitine. Acylcarnitines were first discovered more than 70 year ago (PMID: 13825279). It is believed that there are more than 1000 types of acylcarnitines in the human body. The general role of acylcarnitines is to transport acyl-groups (organic acids and fatty acids) from the cytoplasm into the mitoch…	associated with 33 different foods -- primarily animal origin. Mushrooms not specifically listed	N/A - no additional relevant search results	N/A - no relevant search results	Lipids And Lipid-Like Molecules	Fatty Acyls	Fatty Acid Esters			2-Hexenoylcarnitine Esi+6.274001	2-Hexenoylcarnitine Esi+6.274001		2-Hexenoylcarnitine [ C13 H23 N O4, tgt=, overall=66.50, db=66.50, HMP ID=HMDB13161, tgt=, overall=257.1627, db=257.1627, tgt=, overall=, db=, tgt=, overall=, db=, tgt=, overall=, db= ]			2-Hexenoylcarnitine Esi+6.274001	FindByFormula	42	HMDB13161	Esi+			257.163				6.274		FDB029316	35032584	53481638
ALL			X				2-Hexenoylcarnitine Esi+6.588997	HMDB13161	N/A	N/A	FDB029316	2-Hexenoylcarnitine is an acylcarnitine. More specifically, it is an 2-hexenoic acid ester of carnitine. Acylcarnitines were first discovered more than 70 year ago (PMID: 13825279). It is believed that there are more than 1000 types of acylcarnitines in the human body. The general role of acylcarnitines is to transport acyl-groups (organic acids and fatty acids) from the cytoplasm into the mitoch…	associated with 33 different foods -- primarily animal origin. Mushrooms not specifically listed	N/A - no additional relevant search results	N/A - no relevant search results	Lipids And Lipid-Like Molecules	Fatty Acyls	Fatty Acid Esters	hmdb states this compound is found in several foods. Mushrooms not specifically listed.		2-Hexenoylcarnitine Esi+6.588997	2-Hexenoylcarnitine Esi+6.588997		2-Hexenoylcarnitine [ C13 H23 N O4, tgt=, overall=58.27, db=58.27, HMP ID=HMDB13161, tgt=, overall=257.1627, db=257.1627, tgt=, overall=, db=, tgt=, overall=, db=, tgt=, overall=, db= ]			2-Hexenoylcarnitine Esi+6.588997	FindByFormula	59	HMDB13161	Esi+			257.163				6.589		FDB029316	35032584	53481638
ALL			X				2-Hydroxy-3-(3,4-dihydroxyphenyl)propanamide	HMDB38336	N/A	N/A	FDB017671	2-Hydroxy-3-(3,4-dihydroxyphenyl)propanamide is found in herbs and spices. 2-Hydroxy-3-(3,4-dihydroxyphenyl)propanamide is isolated from rhizomes of sage plant….2-Hydroxy-3-(3,4-dihydroxyphenyl)propanamide belongs to the class of organic compounds known as catechols. Catechols are compounds containing a 1,2-benzenediol moiety. 2-Hydroxy-3-(3,4-dihydroxyphenyl)propanamide has been detected, but no…	no associated foods	N/A - no additional relevant search results	N/A - no relevant search results	Benzenoids	Phenols	Benzenediols			2-Hydroxy-3-(3,4-dihydroxyphenyl)propanamide	2-Hydroxy-3-(3,4-dihydroxyphenyl)propanamide		2-Hydroxy-3-(3,4-dihydroxyphenyl)propanamide [ C9 H11 N O4, tgt=, overall=57.92, db=57.92, HMP ID=HMDB38336, tgt=, overall=197.0688, db=197.0688, tgt=, overall=, db=, tgt=, overall=, db=, tgt=, overall=, db= ]			2-Hydroxy-3-(3,4-dihydroxyphenyl)propanamide	FindByFormula	54	HMDB38336	Esi+			197.071				1.566		FDB017671	8211158	10035593
ALL			X				2-Hydroxy-6,7-dimethoxybenzoxazole Esi+1.342	HMDB30726	N/A	N/A	FDB002650	2-Hydroxy-6,7-dimethoxybenzoxazole is found in cereals and cereal products. 2-Hydroxy-6,7-dimethoxybenzoxazole is a constituent of the dried tissues of Zea mays (sweet corn)….2-Hydroxy-6,7-dimethoxybenzoxazole belongs to the class of organic compounds known as benzoxazolones. These are organic compounds containing a benzene fused to an oxazole ring (a five-member aliphatic ring with three carbon …	N/A - ID does not work	found in the dictionary of food compounds --> https://books.google.com/books?id=5irNBQAAQBAJ&pg=PA553&lpg=PA553&dq=2-Hydroxy-6,7-dimethoxybenzoxazole+and+mushrooms&source=bl&ots=NknmsVnRuI&sig=ACfU3U2x2HrpNRpfbJJUZ0ldQE18KiVIUA&hl=en&sa=X&ved=2ahUKEwidlKWJyqr4AhW3rmoFHX2kBgAQ6AF6BAgCEAM#v=onepage&q=2-Hydroxy-6%2C7-dimethoxybenzoxazole%20and%20mushrooms&f=false....no access to the book though	N/A - no relevant search results	Organoheterocyclic Compounds	Benzoxazoles	Benzoxazolones			2-Hydroxy-6,7-dimethoxybenzoxazole Esi+1.342	2-Hydroxy-6,7-dimethoxybenzoxazole Esi+1.342		2-Hydroxy-6,7-dimethoxybenzoxazole [ C9 H9 N O4, tgt=, overall=57.54, db=57.54, HMP ID=HMDB30726, tgt=, overall=195.0532, db=195.0532, tgt=, overall=, db=, tgt=, overall=, db=, tgt=, overall=, db= ]			2-Hydroxy-6,7-dimethoxybenzoxazole Esi+1.342	FindByFormula	58	HMDB30726	Esi+			195.053				1.342		FDB002650	9162355	10987158
ALL			X				2-Keto-6-acetamidocaproate	HMDB12150	C05548	N/A	FDB028807	2-Keto-6-acetamidocaproate is an intermediate in lysine degradation. It can be generated from N6-acetyl-L-lysine. N-acetyl-lysine is an acetylated amino acid. Post-translational lysine-acetylation is one of two major modifications of lysine residues in various proteins. Acetylation of specific lysine residues in the N-terminal domains of core histones is a biochemical marker of active genes. Acet…	associated with 29 different foods -- primarily animal origin. Mushrooms not specifically listed	N/A - no additional relevant search results	N/A - no relevant search results	Organic Acids And Derivatives	Keto Acids And Derivatives	Medium-Chain Keto Acids And Derivatives	hmdb states this compound is found in several foods. Mushrooms not specifically listed.		2-Keto-6-acetamidocaproate	2-Keto-6-acetamidocaproate		2-Keto-6-acetamidocaproate [ C8 H13 N O4, tgt=, overall=57.81, db=57.81, KEGG ID=C05548, HMP ID=HMDB12150, tgt=, overall=187.0845, db=187.0845, tgt=, overall=, db=, tgt=, overall=, db=, tgt=, overall=, db= ]			2-Keto-6-acetamidocaproate	FindByFormula	57	HMDB12150	Esi+	C05548		187.084				1.204		FDB028807	168403	194080	28376				C05548
ALL			X				2-Methylcitric acid	HMDB00379	N/A	N/A	FDB021997	Methylcitric acid (MCA) is elevated in body fluids of patients with propionic acidaemia (PA; OMIM 232000, 232050), methylmalonic aciduria (MMA; OMIM 251000, 251120) and multiple carboxylase deficiency (OMIM 253260, 253270), which are inherited disorders. MCA is formed by condensation of accumulated propionyl- CoA and oxalacetate by the enzyme si-citrate synthase (EC 4.1.3.7). MCA molecule has two…	associated with 30 different foods -- primarily animal origin. Mushrooms not specifically listed	N/A - no additional relevant search results	N/A - no relevant search results	Organic Acids And Derivatives	Carboxylic Acids And Derivatives	Tricarboxylic Acids And Derivatives	hmdb states this compound is found in several foods. Mushrooms not specifically listed.		2-Methylcitric acid	2-Methylcitric acid		2-Methylcitric acid [ C7 H10 O7, tgt=, overall=56.20, db=56.20, CAS ID=6061-96-7, HMP ID=HMDB00379, tgt=, overall=206.0427, db=206.0427, tgt=, overall=, db=, tgt=, overall=, db=, tgt=, overall=, db= ]	6061-96-7		2-Methylcitric acid	FindByFormula	57	HMDB00379	Esi+			206.044				0.914		FDB021997	500	515	30835					39369
ALL			X				2-Methylguanosine Esi+1.9469992	HMDB05862	N/A	N/A	FDB023782	2-Methylguanosine is an endogenous methylated nucleoside found in human fluids; methylated purine bases are present in higher amounts in tumor-bearing patients compared to healthy controls.DNA hypermethylation is a common finding in malignant cells and has been explored as a therapeutic target for hypomethylating agents. When chemical bonds to DNA, the DNA becomes damaged and proper and complete …	associated with 30 different foods -- primarily animal origin. Mushrooms not specifically listed	N/A - no additional relevant search results	N/A - no relevant search results	Nucleosides, Nucleotides, And Analogues	Purine Nucleosides	NS			2-Methylguanosine Esi+1.9469992	2-Methylguanosine Esi+1.9469992		2-Methylguanosine [ C11 H15 N5 O5, tgt=, overall=64.36, db=64.36, CAS ID=2140-77-4, HMP ID=HMDB05862, tgt=, overall=297.1073, db=297.1073, tgt=, overall=, db=, tgt=, overall=, db=, tgt=, overall=, db= ]	2140-77-4		2-Methylguanosine Esi+1.9469992	FindByFormula	47	HMDB05862	Esi+			297.108				1.947		FDB023782	2299669	3035422	19702						7-Methylguanosine
ALL			X				2-Methylguanosine Esi+5.7269993	HMDB05862	N/A	N/A	FDB023782	2-Methylguanosine is an endogenous methylated nucleoside found in human fluids; methylated purine bases are present in higher amounts in tumor-bearing patients compared to healthy controls.DNA hypermethylation is a common finding in malignant cells and has been explored as a therapeutic target for hypomethylating agents. When chemical bonds to DNA, the DNA becomes damaged and proper and complete …	associated with 30 different foods -- primarily animal origin. Mushrooms not specifically listed	N/A - no additional relevant search results	N/A - no relevant search results	Nucleosides, Nucleotides, And Analogues	Purine Nucleosides	NS			2-Methylguanosine Esi+5.7269993	2-Methylguanosine Esi+5.7269993		2-Methylguanosine [ C11 H15 N5 O5, tgt=, overall=66.94, db=66.94, CAS ID=2140-77-4, HMP ID=HMDB05862, tgt=, overall=297.1073, db=297.1073, tgt=, overall=, db=, tgt=, overall=, db=, tgt=, overall=, db= ]	2140-77-4		2-Methylguanosine Esi+5.7269993	FindByFormula	57	HMDB05862	Esi+			297.108				5.727		FDB023782	2299669	3035422	19702						7-Methylguanosine
ALL			X				2-Methylguanosine Esi+5.9230013	HMDB05862	N/A	N/A	FDB023782	2-Methylguanosine is an endogenous methylated nucleoside found in human fluids; methylated purine bases are present in higher amounts in tumor-bearing patients compared to healthy controls.DNA hypermethylation is a common finding in malignant cells and has been explored as a therapeutic target for hypomethylating agents. When chemical bonds to DNA, the DNA becomes damaged and proper and complete …	associated with 30 different foods -- primarily animal origin. Mushrooms not specifically listed	N/A - no additional relevant search results	N/A - no relevant search results	Nucleosides, Nucleotides, And Analogues	Purine Nucleosides	NS	hmdb states this compound is found in several foods. Mushrooms not specifically listed.		2-Methylguanosine Esi+5.9230013	2-Methylguanosine Esi+5.9230013		2-Methylguanosine [ C11 H15 N5 O5, tgt=, overall=61.85, db=61.85, CAS ID=2140-77-4, HMP ID=HMDB05862, tgt=, overall=297.1073, db=297.1073, tgt=, overall=, db=, tgt=, overall=, db=, tgt=, overall=, db= ]	2140-77-4		2-Methylguanosine Esi+5.9230013	FindByFormula	44	HMDB05862	Esi+			297.108				5.923		FDB023782	2299669	3035422	19702						7-Methylguanosine
ALL			X				2-O-p-Coumaroyltartronic acid	HMDB32956	N/A	N/A	FDB010942	2-O-p-Coumaroyltartronic acid is found in pulses. 2-O-p-Coumaroyltartronic acid is a constituent of Vigna radiata (mung bean)….2-O-p-Coumaroyltartronic acid belongs to the class of organic compounds known as coumaric acid esters. These are aromatic compounds containing an ester derivative of coumaric acid. 2-O-p-Coumaroyltartronic acid has been detected, but not quantified in, pulses. This could …	no associated foods	N/A - no additional relevant search results	N/A - no relevant search results	Phenylpropanoids And Polyketides	Cinnamic Acids And Derivatives	Hydroxycinnamic Acids And Derivatives			2-O-p-Coumaroyltartronic acid	2-O-p-Coumaroyltartronic acid		2-O-p-Coumaroyltartronic acid [ C12 H10 O7, tgt=, overall=52.94, db=52.94, CAS ID=95519-23-6, HMP ID=HMDB32956, tgt=, overall=266.0427, db=266.0427, tgt=, overall=, db=, tgt=, overall=, db=, tgt=, overall=, db= ]	95519-23-6		2-O-p-Coumaroyltartronic acid	FindByFormula	55	HMDB32956	Esi+			266.041				4.516		FDB010942	30776963	92012255	174489			C00054039
ALL						X	2-Oxosuberate	N/A	C16589	N/A	N/A	N/A	N/A	N/A - no additional relevant search results	N/A - no relevant search results	Organic Acids And Derivatives	Carboxylic Acids And Derivatives	NS			2-Oxosuberate	2-Oxosuberate		2-Oxosuberate [ C8 H12 O5, tgt=, overall=58.15, db=58.15, KEGG ID=C16589, tgt=, overall=188.0685, db=188.0685, tgt=, overall=, db=, tgt=, overall=, db=, tgt=, overall=, db= ]			2-Oxosuberate	FindByFormula	59		Esi+	C16589		188.069				2.559
ALL		X					2-Pyrrolidinone	HMDB02039	C11118	N/A	FDB000741	2-Pyrrolidinone is a lactam cyclization product of gamma-aminobutyric acid (GABA) (PMID 10332870). Vigabatrin (VGB, an antiepileptic drug) increases human brain gamma-aminobutyric acid (GABA) and the related metabolites, including 2-pyrrolidinone. Patients taking VGB are expected to have an increase of these metabolites (PMID 10403220, 10840398). 2-Pyrrolidone is an organic compound consisting of…	associated with 31 different foods -- primarily animal foods. Mushrooms not specifically listed	N/A - no additional relevant search results	N/A - no relevant search results	Organoheterocyclic Compounds	Pyrrolidines	Pyrrolidones			2-Pyrrolidinone	2-Pyrrolidinone		2-Pyrrolidinone [ C8 H14 N2 O2, tgt=, overall=67.23, db=67.23, CAS ID=616-45-5, KEGG ID=C11118, HMP ID=HMDB02039, tgt=, overall=170.1055, db=170.1055, tgt=, overall=, db=, tgt=, overall=, db=, tgt=, overall=, db= ]	616-45-5		2-Pyrrolidinone	FindByFormula	60	HMDB02039	Esi+	C11118		170.106				1.758		FDB000741	11530	12025	36592			C00038233	C11118		2-Pyrrolidone
ALL		X					2-Pyrrolidinone Esi+1.7580011	HMDB02039	C11118	N/A	FDB000741	2-Pyrrolidinone is a lactam cyclization product of gamma-aminobutyric acid (GABA) (PMID 10332870). Vigabatrin (VGB, an antiepileptic drug) increases human brain gamma-aminobutyric acid (GABA) and the related metabolites, including 2-pyrrolidinone. Patients taking VGB are expected to have an increase of these metabolites (PMID 10403220, 10840398). 2-Pyrrolidone is an organic compound consisting of…	associated with 31 different foods -- primarily animal foods. Mushrooms not specifically listed	N/A - no additional relevant search results	N/A - no relevant search results	Organoheterocyclic Compounds	Pyrrolidines	Pyrrolidones			2-Pyrrolidinone Esi+1.7580011	2-Pyrrolidinone Esi+1.7580011		2-Pyrrolidinone [ C8 H14 N2 O2, tgt=, overall=67.23, db=67.23, CAS ID=616-45-5, KEGG ID=C11118, HMP ID=HMDB02039, tgt=, overall=170.1055, db=170.1055, tgt=, overall=, db=, tgt=, overall=, db=, tgt=, overall=, db= ]	616-45-5		2-Pyrrolidinone Esi+1.7580011	FindByFormula	60	HMDB02039	Esi+	C11118		170.106				1.758		FDB000741	11530	12025	36592			C00038233	C11118		2-Pyrrolidone
ALL		X					2-Pyrrolidinone Esi+1.8779988	HMDB02039	C11118	N/A	FDB000741	2-Pyrrolidinone is a lactam cyclization product of gamma-aminobutyric acid (GABA) (PMID 10332870). Vigabatrin (VGB, an antiepileptic drug) increases human brain gamma-aminobutyric acid (GABA) and the related metabolites, including 2-pyrrolidinone. Patients taking VGB are expected to have an increase of these metabolites (PMID 10403220, 10840398). 2-Pyrrolidone is an organic compound consisting of…	associated with 31 different foods -- primarily animal foods. Mushrooms not specifically listed	Assessment of the anti-leukemic and antioxidant potential of the methanol extract of a wild, edible, and novel mushroom, Astraeus hygrometricus, and unraveling its metabolomic profile --> includes a derivative of the compound of interest (Heterocyclic compounds 2-Pyrrolidinone 1- methyl )	Medicinal Components in Edible Mushrooms on Diabetes Mellitus Treatment --> PMID: 35214168	Organoheterocyclic Compounds	Pyrrolidines	Pyrrolidones	hmdb states this compound is found in several foods. Mushrooms not specifically listed.		2-Pyrrolidinone Esi+1.8779988	2-Pyrrolidinone Esi+1.8779988		2-Pyrrolidinone [ C8 H14 N2 O2, tgt=, overall=65.57, db=65.57, CAS ID=616-45-5, KEGG ID=C11118, HMP ID=HMDB02039, tgt=, overall=170.1055, db=170.1055, tgt=, overall=, db=, tgt=, overall=, db=, tgt=, overall=, db= ]	616-45-5		2-Pyrrolidinone Esi+1.8779988	FindByFormula	60	HMDB02039	Esi+	C11118		170.105				1.878		FDB000741	11530	12025	36592			C00038233	C11118		2-Pyrrolidone
ALL			X				2,2,4,4-Tetramethyl-6-(1-oxobutyl)-1,3,5-cyclohexanetrione	HMDB33197	N/A	N/A	FDB011209	2,2,4,4-Tetramethyl-6-(1-oxobutyl)-1,3,5-cyclohexanetrione is found in tea. 2,2,4,4-Tetramethyl-6-(1-oxobutyl)-1,3,5-cyclohexanetrione is a constituent of the essential oil of Leptospermum scoparium (red tea)…. 2,2,4,4-Tetramethyl-6-(1-oxobutyl)-1,3,5-cyclohexanetrione belongs to the class of organic compounds known as monocyclic monoterpenoids. These are monoterpenoids containing 1 ring in the i…	associated with tea -- black, green, herbal, red	N/A - no additional relevant search results	"Bioactive Compounds in Moringa oleifera Lam. Leaves Inhibit the Pro-Inflammatory Mediators in Lipopolysaccharide-Induced Human Monocyte-Derived Macrophages" PMID: 31906558	Lipids And Lipid-Like Molecules	Prenol Lipids	Monoterpenoids	hmdb states this compound is found in teas -- herbal, black, green, red		2,2,4,4-Tetramethyl-6-(1-oxobutyl)-1,3,5-cyclohexanetrione	2,2,4,4-Tetramethyl-6-(1-oxobutyl)-1,3,5-cyclohexanetrione		2,2,4,4-Tetramethyl-6-(1-oxobutyl)-1,3,5-cyclohexanetrione [ C14 H20 O4, tgt=, overall=54.44, db=54.44, HMP ID=HMDB33197, tgt=, overall=252.1362, db=252.1362, tgt=, overall=, db=, tgt=, overall=, db=, tgt=, overall=, db= ]			2,2,4,4-Tetramethyl-6-(1-oxobutyl)-1,3,5-cyclohexanetrione	FindByFormula	60	HMDB33197	Esi+			252.135				12.089		FDB011209	30776984	68361950	169246
ALL			X				2'-O-Methyladenosine	HMDB04326	C04779	N/A	FDB023364	2'-O-Methyladenosine is a methylated adenine residue. 2'-O-Methyladenosine is a naturally occurring 2'-O-methylpurine nucleoside with long lasting hypotensive properties; resistance of 2'-O-methyladenosine against adenosine deaminase is thought to contribute to prolonged activity. 2'-O-Methyladenosine occurs in human fluids, and they increase in urines of untreated adenosine deaminase (ADA) defic…	associated with 29 different foods -- primarily animal origin. Mushrooms not specifically listed	N/A - no additional relevant search results	N/A - no relevant search results	Nucleosides, Nucleotides, And Analogues	Purine Nucleosides	NS	hmdb states this compound is found in several foods. Mushrooms not specifically listed.		2'-O-Methyladenosine	2'-O-Methyladenosine		2'-O-Methyladenosine [ C11 H15 N5 O4, tgt=, overall=66.77, db=66.77, CAS ID=2140-79-6, KEGG ID=C04779, HMP ID=HMDB04326, tgt=, overall=281.1124, db=281.1124, tgt=, overall=, db=, tgt=, overall=, db=, tgt=, overall=, db= ]	2140-79-6		2'-O-Methyladenosine	FindByFormula	60	HMDB04326	Esi+	C04779		281.113				1.68		FDB023364	280913	317398	119928				C04779
ALL			X				2(R)-Hydroxyadipic acid	HMDB00368	N/A	N/A	FDB021987	2(R)-Hydroxyadipic acid is an unusual metabolic isomer of 2-hydroxyadipic acid (a metabolite that accumulates in 2-ketoadipic acidemia) normally present in bacteria and described in normal human biofluids (PMID: 6788787).	associated with 29 different foods -- primarily animal origin. Mushrooms not specifically listed	N/A - no additional relevant search results	N/A - no relevant search results	Lipids And Lipid-Like Molecules	Fatty Acyls	Fatty Acids And Conjugates			2(R)-Hydroxyadipic acid	2(R)-Hydroxyadipic acid		2(R)-Hydroxyadipic acid [ C6 H10 O5, tgt=, overall=66.99, db=66.99, CAS ID=77252-44-9, HMP ID=HMDB00368, tgt=, overall=162.0528, db=162.0528, tgt=, overall=, db=, tgt=, overall=, db=, tgt=, overall=, db= ]	77252-44-9		2(R)-Hydroxyadipic acid	FindByFormula	58	HMDB00368	Esi+			162.053				1.126		FDB021987	8031259	9855559	55541
ALL			X				2(R)-Hydroxyadipic acid Esi+1.125	HMDB00368	N/A	N/A	FDB021987	2(R)-Hydroxyadipic acid is an unusual metabolic isomer of 2-hydroxyadipic acid (a metabolite that accumulates in 2-ketoadipic acidemia) normally present in bacteria and described in normal human biofluids (PMID: 6788787)…. 2(R)-Hydroxyadipic acid, also known as 2(R)-hydroxyadipate or 2-hydroxy-(R)-hexanedioate, belongs to the class of organic compounds known as medium-chain fatty acids. These are…	associated with 29 different foods -- primarily animal origin. Mushrooms not specifically listed	N/A - no additional relevant search results	N/A - no relevant search results	Lipids And Lipid-Like Molecules	Fatty Acyls	Fatty Acids And Conjugates	hmdb states this compound is found in several foods. Mushrooms not specifically listed.		2(R)-Hydroxyadipic acid Esi+1.125	2(R)-Hydroxyadipic acid Esi+1.125		2(R)-Hydroxyadipic acid [ C6 H10 O5, tgt=, overall=53.86, db=53.86, CAS ID=77252-44-9, HMP ID=HMDB00368, tgt=, overall=162.0528, db=162.0528, tgt=, overall=, db=, tgt=, overall=, db=, tgt=, overall=, db= ]	77252-44-9		2(R)-Hydroxyadipic acid Esi+1.125	FindByFormula	57	HMDB00368	Esi+			162.053				1.125		FDB021987	8031259	9855559	55541
ALL			X				21-Hydroxypregnenolone Esi+14.494996	HMDB04026	C05485	N/A	FDB023281	21-hydroxypregnenolone is an essential intermediate in corticosterone synthesis. The hydrolysis of 21-hydroxypregnenolone of fetal origin by steryl-sulfatase (SOS, EC 3.1.6.2), may be important in the biosynthesis of deoxycorticosterone, which is present in the plasma of pregnant women in high concentration. 21-hydroxypregnenolone has been identified in follicular fluid from follicles of women. P…	associated with 29 different foods -- primarily animal origin. Mushrooms not specifically listed	N/A - no additional relevant search results	N/A - no relevant search results	Lipids And Lipid-Like Molecules	Steroids And Steroid Derivatives	Hydroxysteroids	hmdb states this compound is found in several foods. Mushrooms not specifically listed.		21-Hydroxypregnenolone Esi+14.494996	21-Hydroxypregnenolone Esi+14.494996		21-Hydroxypregnenolone [ C21 H32 O3, tgt=, overall=67.06, db=67.06, CAS ID=1164-98-3, KEGG ID=C05485, HMP ID=HMDB04026, tgt=, overall=332.2351, db=332.2351, tgt=, overall=, db=, tgt=, overall=, db=, tgt=, overall=, db= ]	1164-98-3		21-Hydroxypregnenolone Esi+14.494996	FindByFormula	58	HMDB04026	Esi+	C05485		332.236				14.495		FDB023281	216208	247020	28043				C05485		21-Hydroxypregnenolone
ALL			X				3-(4-Methoxyphenyl)-2-propenal	HMDB32611	N/A	N/A	FDB010552	3-(4-Methoxyphenyl)-2-propenal is found in potato. 3-(4-Methoxyphenyl)-2-propenal is isolated from oil of tarragon (Artemisia dracunculus) and other oils. 3-(4-Methoxyphenyl)-2-propenal is a flavouring ingredient…. 3-(4-Methoxyphenyl)-2-propenal, also known as 4-methoxycinnamaldehyde, belongs to the class of organic compounds known as cinnamaldehydes. These are organic aromatic compounds containi…	associated with potatoes, star anise, sweet basil, and tarragon	N/A - no additional relevant search results	"New phenylpropanoids from Bulbophyllum retusiusculum" PMID: 30151611	Phenylpropanoids And Polyketides	Cinnamaldehydes	NS	hmdb states the compound is found in sweet basil, tarragon, star anise, and potato		3-(4-Methoxyphenyl)-2-propenal	3-(4-Methoxyphenyl)-2-propenal		3-(4-Methoxyphenyl)-2-propenal [ C10 H10 O2, tgt=, overall=58.79, db=58.79, CAS ID=24680-50-0, HMP ID=HMDB32611, tgt=, overall=162.0681, db=162.0681, tgt=, overall=, db=, tgt=, overall=, db=, tgt=, overall=, db= ]	24680-50-0		3-(4-Methoxyphenyl)-2-propenal	FindByFormula	60	HMDB32611	Esi+			162.069				13.268		FDB010552	556586	641294				C00002757	C10475
ALL				X			3-Aminosalicylic acid Esi+1.3089993	HMDB01972	N/A	N/A	FDB022771	3-Aminosalicylic acid is a derivative of salicylic acid, a common anti-inflammatory drug.	no associated foods	N/A - no additional relevant search results	N/A - no relevant search results	Benzenoids	Benzene And Substituted Derivatives	Benzoic Acids And Derivatives	Metabolite of salicylic acid, which is naturally found in several plants		3-Aminosalicylic acid Esi+1.3089993	3-Aminosalicylic acid Esi+1.3089993		3-Aminosalicylic acid [ C7 H7 N O3, tgt=, overall=59.33, db=59.33, CAS ID=570-23-0, HMP ID=HMDB01972, tgt=, overall=153.0426, db=153.0426, tgt=, overall=, db=, tgt=, overall=, db=, tgt=, overall=, db= ]	570-23-0		3-Aminosalicylic acid Esi+1.3089993	FindByFormula	40	HMDB01972	Esi+			153.042				1.309		FDB022771	61723	68443	1162549						Aminosalicylic acid
ALL				X			3-Aminosalicylic acid Esi+5.3450007	HMDB01972	N/A	N/A	FDB022771	3-Aminosalicylic acid is a derivative of salicylic acid, a common anti-inflammatory drug.	no associated foods	N/A - no additional relevant search results	N/A - no relevant search results	Benzenoids	Benzene And Substituted Derivatives	Benzoic Acids And Derivatives	Metabolite of salicylic acid, which is naturally found in several plants		3-Aminosalicylic acid Esi+5.3450007	3-Aminosalicylic acid Esi+5.3450007		3-Aminosalicylic acid [ C7 H7 N O3, tgt=, overall=59.33, db=59.33, CAS ID=570-23-0, HMP ID=HMDB01972, tgt=, overall=153.0426, db=153.0426, tgt=, overall=, db=, tgt=, overall=, db=, tgt=, overall=, db= ]	570-23-0		3-Aminosalicylic acid Esi+5.3450007	FindByFormula	24	HMDB01972	Esi+			153.043				5.345		FDB022771	61723	68443	1162549						Aminosalicylic acid
ALL			X				3-Hexenedioic acid	HMDB00393	N/A	N/A	FDB022011	3-Hexenedioic acid is a normal human unsaturated dicarboxylic acid metabolite with increased excretion in patients with Dicarboxylic aciduria caused by fatty acid metabolism disorders. (PMID 2614263, 7096501) The urinary excretion of 3-Hexenedioic acid is increased in conditions of augmented mobilization of fatty acids or inhibited fatty acid oxidation. (PMID 2001377).	associated with 29 different foods -- primarily animal origin. Mushrooms not specifically listed	N/A - no additional relevant search results	N/A - no relevant search results	Lipids And Lipid-Like Molecules	Fatty Acyls	Fatty Acids And Conjugates	hmdb states this compound is found in several foods. Mushrooms not specifically listed.		3-Hexenedioic acid	3-Hexenedioic acid		3-Hexenedioic acid [ C6 H8 O4, tgt=, overall=59.00, db=59.00, CAS ID=29311-53-3, HMP ID=HMDB00393, tgt=, overall=144.0423, db=144.0423, tgt=, overall=, db=, tgt=, overall=, db=, tgt=, overall=, db= ]	29311-53-3		3-Hexenedioic acid	FindByFormula	60	HMDB00393	Esi+			144.044				1.126		FDB022011	4508880	5351896	86952
ALL			X				3-Hydroxyanthranilic acid Esi+5.8529983	HMDB01476	N/A	N/A	FDB010582	3-Hydroxyanthranilic acid, also known as 2-amino-3-hydroxy-benzoate or 3-ohaa, belongs to the class of organic compounds known as hydroxybenzoic acid derivatives. Hydroxybenzoic acid derivatives are compounds containing a hydroxybenzoic acid (or a derivative), which is a benzene ring bearing a carboxyl and a hydroxyl groups. 3-Hydroxyanthranilic acid is a drug. 3-Hydroxyanthranilic acid exists in…	3-Hydroxyanthranilic acid, also known as 2-amino-3-hydroxy-benzoate or 3-ohaa, belongs to the class of organic compounds known as hydroxybenzoic acid derivatives. Hydroxybenzoic acid derivatives are compounds containing a hydroxybenzoic acid (or a derivative), which is a benzene ring bearing a carboxyl and a hydroxyl groups. 3-Hydroxyanthranilic acid is a strong basic compound (based on its pKa).…	N/A - no additional relevant search results	N/A - no relevant search results	Benzenoids	Benzene And Substituted Derivatives	Benzoic Acids And Derivatives	Detected in 29 different foods - primarily animal origin - mushrooms not specifically listed		3-Hydroxyanthranilic acid Esi+5.8529983	3-Hydroxyanthranilic acid Esi+5.8529983		3-Hydroxyanthranilic acid Esi+5.8529983 [C7 H7 N O3]			3-Hydroxyanthranilic acid Esi+5.8529983	FindByFormula		HMDB01476	Esi+			153.043				5.853
ALL						X	3-Hydroxyisovalerylcarnitine	HMDB0061189	N/A	N/A	N/A	3-Hydroxyisovalerylcarnitine is structual derivative of 3-hydroxyisovaleric acid and carnitine. Due to its increased concentration in blood, 3-hydroxyisovalerylcarnitine (C5OH-I) is an important indicator for the diagnosis of organic acidemias in newborns (PMID: 18088573 ). Analysis of acylcarnitines by tandem mass spectrometry (MS/MS) has recently been used to screen newborns for organic acidemi…	N/A	"An untargeted fecal and urine metabolomics analysis of the interplay between the gut microbiome, diet and human metabolism in Indian and Chinese adults" --> compound listed as a metabolite present. Manuscript noted high consumption of mushrooms	N/A - no relevant search results	Lipids And Lipid-Like Molecules	Fatty Acyls	Fatty Acid Esters			3-Hydroxyisovalerylcarnitine	3-Hydroxyisovalerylcarnitine		3-Hydroxyisovalerylcarnitine [ C12 H24 N O5, tgt=, overall=65.75, db=65.75, CAS ID=, METLIN ID=6505, HMP ID=HMDB02138, tgt=, overall=262.1654, db=262.1654, tgt=, overall=, db=, tgt=, overall=, db=, tgt=, overall=, db= ]			3-Hydroxyisovalerylcarnitine	FindByFormula	60	HMDB02138	Esi+			261.158	6505			2.08
ALL						X	3-Hydroxyisovalerylcarnitine Esi+2.0770016	HMDB02138	N/A	N/A	N/A	N/A	N/A	N/A - no additional relevant search results	N/A - no relevant search results	Lipids And Lipid-Like Molecules	Fatty Acyls	Fatty Acid Esters			3-Hydroxyisovalerylcarnitine Esi+2.0770016	3-Hydroxyisovalerylcarnitine Esi+2.0770016		3-Hydroxyisovalerylcarnitine [ C12 H24 N O5, tgt=, overall=65.75, db=65.75, CAS ID=, METLIN ID=6505, HMP ID=HMDB02138, tgt=, overall=262.1654, db=262.1654, tgt=, overall=, db=, tgt=, overall=, db=, tgt=, overall=, db= ]			3-Hydroxyisovalerylcarnitine Esi+2.0770016	FindByFormula	60	HMDB02138	Esi+			261.159	6505			2.077
ALL						X	3-hydroxyoctanoyl carnitine	HMDB61634	N/A	N/A	N/A	3-Hydroxyoctanoyl carnitine is an acylcarnitine. More specifically, it is a 3-hydroxyoctanoic acid ester of carnitine. Acylcarnitines were first discovered more than 70 year ago (PMID: 13825279). It is believed that there are more than 1000 types of acylcarnitines in the human body. The general role of acylcarnitines is to transport acyl-groups (organic acids and fatty acids) from the cytoplasm i…	N/A	N/A - no additional relevant search results	N/A - no relevant search results	Lipids And Lipid-Like Molecules	Fatty Acyls	Fatty Acid Esters			3-hydroxyoctanoyl carnitine	3-hydroxyoctanoyl carnitine		3-hydroxyoctanoyl carnitine [ C15 H29 N O5, tgt=, overall=58.05, db=58.05, HMP ID=HMDB61634, tgt=, overall=303.2046, db=303.2046, tgt=, overall=, db=, tgt=, overall=, db=, tgt=, overall=, db= ]			3-hydroxyoctanoyl carnitine	FindByFormula	60	HMDB61634	Esi+			303.205				7.311				86583357	84100
ALL						X	3-hydroxyoctanoyl carnitine Esi+7.3089976	HMDB61634	N/A	N/A	N/A	3-Hydroxyoctanoyl carnitine is an acylcarnitine. More specifically, it is a 3-hydroxyoctanoic acid ester of carnitine. Acylcarnitines were first discovered more than 70 year ago (PMID: 13825279). It is believed that there are more than 1000 types of acylcarnitines in the human body. The general role of acylcarnitines is to transport acyl-groups (organic acids and fatty acids) from the cytoplasm i…	N/A	N/A - no additional relevant search results	N/A - no relevant search results	Lipids And Lipid-Like Molecules	Fatty Acyls	Fatty Acid Esters			3-hydroxyoctanoyl carnitine Esi+7.3089976	3-hydroxyoctanoyl carnitine Esi+7.3089976		3-hydroxyoctanoyl carnitine [ C15 H29 N O5, tgt=, overall=58.05, db=58.05, HMP ID=HMDB61634, tgt=, overall=303.2046, db=303.2046, tgt=, overall=, db=, tgt=, overall=, db=, tgt=, overall=, db= ]			3-hydroxyoctanoyl carnitine Esi+7.3089976	FindByFormula	60	HMDB61634	Esi+			303.205				7.309				86583357	84100
ALL						X	3-Methyl sulfolene	HMDB59667	N/A	N/A	N/A	3-methyl sulfolane is a sulfur source for bacteria species Shinella yambaruensis (PMID: 19244436)...3-Methyl sulfolene belongs to the class of organic compounds known as dihydrothiophenes. Dihydrothiophenes are compounds containing a dihydrothiophene moiety, which is a thiophene derivative with only one double bond. 3-Methyl sulfolene is an extremely weak acidic (essentially neutral) compound (ba…	N/A	N/A - no additional relevant search results	N/A - no relevant search results	Organoheterocyclic Compounds	Dihydrothiophenes	NS			3-Methyl sulfolene	3-Methyl sulfolene		3-Methyl sulfolene [ C5 H8 O2 S, tgt=, overall=53.18, db=53.18, HMP ID=HMDB59667, tgt=, overall=132.0245, db=132.0245, tgt=, overall=, db=, tgt=, overall=, db=, tgt=, overall=, db= ]			3-Methyl sulfolene	FindByFormula	60	HMDB59667	Esi+			132.024				1.308				70941
ALL			X				3-Methylcrotonylglycine	HMDB00459	N/A	N/A	FDB022057	3-Methylcrotonylglycine is an acyl glycine. Acyl glycines are normally minor metabolites of fatty acids. However, the excretion of certain acyl glycines is increased in several inborn errors of metabolism. In certain cases the measurement of these metabolites in body fluids can be used to diagnose disorders associated with mitochondrial fatty acid beta-oxidation. Acyl glycines are produced throug…	associated with 29 different foods -- primarily animal origin. Mushrooms not specifically listed	N/A - no additional relevant search results	N/A - no relevant search results	Organic Acids And Derivatives	Carboxylic Acids And Derivatives	Amino Acids, Peptides, And Analogues	hmdb states this compound is found in several foods. Mushrooms not specifically listed.		3-Methylcrotonylglycine	3-Methylcrotonylglycine		3-Methylcrotonylglycine [ C7 H11 N O3, tgt=, overall=58.61, db=58.61, CAS ID=33008-07-0, HMP ID=HMDB00459, tgt=, overall=157.0739, db=157.0739, tgt=, overall=, db=, tgt=, overall=, db=, tgt=, overall=, db= ]	33008-07-0		3-Methylcrotonylglycine	FindByFormula	60	HMDB00459	Esi+			157.075				1.11		FDB022057	148224	169485	68499
ALL			X				3-Oxo-carbofuran	HMDB32776	N/A	N/A	FDB010746	3-Oxo-carbofuran is a metabolite of Carbofuran in plants, insects and mammals….3-Oxo-carbofuran belongs to the class of organic compounds known as benzofurans. These are organic compounds containing a benzene ring fused to a furan. Furan is a five-membered aromatic ring with four carbon atoms and one oxygen atom. Based on a literature review very few articles have been published on 3-Oxo-carbofur…	no associated foods	N/A - no additional relevant search results	N/A - no relevant search results	Organoheterocyclic Compounds	Benzofurans	NS			3-Oxo-carbofuran	3-Oxo-carbofuran		3-Oxo-carbofuran [ C12 H13 N O4, tgt=, overall=57.79, db=57.79, CAS ID=16709-30-1, HMP ID=HMDB32776, tgt=, overall=235.0845, db=235.0845, tgt=, overall=, db=, tgt=, overall=, db=, tgt=, overall=, db= ]	16709-30-1		3-Oxo-carbofuran	FindByFormula	60	HMDB32776	Esi+			235.085				3.121		FDB010746	26043	27999
ALL			X				3-Oxo-carbofuran Esi+3.1959994	HMDB32776	N/A	N/A	FDB010746	3-Oxo-carbofuran is a metabolite of Carbofuran in plants, insects and mammals.	no associated foods	N/A - no additional relevant search results	N/A - no relevant search results	Organoheterocyclic Compounds	Benzofurans	NS			3-Oxo-carbofuran Esi+3.1959994	3-Oxo-carbofuran Esi+3.1959994		3-Oxo-carbofuran [ C12 H13 N O4, tgt=, overall=66.55, db=66.55, CAS ID=16709-30-1, HMP ID=HMDB32776, tgt=, overall=235.0845, db=235.0845, tgt=, overall=, db=, tgt=, overall=, db=, tgt=, overall=, db= ]	16709-30-1		3-Oxo-carbofuran Esi+3.1959994	FindByFormula	59	HMDB32776	Esi+			235.085				3.196		FDB010746	26043	27999
ALL		X					3,4-DIHYDROXY-L-PHENYLALANINE**	HMDB00181	C00355	N/A	FDB000567	L-DOPA, also known as levodopa or 3,4-dihydroxyphenylalanine is an alpha amino acid. These are amino acids in which the amino group is attached to the carbon atom immediately adjacent to the carboxylate group (alpha carbon). L-DOPA is found naturally in both animals and plants. It is made via biosynthesis from the amino acid L-tyrosine by the enzyme tyrosine hydroxylase.. L-DOPA is the precursor …	N/A	SENSITIVE DETERMINATION OF 3,4-DIHYDROXY-L-PHENYLALANINE BY A CLOUD FUNNEL MUSHROOM (Clitocybe nebularis (Batsch), P. Kumm.) HOMOGENATE-BASED AMPEROMETRIC BIOSENSOR --> https://dergipark.org.tr/tr/download/article-file/1875854	Metabolomics reveals dopa melanin involved in the enzymatic browning of the yellow cultivars of East Asian golden needle mushroom (Flammulina filiformis) --> PMID: 34788955	Organic Acids And Derivatives	Carboxylic Acids And Derivatives	Amino Acids, Peptides, And Analogues			3,4-DIHYDROXY-L-PHENYLALANINE**	3,4-DIHYDROXY-L-PHENYLALANINE**		3,4-DIHYDROXY-L-PHENYLALANINE** [ C9 H11 N O4, tgt=, overall=56.98, db=56.98, CAS ID=587-45-1, KEGG ID=C00355, HMP ID=HMDB00181, tgt=, overall=197.0688, db=197.0688, tgt=, overall=1.360, db=1.360, tgt=, overall=, db=, tgt=, overall=, db= ]	587-45-1		3,4-DIHYDROXY-L-PHENYLALANINE**	FindByFormula	56	HMDB00181	Esi+	C00355		197.071				1.311		FDB000567	5824	6047	15765	DB01235		C00001357	C00355	34719	Levodopa
ALL						X	3,4-Methyleneazelaic acid	HMDB59744	N/A	N/A	N/A	3,4-Methyleneazelaic acid belongs to the family of Branched Fatty Acids. These are fatty acids containing a branched chain….3,4-Methyleneazelaic acid belongs to the class of organic compounds known as medium-chain fatty acids. These are fatty acids with an aliphatic tail that contains between 4 and 12 carbon atoms. 3,4-Methyleneazelaic acid is a weakly acidic compound (based on its pKa).		Mass Spectrometry-Based Untargeted Metabolomics and α-Glucosidase Inhibitory Activity of Lingzhi (Ganoderma lingzhi) During the Developmental Stages populated…did not find compound in full text	Bioactive Compounds in Moringa oleifera Lam. Leaves Inhibit the Pro-Inflammatory Mediators in Lipopolysaccharide-Induced Human Monocyte-Derived Macrophages --> PMID: 31906558	Lipids And Lipid-Like Molecules	Fatty Acyls	Fatty Acids And Conjugates			3,4-Methyleneazelaic acid	3,4-Methyleneazelaic acid		3,4-Methyleneazelaic acid [ C11 H16 O4, tgt=, overall=52.17, db=52.17, HMP ID=HMDB59744, tgt=, overall=212.1049, db=212.1049, tgt=, overall=, db=, tgt=, overall=, db=, tgt=, overall=, db= ]			3,4-Methyleneazelaic acid	FindByFormula	60	HMDB59744	Esi+			212.103				6.657				122517586	89902
ALL			X				3,5,6-Trihydroxy-5-(hydroxymethyl)-2-methoxy-2-cyclohexen-1-one	HMDB41031	N/A	N/A	FDB020901	3,5,6-Trihydroxy-5-(hydroxymethyl)-2-methoxy-2-cyclohexen-1-one is found in crustaceans. 3,5,6-Trihydroxy-5-(hydroxymethyl)-2-methoxy-2-cyclohexen-1-one is isolated from the eggs of brine shrimp (Artemia), sea urchin, cod and other fish….3,5,6-Trihydroxy-5-(hydroxymethyl)-2-methoxy-2-cyclohexen-1-one belongs to the class of organic compounds known as cyclohexenones. Cyclohexenones are compounds c…	no associated foods	N/A - no additional relevant search results	N/A - no relevant search results	Organic Oxygen Compounds	Organooxygen Compounds	Carbonyl Compounds			3,5,6-Trihydroxy-5-(hydroxymethyl)-2-methoxy-2-cyclohexen-1-one	3,5,6-Trihydroxy-5-(hydroxymethyl)-2-methoxy-2-cyclohexen-1-one		3,5,6-Trihydroxy-5-(hydroxymethyl)-2-methoxy-2-cyclohexen-1-one [ C8 H12 O6, tgt=, overall=54.65, db=54.65, CAS ID=76663-30-4, HMP ID=HMDB41031, tgt=, overall=204.0634, db=204.0634, tgt=, overall=, db=, tgt=, overall=, db=, tgt=, overall=, db= ]	76663-30-4		3,5,6-Trihydroxy-5-(hydroxymethyl)-2-methoxy-2-cyclohexen-1-one	FindByFormula	60	HMDB41031	Esi+			204.061				2.068		FDB020901	10470670
ALL			X				3beta,6beta-Dihydroxynortropane	N/A	N/A	N/A	N/A	N/A	N/A	N/A - no additional relevant search results	N/A - no relevant search results	Alkaloids And Derivatives	Tropane Alkaloids	NS			3beta,6beta-Dihydroxynortropane	3beta,6beta-Dihydroxynortropane		3beta,6beta-Dihydroxynortropane [ C7 H13 N O2, tgt=, overall=59.24, db=59.24, tgt=, overall=143.0946, db=143.0946, tgt=, overall=, db=, tgt=, overall=, db=, tgt=, overall=, db= ]			3beta,6beta-Dihydroxynortropane	FindByFormula	59		Esi+			143.095				1.335
ALL			X				3beta,6beta-Dihydroxynortropane Esi+1.3359994	HMDB0038949	N/A	N/A	FDB018428	3beta,6beta-Dihydroxynortropane belongs to the class of organic compounds known as tropane Alkaloids and Derivatives. These are organic compounds containing the nitrogenous bicyclic Alkaloids and derivatives parent N-Methyl-8-azabicyclo[3.2.1]octane. 3beta,6beta-Dihydroxynortropane has been detected, but not quantified in, fruits. This could make 3beta,6beta-dihydroxynortropane a potential biomar…	no associated foods	N/A - no additional relevant search results	N/A - no relevant search results	Alkaloids And Derivatives	Tropane Alkaloids	NS			3beta,6beta-Dihydroxynortropane Esi+1.3359994	3beta,6beta-Dihydroxynortropane Esi+1.3359994		3beta,6beta-Dihydroxynortropane [ C7 H13 N O2, tgt=, overall=56.41, db=56.41, tgt=, overall=143.0946, db=143.0946, tgt=, overall=, db=, tgt=, overall=, db=, tgt=, overall=, db= ]			3beta,6beta-Dihydroxynortropane Esi+1.3359994	FindByFormula	59		Esi+			143.096				1.336
ALL			X				4-(3-Pyridyl)-3-butenoic acid	HMDB01424	N/A	N/A	FDB022615	This compound is a reactant in the pathways: nicotine degradation II and nicotine degradation III, where it is converted into 4-(3-pyridyl)-butanoate. This is one of the hypothesized intermediate reactions of nicotine being converted to 3-pyridylacetate. (BioCyc) This compound is likely associated with nicotine accumulation disorders.	N/A - ID does not work	N/A - no additional relevant search results	N/A - no relevant search results	Organoheterocyclic Compounds	Pyridines And Derivatives	NS			4-(3-Pyridyl)-3-butenoic acid	4-(3-Pyridyl)-3-butenoic acid		4-(3-Pyridyl)-3-butenoic acid [ C9 H9 N O2, tgt=, overall=58.87, db=58.87, HMP ID=HMDB01424, tgt=, overall=163.0633, db=163.0633, tgt=, overall=, db=, tgt=, overall=, db=, tgt=, overall=, db= ]			4-(3-Pyridyl)-3-butenoic acid	FindByFormula	58	HMDB01424	Esi+			163.063				1.673		FDB022615	17216119	5478892
ALL			X				4-(3-Pyridyl)-3-butenoic acid Esi+1.5960004	HMDB01424	N/A	N/A	FDB022615	This compound is a reactant in the pathways: nicotine degradation II and nicotine degradation III, where it is converted into 4-(3-pyridyl)-butanoate. This is one of the hypothesized intermediate reactions of nicotine being converted to 3-pyridylacetate. (BioCyc) This compound is likely associated with nicotine accumulation disorders.	N/A - ID does not work	N/A - no additional relevant search results	N/A - no relevant search results	Organoheterocyclic Compounds	Pyridines And Derivatives	NS			4-(3-Pyridyl)-3-butenoic acid Esi+1.5960004	4-(3-Pyridyl)-3-butenoic acid Esi+1.5960004		4-(3-Pyridyl)-3-butenoic acid [ C9 H9 N O2, tgt=, overall=58.87, db=58.87, HMP ID=HMDB01424, tgt=, overall=163.0633, db=163.0633, tgt=, overall=, db=, tgt=, overall=, db=, tgt=, overall=, db= ]			4-(3-Pyridyl)-3-butenoic acid Esi+1.5960004	FindByFormula	55	HMDB01424	Esi+			163.064				1.596		FDB022615	17216119	5478892
ALL			X				4-(3-Pyridyl)-3-butenoic acid Esi+4.374	HMDB01424	N/A	N/A	FDB022615	This compound is a reactant in the pathways: nicotine degradation II and nicotine degradation III, where it is converted into 4-(3-pyridyl)-butanoate. This is one of the hypothesized intermediate reactions of nicotine being converted to 3-pyridylacetate. (BioCyc) This compound is likely associated with nicotine accumulation disorders.....4-(3-Pyridyl)-3-butenoic acid belongs to the class of organ…	associated with 29 different foods -- primarily animal origin. Mushrooms not specifically listed	N/A - no additional relevant search results	N/A - no relevant search results	Organoheterocyclic Compounds	Pyridines And Derivatives	NS	hmdb states this compound is found in several foods. Mushrooms not specifically listed.		4-(3-Pyridyl)-3-butenoic acid Esi+4.374	4-(3-Pyridyl)-3-butenoic acid Esi+4.374		4-(3-Pyridyl)-3-butenoic acid [ C9 H9 N O2, tgt=, overall=55.67, db=55.67, HMP ID=HMDB01424, tgt=, overall=163.0633, db=163.0633, tgt=, overall=, db=, tgt=, overall=, db=, tgt=, overall=, db= ]			4-(3-Pyridyl)-3-butenoic acid Esi+4.374	FindByFormula	12	HMDB01424	Esi+			163.063				4.374		FDB022615	17216119	5478892
ALL		X					4-(Hydroxymethyl)benzenediazonium(1+) Esi+1.736	HMDB32593	N/A	N/A	FDB010530	4-(Hydroxymethyl)benzenediazonium(1+) is found in mushrooms. 4-(Hydroxymethyl)benzenediazonium(1+) is a constituent of the basal stalk of the common edible mushroom Agaricus bisporus….4-(Hydroxymethyl)benzenediazonium(1+), also known as 4-hmbdi, belongs to the class of organic compounds known as benzyl alcohols. These are organic compounds containing the phenylmethanol substructure. Based on a li…	N/A - ID does not work	N/A - no additional relevant search results	"DNA strand breaking by the carbon-centered radical generated from 4-(hydroxymethyl) benzenediazonium salt, a carcinogen in mushroom Agaricus bisporus" -->PMID: 7820878…."Cancer induction by the sulfate form of 4-(hydroxymethyl) benzenediazonium ion of Agaricus bisporus" --> PMID: 2979762	Benzenoids	Benzene And Substituted Derivatives	Benzyl Alcohols			4-(Hydroxymethyl)benzenediazonium(1+) Esi+1.736	4-(Hydroxymethyl)benzenediazonium(1+) Esi+1.736		4-(Hydroxymethyl)benzenediazonium(1+) [ C7 H7 N2 O, tgt=, overall=59.17, db=59.17, CAS ID=78246-53-4, HMP ID=HMDB32593, tgt=, overall=135.0558, db=135.0558, tgt=, overall=, db=, tgt=, overall=, db=, tgt=, overall=, db= ]	78246-53-4		4-(Hydroxymethyl)benzenediazonium(1+) Esi+1.736	FindByFormula	55	HMDB32593	Esi+			135.055				1.736		FDB010530	109629	122997
ALL						X	4-Aminobiphenyl	HMDB13195	C10998	N/A	FDB029326	4-Aminobiphenyl is an amine derivative of biphenyl. It is used to manufacture azo dyes. It is a known human carcinogen and so it has been largely replaced by less toxic compounds. It is similar to benzidine….4-Aminobiphenyl, also known as 4-biphenylamine or p-phenylaniline, belongs to the class of organic compounds known as biphenyls and derivatives. These are organic compounds containing to benz…	no associated foods	N/A - no additional relevant search results	"Synergistic Cytotoxic Effects of Ganoderma lucidum and Bacillus Calmette Guérin on Premalignant Urothelial HUC-PC Cells and Its Regulation on Proinflammatory Cytokine Secretion" PMID: 22969822 --> mentions "In the premalignant HUC-PC cells, growth inhibition via G2/M phase cell cycle arrest and apoptosis was shown by ethanol extract of G. lucidum (GLe), in addition to the suppression of carcinog…	Benzenoids	Benzene And Substituted Derivatives	Biphenyls And Derivatives			4-Aminobiphenyl	4-Aminobiphenyl		4-Aminobiphenyl [ C12 H11 N, tgt=, overall=58.77, db=58.77, CAS ID=92-67-1, KEGG ID=C10998, HMP ID=HMDB13195, tgt=, overall=169.0891, db=169.0891, tgt=, overall=, db=, tgt=, overall=, db=, tgt=, overall=, db= ]	92-67-1		4-Aminobiphenyl	FindByFormula	54	HMDB13195	Esi+	C10998		169.089				12.234		FDB029326	6835	7102	1784				C10998		4-Aminobiphenyl
ALL			X				4-GUANIDINOBUTANOATE**	HMDB03464	C01035	N/A	FDB005408	4-Guanidinobutanoic acid, also known as gamma-guanidinobutyrate or 4-(carbamimidamido)butanoate, belongs to the class of organic compounds known as gamma amino acids and derivatives. These are amino acids having a (-NH2) group attached to the gamma carbon atom. 4-Guanidinobutanoic acid is a normal metabolite present in low concentrations. 4-Guanidinobutanoic acid exists in all eukaryotes, ranging…	associated with apples, french plantains, and loquats	N/A - no additional relevant search results	N/A - no relevant search results	Organic Acids And Derivatives	Carboxylic Acids And Derivatives	Amino Acids, Peptides, And Analogues			4-GUANIDINOBUTANOATE**	4-GUANIDINOBUTANOATE**		4-GUANIDINOBUTANOATE** [ C5 H11 N3 O2, tgt=, overall=85.64, db=85.64, CAS ID=13890-14-7, KEGG ID=C01035, HMP ID=HMDB03464, tgt=, overall=145.0851, db=145.0851, tgt=, overall=1.335, db=1.335, tgt=, overall=, db=, tgt=, overall=, db= ]	13890-14-7		4-GUANIDINOBUTANOATE**	FindByFormula	59	HMDB03464	Esi+	C01035		145.085				1.379		FDB005408	486	500	15728				C01035
ALL				X			4-HYDROXY-L-PHENYLGLYCINE** Esi+1.2850006	N/A	N/A	N/A	N/A	N/A	N/A	https://pubchem.ncbi.nlm.nih.gov/compound/4-Hydroxyphenylglycine --> 4-hydroxyphenylglycine is a glycine molecule carrying a 4-hydroxyphenyl substituent. It has a role as a bacterial metabolite. It is functionally related to a glycine.	N/A - no relevant search results	Organic Acids And Derivatives	Carboxylic Acids And Derivatives	Amino Acids, Peptides, And Analogues	Natural Product, bacterial metabolite		4-HYDROXY-L-PHENYLGLYCINE** Esi+1.2850006	4-HYDROXY-L-PHENYLGLYCINE** Esi+1.2850006		4-HYDROXY-L-PHENYLGLYCINE** [ C8 H9 N O3, tgt=, overall=89.48, db=89.48, CAS ID=32462-30-9, KEGG ID=C12323, tgt=, overall=167.0582, db=167.0582, tgt=, overall=1.261, db=1.261, tgt=, overall=, db=, tgt=, overall=, db= ]	32462-30-9		4-HYDROXY-L-PHENYLGLYCINE** Esi+1.2850006	FindByFormula	58		Esi+	C12323		167.06				1.285
ALL			X				4-Hydroxyphenylacetylglutamine	HMDB06061	C05595	N/A	FDB023825	Involved in tyrosine and phenylalanine metabolism.	no associated foods	N/A - no additional relevant search results	N/A - no relevant search results	Organic Acids And Derivatives	Carboxylic Acids And Derivatives	Amino Acids, Peptides, And Analogues			4-Hydroxyphenylacetylglutamine	4-Hydroxyphenylacetylglutamine		4-Hydroxyphenylacetylglutamine [ C13 H15 N O6, tgt=, overall=56.69, db=56.69, KEGG ID=C05595, HMP ID=HMDB06061, tgt=, overall=281.0899, db=281.0899, tgt=, overall=, db=, tgt=, overall=, db=, tgt=, overall=, db= ]			4-Hydroxyphenylacetylglutamine	FindByFormula	59	HMDB06061	Esi+	C05595		281.091				7.652		FDB023825	71184651	61152160					C05595
ALL			X				4-Hydroxyphenylacetylglutamine Esi+6.7269974	HMDB06061	C05595	N/A	FDB023825	Involved in tyrosine and phenylalanine metabolism…..4-Hydroxyphenylacetylglutamic acid belongs to the class of organic compounds known as glutamic acid and derivatives. Glutamic acid and derivatives are compounds containing glutamic acid or a derivative thereof resulting from reaction of glutamic acid at the amino group or the carboxy group, or from the replacement of any hydrogen of glycine by a…	no associated foods	N/A - no additional relevant search results	N/A - no relevant search results	Organic Acids And Derivatives	Carboxylic Acids And Derivatives	Amino Acids, Peptides, And Analogues	hmdb states this compound is found in several foods. Mushrooms not specifically listed.		4-Hydroxyphenylacetylglutamine Esi+6.7269974	4-Hydroxyphenylacetylglutamine Esi+6.7269974		4-Hydroxyphenylacetylglutamine [ C13 H15 N O6, tgt=, overall=55.87, db=55.87, KEGG ID=C05595, HMP ID=HMDB06061, tgt=, overall=281.0899, db=281.0899, tgt=, overall=, db=, tgt=, overall=, db=, tgt=, overall=, db= ]			4-Hydroxyphenylacetylglutamine Esi+6.7269974	FindByFormula	59	HMDB06061	Esi+	C05595		281.092				6.727		FDB023825	71184651	61152160					C05595
ALL			X				4-Pyridoxic acid	HMDB00017	C00847	N/A	FDB021874	4-Pyridoxic acid is a member of the class of compounds known as methylpyridines. More specifically it is a 2-methylpyridine derivative substituted by a hydroxy group at C-3, a carboxy group at C-4, and a hydroxymethyl group at C-5. 4-Pyridoxic acid is the catabolic product of vitamin B6 (also known as pyridoxine, pyridoxal and pyradoxamine) and is excreted in the urine. Urinary levels of 4-pyrido…	associated with 30 different foods -- primarily animal origin. Mushrooms not specifically listed	N/A - no additional relevant search results	N/A - no relevant search results	Organoheterocyclic Compounds	Pyridines And Derivatives	Pyridinecarboxylic Acids And Derivative	hmdb states this compound is found in several foods. Mushrooms not specifically listed.		4-Pyridoxic acid	4-Pyridoxic acid		4-Pyridoxic acid [ C8 H9 N O4, tgt=, overall=56.36, db=56.36, CAS ID=82-82-6, KEGG ID=C00847, HMP ID=HMDB00017, tgt=, overall=183.0532, db=183.0532, tgt=, overall=, db=, tgt=, overall=, db=, tgt=, overall=, db= ]	82-82-6		4-Pyridoxic acid	FindByFormula	59	HMDB00017	Esi+	C00847		183.052				1.891		FDB021874	6467	6723	17405			C00052160	C00847	36190
ALL						X	5-(2-Furanyl)-3,4-dihydro-2H-pyrrole Esi+1.9520015	HMDB40013	N/A	N/A	FDB019695	Proline-derived Maillard product….5-(2-Furanyl)-3,4-dihydro-2H-pyrrole belongs to the class of organic compounds known as heteroaromatic compounds. Heteroaromatic compounds are compounds containing an aromatic ring where a carbon atom is linked to an hetero atom. Based on a literature review very few articles have been published on 5-(2-Furanyl)-3,4-dihydro-2H-pyrrole.	no associated foods	N/A - no additional relevant search results	N/A - no relevant search results	Organoheterocyclic Compounds	Heteroaromatic Compounds	NS			5-(2-Furanyl)-3,4-dihydro-2H-pyrrole Esi+1.9520015	5-(2-Furanyl)-3,4-dihydro-2H-pyrrole Esi+1.9520015		5-(2-Furanyl)-3,4-dihydro-2H-pyrrole [ C8 H9 N O, tgt=, overall=59.37, db=59.37, CAS ID=104704-31-6, HMP ID=HMDB40013, tgt=, overall=135.0684, db=135.0684, tgt=, overall=, db=, tgt=, overall=, db=, tgt=, overall=, db= ]	104704-31-6		5-(2-Furanyl)-3,4-dihydro-2H-pyrrole Esi+1.9520015	FindByFormula	60	HMDB40013	Esi+			135.068				1.952		FDB019695	20572018	16740686
ALL			X				5-Hydroxy-L-tryptophan	HMDB00472	C00643	N/A	FDB006231	5-Hydroxy-L-tryptophan is an aromatic amino acid naturally produced by the body from the essential amino acid L-tryptophan. 5-Hydroxy-L-tryptophan is the immediate precursor of the neurotransmitter serotonin. The conversion to serotonin is catalyzed by the enzyme aromatic L-amino acid decarboxylase (EC 4.1.1.28) (AADC1 also known as DOPA decarboxylase), an essential enzyme in the metabolism of th…	associated with 31 different foods -- primarily animal foods. Mushrooms not specifically listed	N/A - no additional relevant search results	N/A - no relevant search results	Organoheterocyclic Compounds	Indoles And Derivatives	Tryptamines And Derivatives	hmdb states this compound is found in several foods. Mushrooms not specifically listed.		5-Hydroxy-L-tryptophan	5-Hydroxy-L-tryptophan		5-Hydroxy-L-tryptophan [ C11 H12 N2 O3, tgt=, overall=58.50, db=58.50, KEGG ID=C00643, HMP ID=HMDB00472, tgt=, overall=220.0848, db=220.0848, tgt=, overall=, db=, tgt=, overall=, db=, tgt=, overall=, db= ]			5-Hydroxy-L-tryptophan	FindByFormula	59	HMDB00472	Esi+	C00643		220.085				3.8		FDB006231	388413	439280	17780	DB02959		C00001371	C00643		5-Hydroxytryptophan
ALL			X				5-Hydroxy-L-tryptophan Esi+3.4889987	HMDB00472	C00643	N/A	FDB006231	5-Hydroxy-L-tryptophan is an aromatic amino acid naturally produced by the body from the essential amino acid L-tryptophan. 5-Hydroxy-L-tryptophan is the immediate precursor of the neurotransmitter serotonin. The conversion to serotonin is catalyzed by the enzyme aromatic L-amino acid decarboxylase (EC 4.1.1.28) (AADC1 also known as DOPA decarboxylase), an essential enzyme in the metabolism of th…	associated with 31 different foods -- primarily animal foods. Mushrooms not specifically listed	N/A - no additional relevant search results	N/A - no relevant search results	Organoheterocyclic Compounds	Indoles And Derivatives	Tryptamines And Derivatives			5-Hydroxy-L-tryptophan Esi+3.4889987	5-Hydroxy-L-tryptophan Esi+3.4889987		5-Hydroxy-L-tryptophan [ C11 H12 N2 O3, tgt=, overall=64.22, db=64.22, KEGG ID=C00643, HMP ID=HMDB00472, tgt=, overall=220.0848, db=220.0848, tgt=, overall=, db=, tgt=, overall=, db=, tgt=, overall=, db= ]			5-Hydroxy-L-tryptophan Esi+3.4889987	FindByFormula	58	HMDB00472	Esi+	C00643		220.085				3.489		FDB006231	388413	439280	17780	DB02959		C00001371	C00643		5-Hydroxytryptophan
ALL		X					5,10-Methenyltetrahydrofolate Esi+1.3279994	HMDB01354	C00445	N/A	FDB022573	Folate is important for cells and tissues that rapidly divide. Cancer cells divide rapidly, and drugs that interfere with folate metabolism are used to treat cancer. Methotrexate is a drug often used to treat cancer because it inhibits the production of the active form, tetrahydrofolate. Unfortunately, methotrexate can be toxic, producing side effects such as inflammation in the digestive tract t…	associated with 543 foods including common and oyster mushroom	N/A - no additional relevant search results	N/A - no relevant search results	Organoheterocyclic Compounds	Pteridines And Derivatives	Pterins And Derivatives			5,10-Methenyltetrahydrofolate Esi+1.3279994	5,10-Methenyltetrahydrofolate Esi+1.3279994		5,10-Methenyltetrahydrofolate [ C20 H22 N7 O6, tgt=, overall=55.49, db=55.49, KEGG ID=C00445, HMP ID=HMDB01354, tgt=, overall=456.1632, db=456.1632, tgt=, overall=, db=, tgt=, overall=, db=, tgt=, overall=, db= ]			5,10-Methenyltetrahydrofolate Esi+1.3279994	FindByFormula	40	HMDB01354	Esi+	C00445		456.16				1.328		FDB022573	559356	135450599	15636				C00445	34999	5,10-Methenyltetrahydrofolate
ALL		X					5,10-Methenyltetrahydrofolate Esi+1.5530007	HMDB01354	C00445	N/A	FDB022573	Folate is important for cells and tissues that rapidly divide. Cancer cells divide rapidly, and drugs that interfere with folate metabolism are used to treat cancer. Methotrexate is a drug often used to treat cancer because it inhibits the production of the active form, tetrahydrofolate. Unfortunately, methotrexate can be toxic, producing side effects such as inflammation in the digestive tract t…	associated with 543 foods including common and oyster mushroom	"Abnormal Folic Acid Level" --> https://maayanlab.cloud/Harmonizome/gene_set/abnormal+folic+acid+level/MPO+Gene-Phenotype+Associations "Any anomaly in the concentration of the vitamin B family member that stimulates the hematopoietic system, is present in the liver and kidney and is found in mushrooms, spinach, yeast, green leaves, and grasses, and is used in the treatment and prevention of folat…	Folate composition of 10 types of mushrooms determined by liquid chromatography–mass spectrometry --> https://www.ars.usda.gov/ARSUserFiles/80400525/Articles/FoodChem_129_630-636_FolateMushrooms.pdf	Organoheterocyclic Compounds	Pteridines And Derivatives	Pterins And Derivatives	hmdb states this compound is found in several foods including mushrooms (jew's ear, common, shiitake, enokitake, oyster, cloud ear, maitake, chanterelle, morel)		5,10-Methenyltetrahydrofolate Esi+1.5530007	5,10-Methenyltetrahydrofolate Esi+1.5530007		5,10-Methenyltetrahydrofolate [ C20 H22 N7 O6, tgt=, overall=53.58, db=53.58, KEGG ID=C00445, HMP ID=HMDB01354, tgt=, overall=456.1632, db=456.1632, tgt=, overall=, db=, tgt=, overall=, db=, tgt=, overall=, db= ]			5,10-Methenyltetrahydrofolate Esi+1.5530007	FindByFormula	53	HMDB01354	Esi+	C00445		456.163				1.553		FDB022573	559356	135450599	15636				C00445	34999	5,10-Methenyltetrahydrofolate
ALL		X					5,10-Methenyltetrahydrofolate Esi+1.5599997	HMDB01354	C00445	N/A	FDB022573	Folate is important for cells and tissues that rapidly divide. Cancer cells divide rapidly, and drugs that interfere with folate metabolism are used to treat cancer. Methotrexate is a drug often used to treat cancer because it inhibits the production of the active form, tetrahydrofolate. Unfortunately, methotrexate can be toxic, producing side effects such as inflammation in the digestive tract t…	associated with 543 foods including common and oyster mushroom	N/A - no additional relevant search results	N/A - no relevant search results	Organoheterocyclic Compounds	Pteridines And Derivatives	Pterins And Derivatives			5,10-Methenyltetrahydrofolate Esi+1.5599997	5,10-Methenyltetrahydrofolate Esi+1.5599997		5,10-Methenyltetrahydrofolate [ C20 H22 N7 O6, tgt=, overall=54.37, db=54.37, KEGG ID=C00445, HMP ID=HMDB01354, tgt=, overall=456.1632, db=456.1632, tgt=, overall=, db=, tgt=, overall=, db=, tgt=, overall=, db= ]			5,10-Methenyltetrahydrofolate Esi+1.5599997	FindByFormula	58	HMDB01354	Esi+	C00445		456.163				1.56		FDB022573	559356	135450599	15636				C00445	34999	5,10-Methenyltetrahydrofolate
ALL			X				5,6-Dihydrouridine	HMDB00497	N/A	N/A	FDB022076	Dihydrouridine is a pyrimidine which is the result of adding two hydrogen atoms to a uridine. Dihydrouridine is found only in tRNA molecules. An inhibitor of nucleotide metabolism….5,6-Dihydrouridine belongs to the class of organic compounds known as glycosylamines. Glycosylamines are compounds consisting of an amine with a beta-N-glycosidic bond to a carbohydrate, thus forming a cyclic hemiamina…	associated with 29 different foods -- primarily animal origin. Mushrooms not specifically listed	N/A - no additional relevant search results	Bioactives from Mushroom: Health Attributes and Food Industry Applications PMID: 34947237….."For instance, 5α,8α-epidioxy-22E-ergosta-6 suppress the production of TNF α induced by LPS, while ursolic acid, corosolic acids, 2E-7α-methoxy-5α,6α-epoxyergosta-8, ergosta-7,22-dien-3β-ol, and dihydrouridine showed an inhibitory effect of IL-6 induced by LPS (Figure 4). " specific compound not mentioned	Organic Oxygen Compounds	Organooxygen Compounds	Carbohydrates And Carbohydrate Conjugates	hmdb states this compound is found in several foods. Mushrooms not specifically listed.		5,6-Dihydrouridine	5,6-Dihydrouridine		5,6-Dihydrouridine [ C9 H14 N2 O6, tgt=, overall=58.01, db=58.01, HMP ID=HMDB00497, tgt=, overall=246.0852, db=246.0852, tgt=, overall=, db=, tgt=, overall=, db=, tgt=, overall=, db= ]			5,6-Dihydrouridine	FindByFormula	55	HMDB00497	Esi+			246.086				1.959		FDB022076	85115	94312	23774						Dihydrouridine
ALL		X					5'-Methylthioadenosine	HMDB01173	C00170	N/A	FDB031156	5'-Methylthioadenosine, also known as MTA or thiomethyladenosine, belongs to the class of organic compounds known as 5'-deoxy-5'-thionucleosides. These are 5'-deoxyribonucleosides in which the ribose is thio-substituted at the 5'position by a S-alkyl group. 5'-Methylthioadenosine is metabolized solely by MTA-phosphorylase, to yield 5-methylthioribose-1-phosphate and adenine, a crucial step in the…	associated with 461 different foods including common and oyster mushrooms	N/A - no additional relevant search results	N/A - no relevant search results	Organoheterocyclic Compounds	Indoles And Derivatives	Tryptamines And Derivatives			5'-Methylthioadenosine	5'-Methylthioadenosine		5'-Methylthioadenosine [ C11 H15 N5 O3 S, tgt=, overall=66.28, db=66.28, CAS ID=2457-80-9, KEGG ID=C00170, HMP ID=HMDB01173, tgt=, overall=297.0896, db=297.0896, tgt=, overall=, db=, tgt=, overall=, db=, tgt=, overall=, db= ]	2457-80-9		5'-Methylthioadenosine	FindByFormula	60	HMDB01173	Esi+	C00170		297.09				6.553		FDB031156	388321	439176	17509	DB02282			C00170	34127
ALL		X					5'-Methylthioadenosine Esi+6.658997	HMDB01173	C00170	N/A	FDB031156	5'-Methylthioadenosine, also known as MTA or thiomethyladenosine, belongs to the class of organic compounds known as 5'-deoxy-5'-thionucleosides. These are 5'-deoxyribonucleosides in which the ribose is thio-substituted at the 5'position by a S-alkyl group. 5'-Methylthioadenosine is metabolized solely by MTA-phosphorylase, to yield 5-methylthioribose-1-phosphate and adenine, a crucial step in the…	associated with 461 different foods including common and oyster mushrooms	Edible Mushrooms as a Potential Component of Dietary Interventions for Major Depressive Disorder --> "Edible mushrooms contain 5-hydroxy-L-tryptophan (5-HTP), which is a direct precursor of serotonin—a neurotransmitter targeted in pharmacotherapy of MDD."	N/A - no relevant search results	Organoheterocyclic Compounds	Indoles And Derivatives	Tryptamines And Derivatives	hmdb states this compound is found in several foods, including mushrooms		5'-Methylthioadenosine Esi+6.658997	5'-Methylthioadenosine Esi+6.658997		5'-Methylthioadenosine [ C11 H15 N5 O3 S, tgt=, overall=51.92, db=51.92, CAS ID=2457-80-9, KEGG ID=C00170, HMP ID=HMDB01173, tgt=, overall=297.0896, db=297.0896, tgt=, overall=, db=, tgt=, overall=, db=, tgt=, overall=, db= ]	2457-80-9		5'-Methylthioadenosine Esi+6.658997	FindByFormula	60	HMDB01173	Esi+	C00170		297.087				6.659		FDB031156	388321	439176	17509	DB02282			C00170	34127
ALL			X				6-Methyl 2-galloylgalactarate	HMDB36934	N/A	N/A	FDB015903	6-Methyl 2-galloylgalactarate is found in fruits. 6-Methyl 2-galloylgalactarate is a constituent of the fruit of emblic (Phyllanthus emblica)….. 6-Methyl 2-galloylgalactarate belongs to the class of organic compounds known as glucuronic acid derivatives. Glucuronic acid derivatives are compounds containing a glucuronic acid moiety (or a derivative), which consists of a glucose moiety with the C6 …	no associated foods	N/A - no additional relevant search results	N/A - no relevant search results	Organic Oxygen Compounds	Organooxygen Compounds	Carbohydrates And Carbohydrate Conjugates			6-Methyl 2-galloylgalactarate	6-Methyl 2-galloylgalactarate		6-Methyl 2-galloylgalactarate [ C14 H16 O12, tgt=, overall=60.82, db=60.82, HMP ID=HMDB36934, tgt=, overall=376.0642, db=376.0642, tgt=, overall=, db=, tgt=, overall=, db=, tgt=, overall=, db= ]			6-Methyl 2-galloylgalactarate	FindByFormula	55	HMDB36934	Esi+			376.062				1.699		FDB015903	35014324	75060827
ALL			X				6-Methylquinoline	HMDB33115	N/A	N/A	FDB011115	6-Methylquinoline is found in tea. 6-Methylquinoline is a flavouring ingredient….6-Methylquinoline belongs to the class of organic compounds known as quinolines and derivatives. Quinolines And Derivativesare compounds containing a quinoline moiety, which consists of a benzene ring fused to a pyrimidine ring to form benzo[b]azabenzene. 6-Methylquinoline is a castoreum, civet, and fecal tasting com…	associated with black, green, herbal, and red tea	N/A - no additional relevant search results	N/A - no relevant search results	Organoheterocyclic Compounds	Quinolines And Derivatives	NS	hmdb states this compound is found in herbal, black, green, and red tea		6-Methylquinoline	6-Methylquinoline		6-Methylquinoline [ C10 H9 N, tgt=, overall=59.40, db=59.40, CAS ID=91-62-3, HMP ID=HMDB33115, tgt=, overall=143.0735, db=143.0735, tgt=, overall=, db=, tgt=, overall=, db=, tgt=, overall=, db= ]	91-62-3		6-Methylquinoline	FindByFormula	60	HMDB33115	Esi+			143.073				4.68		FDB011115	6792	7059
ALL			X				6-Methylquinoline Esi+4.681	HMDB33115	N/A	N/A	FDB011115	6-Methylquinoline is found in tea. 6-Methylquinoline is a flavouring ingredient.	associated with black, green, herbal, and red tea	N/A - no additional relevant search results	N/A - no relevant search results	Organoheterocyclic Compounds	Quinolines And Derivatives	NS			6-Methylquinoline Esi+4.681	6-Methylquinoline Esi+4.681		6-Methylquinoline [ C10 H9 N, tgt=, overall=59.40, db=59.40, CAS ID=91-62-3, HMP ID=HMDB33115, tgt=, overall=143.0735, db=143.0735, tgt=, overall=, db=, tgt=, overall=, db=, tgt=, overall=, db= ]	91-62-3		6-Methylquinoline Esi+4.681	FindByFormula	60	HMDB33115	Esi+			143.074				4.681		FDB011115	6792	7059
ALL			X				6-Methylquinoline Esi+5.1790004	HMDB33115	N/A	N/A	FDB011115	6-Methylquinoline is found in tea. 6-Methylquinoline is a flavouring ingredient.	associated with black, green, herbal, and red tea	N/A - no additional relevant search results	N/A - no relevant search results	Organoheterocyclic Compounds	Quinolines And Derivatives	NS			6-Methylquinoline Esi+5.1790004	6-Methylquinoline Esi+5.1790004		6-Methylquinoline [ C10 H9 N, tgt=, overall=59.49, db=59.49, CAS ID=91-62-3, HMP ID=HMDB33115, tgt=, overall=143.0735, db=143.0735, tgt=, overall=, db=, tgt=, overall=, db=, tgt=, overall=, db= ]	91-62-3		6-Methylquinoline Esi+5.1790004	FindByFormula	14	HMDB33115	Esi+			143.073				5.179		FDB011115	6792	7059
ALL			X				7-[(6-Hydroxy-3,7-dimethyl-2,7-octadienyl)oxy]-2H-1-benzopyran-2-one	HMDB39063	N/A	N/A	FDB018561	7-[(6-Hydroxy-3,7-dimethyl-2,7-octadienyl)oxy]-2H-1-benzopyran-2-one is found in citrus. 7-[(6-Hydroxy-3,7-dimethyl-2,7-octadienyl)oxy]-2H-1-benzopyran-2-one is isolated from Citrus hassaku juice oil….7-[(6-Hydroxy-3,7-dimethyl-2,7-octadienyl)oxy]-2H-1-benzopyran-2-one belongs to the class of organic compounds known as coumarins and derivatives. These are polycyclic aromatic compounds containing …	no associated foods	N/A - no additional relevant search results	N/A - no relevant search results	Phenylpropanoids And Polyketides	Coumarins And Derivatives	NS			7-[(6-Hydroxy-3,7-dimethyl-2,7-octadienyl)oxy]-2H-1-benzopyran-2-one	7-[(6-Hydroxy-3,7-dimethyl-2,7-octadienyl)oxy]-2H-1-benzopyran-2-one		7-[(6-Hydroxy-3,7-dimethyl-2,7-octadienyl)oxy]-2H-1-benzopyran-2-one [ C19 H22 O4, tgt=, overall=57.59, db=57.59, CAS ID=118584-19-3, HMP ID=HMDB39063, tgt=, overall=314.1518, db=314.1518, tgt=, overall=, db=, tgt=, overall=, db=, tgt=, overall=, db= ]	118584-19-3		7-[(6-Hydroxy-3,7-dimethyl-2,7-octadienyl)oxy]-2H-1-benzopyran-2-one	FindByFormula	60	HMDB39063	Esi+			314.15				12.03		FDB018561	35014733	13965524	174283			C00019896
ALL			X				7-Aminomethyl-7-carbaguanine	HMDB11690	C16675	N/A	FDB028377	7-Aminomethyl-7-carbaguanine is one of the precursors of nucleoside Q (queuosine) biosynthesis. It is a substrate for preQ1 synthase (EC 1.7.1.13) which catalyzes the NADPH-dependent reduction of 7-cyano-7-carbaguanine (preQ0) to 7-aminomethyl-7-carbaguanine (preQ1). More specifically, this enzyme catalyzes the chemical reaction. 7-aminomethyl-7-carbaguanine + 2 NADP+ <-> 7-cyano-7-carbaguanine +…	associated with 29 different foods -- primarily animal origin. Mushrooms not specifically listed	N/A - no additional relevant search results	Urine-Based Metabolomics and Machine Learning Reveals Metabolites Associated with Renal Cell Carcinoma Stage --> "Some identified metabolites associated with renal cell carcinoma progression included 4-guanidinobutanoic acid, 7-aminomethyl-7-carbaguanine, 3-hydroxyanthranilic acid, lysyl-glycine, glycine, citrate, and pyruvate."	Organoheterocyclic Compounds	Pyrrolopyrimidines	Pyrrolo[2,3-D]Pyrimidines	hmdb states this compound is found in several foods. Mushrooms not specifically listed.		7-Aminomethyl-7-carbaguanine	7-Aminomethyl-7-carbaguanine		7-Aminomethyl-7-carbaguanine [ C7 H9 N5 O, tgt=, overall=66.83, db=66.83, KEGG ID=C16675, HMP ID=HMDB11690, tgt=, overall=179.0807, db=179.0807, tgt=, overall=, db=, tgt=, overall=, db=, tgt=, overall=, db= ]			7-Aminomethyl-7-carbaguanine	FindByFormula	57	HMDB11690	Esi+	C16675		179.081				6.169		FDB028377	166	171	45126	DB03304			C16675
ALL		X					7-Methylguanine	HMDB00897	C02242	N/A	FDB022305	7-Methylguanine is a metabolite of DNA methylation and depurination observed in normal human biofluids; however, it has been found significantly higher in the urine of smokers than in nonsmokers. (PMID 16059882). 7-Methylguanine has been identified in the human placenta (PMID: 32033212).....7-Methylguanine, also known as N7-me-g, belongs to the class of organic compounds known as hypoxanthines. H…	associated with 29 different foods -- primarily animal origin. Mushrooms not specifically listed	N/A - no additional relevant search results	Methylation of rat and mouse DNA by the mushroom poison gyromitrin and its metabolite monomethylhydrazine --> This study reports traces of N-7-methylguanine (N7MeGu) in liver DNA from mice and a rat treated with gyromitrin. After repeated administration of MMH, N7MeGu was identified in rat liver DNA	Organoheterocyclic Compounds	Imidazopyrimidines	Purines And Purine Derivatives	hmdb states this compound is found in several foods. Mushrooms not specifically listed.		7-Methylguanine	7-Methylguanine		7-Methylguanine [ C6 H7 N5 O, tgt=, overall=67.11, db=67.11, CAS ID=578-76-7, KEGG ID=C02242, HMP ID=HMDB00897, tgt=, overall=165.0651, db=165.0651, tgt=, overall=, db=, tgt=, overall=, db=, tgt=, overall=, db= ]	578-76-7		7-Methylguanine	FindByFormula	60	HMDB00897	Esi+	C02242		165.066				5.726		FDB022305	10883	11361	28664				C02242		7-Methylguanine
ALL			X				8-Hydroxyadenine	HMDB00542	N/A	N/A	FDB022105	8-hydroxyadenine is an intermediate in the oxidation of adenine to 2,8-dihydroxyadenine by xanthine oxidase (EC 1.1.3.22). A controversy exists as to whether or not this metabolite is a marker of DNA damage. Several papers have reported an artifactual formation of a number of modified bases from intact DNA bases during derivatization of DNA hydrolysates to be analyzed by gas chromatography-mass s…	associated with 29 different foods -- primarily animal origin. Mushrooms not specifically listed	N/A - no additional relevant search results	N/A - no relevant search results	Organoheterocyclic Compounds	Imidazopyrimidines	Purines And Purine Derivatives			8-Hydroxyadenine	8-Hydroxyadenine		8-Hydroxyadenine [ C5 H5 N5 O, tgt=, overall=66.89, db=66.89, CAS ID=21149-26-8, HMP ID=HMDB00542, tgt=, overall=151.0494, db=151.0494, tgt=, overall=, db=, tgt=, overall=, db=, tgt=, overall=, db= ]	21149-26-8		8-Hydroxyadenine	FindByFormula	60	HMDB00542	Esi+			151.05				3.945		FDB022105	4511108	95215	134104			C00043227
ALL			X				8-Hydroxyadenine Esi+3.731001	HMDB00542	N/A	N/A	FDB022105	8-hydroxyadenine is an intermediate in the oxidation of adenine to 2,8-dihydroxyadenine by xanthine oxidase (EC 1.1.3.22). A controversy exists as to whether or not this metabolite is a marker of DNA damage. Several papers have reported an artifactual formation of a number of modified bases from intact DNA bases during derivatization of DNA hydrolysates to be analyzed by gas chromatography-mass s…	associated with 29 different foods -- primarily animal origin. Mushrooms not specifically listed	N/A - no additional relevant search results	N/A - no relevant search results	Organoheterocyclic Compounds	Imidazopyrimidines	Purines And Purine Derivatives	hmdb states this compound is found in several foods. Mushrooms not specifically listed.		8-Hydroxyadenine Esi+3.731001	8-Hydroxyadenine Esi+3.731001		8-Hydroxyadenine [ C5 H5 N5 O, tgt=, overall=58.92, db=58.92, CAS ID=21149-26-8, HMP ID=HMDB00542, tgt=, overall=151.0494, db=151.0494, tgt=, overall=, db=, tgt=, overall=, db=, tgt=, overall=, db= ]	21149-26-8		8-Hydroxyadenine Esi+3.731001	FindByFormula	33	HMDB00542	Esi+			151.05				3.731		FDB022105	4511108	95215	134104			C00043227
ALL			X				8-Hydroxyadenine Esi+5.4110007	HMDB00542	N/A	N/A	FDB022105	8-hydroxyadenine is an intermediate in the oxidation of adenine to 2,8-dihydroxyadenine by xanthine oxidase (EC 1.1.3.22). A controversy exists as to whether or not this metabolite is a marker of DNA damage. Several papers have reported an artifactual formation of a number of modified bases from intact DNA bases during derivatization of DNA hydrolysates to be analyzed by gas chromatography-mass s…	associated with 29 different foods -- primarily animal origin. Mushrooms not specifically listed	N/A - no additional relevant search results	N/A - no relevant search results	Organoheterocyclic Compounds	Imidazopyrimidines	Purines And Purine Derivatives			8-Hydroxyadenine Esi+5.4110007	8-Hydroxyadenine Esi+5.4110007		8-Hydroxyadenine [ C5 H5 N5 O, tgt=, overall=59.26, db=59.26, CAS ID=21149-26-8, HMP ID=HMDB00542, tgt=, overall=151.0494, db=151.0494, tgt=, overall=, db=, tgt=, overall=, db=, tgt=, overall=, db= ]	21149-26-8		8-Hydroxyadenine Esi+5.4110007	FindByFormula	58	HMDB00542	Esi+			151.049				5.411		FDB022105	4511108	95215	134104			C00043227
ALL			X				8-Hydroxyadenine Esi+5.532001	HMDB00542	N/A	N/A	FDB022105	8-hydroxyadenine is an intermediate in the oxidation of adenine to 2,8-dihydroxyadenine by xanthine oxidase (EC 1.1.3.22). A controversy exists as to whether or not this metabolite is a marker of DNA damage. Several papers have reported an artifactual formation of a number of modified bases from intact DNA bases during derivatization of DNA hydrolysates to be analyzed by gas chromatography-mass s…	associated with 29 different foods -- primarily animal origin. Mushrooms not specifically listed	N/A - no additional relevant search results	N/A - no relevant search results	Organoheterocyclic Compounds	Imidazopyrimidines	Purines And Purine Derivatives			8-Hydroxyadenine Esi+5.532001	8-Hydroxyadenine Esi+5.532001		8-Hydroxyadenine [ C5 H5 N5 O, tgt=, overall=59.10, db=59.10, CAS ID=21149-26-8, HMP ID=HMDB00542, tgt=, overall=151.0494, db=151.0494, tgt=, overall=, db=, tgt=, overall=, db=, tgt=, overall=, db= ]	21149-26-8		8-Hydroxyadenine Esi+5.532001	FindByFormula	56	HMDB00542	Esi+			151.049				5.532		FDB022105	4511108	95215	134104			C00043227
ALL			X				8-Hydroxyadenine Esi+5.9230022	HMDB00542	N/A	N/A	FDB022105	8-hydroxyadenine is an intermediate in the oxidation of adenine to 2,8-dihydroxyadenine by xanthine oxidase (EC 1.1.3.22). A controversy exists as to whether or not this metabolite is a marker of DNA damage. Several papers have reported an artifactual formation of a number of modified bases from intact DNA bases during derivatization of DNA hydrolysates to be analyzed by gas chromatography-mass s…	associated with 29 different foods -- primarily animal origin. Mushrooms not specifically listed	N/A - no additional relevant search results	N/A - no relevant search results	Organoheterocyclic Compounds	Imidazopyrimidines	Purines And Purine Derivatives			8-Hydroxyadenine Esi+5.9230022	8-Hydroxyadenine Esi+5.9230022		8-Hydroxyadenine [ C5 H5 N5 O, tgt=, overall=67.19, db=67.19, CAS ID=21149-26-8, HMP ID=HMDB00542, tgt=, overall=151.0494, db=151.0494, tgt=, overall=, db=, tgt=, overall=, db=, tgt=, overall=, db= ]	21149-26-8		8-Hydroxyadenine Esi+5.9230022	FindByFormula	60	HMDB00542	Esi+			151.05				5.923		FDB022105	4511108	95215	134104			C00043227
ALL			X				9,10-DiHODE	HMDB10221	N/A	N/A	FDB027374	9,10-DiHODE or 9,10-dihydroxy-12Z,15Z- octadecadienoic acid is an oxylipin. It is a double oxidation product of octadeadienoic acid generated through the action of CYP450 on linolenic acid (PMID: 6301473). Specifically cytochrome P-450 catalyzed epoxidation of the omega 3, omega 6 and omega 9 double bonds, followed by enzymatic hydrolysis to 1,2-diols would lead to this compound....9,10-DiHODE, a…	associated with 29 different foods -- primarily animal origin. Mushrooms not specifically listed	Metabolite Profiling and Microbial Community of Traditional Meju Show Primary and Secondary Metabolite Differences Correlated with Antioxidant Activities --> > compound found in soybean paste	N/A - no relevant search results	Lipids And Lipid-Like Molecules	Fatty Acyls	Lineolic Acids And Derivatives	hmdb states this compound is found in several foods. Mushrooms not specifically listed.		9,10-DiHODE	9,10-DiHODE		9,10-DiHODE [ C18 H32 O4, tgt=, overall=57.29, db=57.29, HMP ID=HMDB10221, tgt=, overall=312.2301, db=312.2301, tgt=, overall=, db=, tgt=, overall=, db=, tgt=, overall=, db= ]			9,10-DiHODE	FindByFormula	56	HMDB10221	Esi+			312.23				12.54		FDB027374	17220749	16061066	88440
ALL					X		Abiraterone sulfate	HMDB60584	N/A	N/A	N/A	Abiraterone sulfate is a metabolite of abiraterone. Abiraterone is a drug used in castration-resistant prostate cancer (formerly hormone-resistant or hormone-refractory prostate cancer) (prostate cancer not responding to androgen deprivation or treatment with antiandrogens). It is formulated as the prodrug abiraterone acetate and marketed under the trade name Zytiga. After an expedited six-month …	N/A	N/A - no additional relevant search results	N/A - no relevant search results	Lipids And Lipid-Like Molecules	Steroids And Steroid Derivatives	Sulfated Steroids	Drug		Abiraterone sulfate	Abiraterone sulfate		Abiraterone sulfate [ C24 H31 N O4 S, tgt=, overall=57.86, db=57.86, HMP ID=HMDB60584, tgt=, overall=429.1974, db=429.1974, tgt=, overall=, db=, tgt=, overall=, db=, tgt=, overall=, db= ]			Abiraterone sulfate	FindByFormula	46	HMDB60584	Esi+			429.194				6.061				71312701
ALL					X		Abiraterone sulfate Esi+6.059998	HMDB60584	N/A	N/A	N/A	Abiraterone sulfate is a metabolite of abiraterone. Abiraterone is a drug used in castration-resistant prostate cancer (formerly hormone-resistant or hormone-refractory prostate cancer) (prostate cancer not responding to androgen deprivation or treatment with antiandrogens). It is formulated as the prodrug abiraterone acetate and marketed under the trade name Zytiga. After an expedited six-month …	N/A	N/A - no additional relevant search results	N/A - no relevant search results	Lipids And Lipid-Like Molecules	Steroids And Steroid Derivatives	Sulfated Steroids	Drug		Abiraterone sulfate Esi+6.059998	Abiraterone sulfate Esi+6.059998		Abiraterone sulfate [ C24 H31 N O4 S, tgt=, overall=55.73, db=55.73, HMP ID=HMDB60584, tgt=, overall=429.1974, db=429.1974, tgt=, overall=, db=, tgt=, overall=, db=, tgt=, overall=, db= ]			Abiraterone sulfate Esi+6.059998	FindByFormula	46	HMDB60584	Esi+			429.194				6.06				71312701
ALL					X		Abiraterone sulfate Esi+6.289001	HMDB60584	N/A	N/A	N/A	Abiraterone sulfate is a metabolite of abiraterone. Abiraterone is a drug used in castration-resistant prostate cancer (formerly hormone-resistant or hormone-refractory prostate cancer) (prostate cancer not responding to androgen deprivation or treatment with antiandrogens). It is formulated as the prodrug abiraterone acetate and marketed under the trade name Zytiga. After an expedited six-month …	N/A	N/A - no additional relevant search results	N/A - no relevant search results	Lipids And Lipid-Like Molecules	Steroids And Steroid Derivatives	Sulfated Steroids	Drug		Abiraterone sulfate Esi+6.289001	Abiraterone sulfate Esi+6.289001		Abiraterone sulfate [ C24 H31 N O4 S, tgt=, overall=57.45, db=57.45, HMP ID=HMDB60584, tgt=, overall=429.1974, db=429.1974, tgt=, overall=, db=, tgt=, overall=, db=, tgt=, overall=, db= ]			Abiraterone sulfate Esi+6.289001	FindByFormula	46	HMDB60584	Esi+			429.194				6.289				71312701
ALL						X	Acetal R	HMDB0036824	N/A	N/A	FDB015772	Acetal R belongs to the class of organic compounds known as benzene and substituted derivatives. These are aromatic compounds containing one monocyclic ring system consisting of benzene. Acetal R is a green, herbal, and hyacinth tasting compound. Based on a literature review very few articles have been published on Acetal R.	no associated foods	N/A - no additional relevant search results	N/A - no relevant search results	Benzenoids	Benzene And Substituted Derivatives	NS			Acetal R	Acetal R		Acetal R [ C13 H20 O2, tgt=, overall=58.11, db=58.11, CAS ID=7493-57-4, tgt=, overall=208.1463, db=208.1463, tgt=, overall=, db=, tgt=, overall=, db=, tgt=, overall=, db= ]	7493-57-4		Acetal R	FindByFormula	60		Esi+			208.147				15.589
ALL			X				Acetaminophen	HMDB01859	C06804	N/A	FDB022713	The excellent tolerability of therapeutic doses of paracetamol (acetaminophen) is a major factor in the very wide use of the drug. The major problem in the use of paracetamol is its hepatotoxicity after an overdose. Hepatotoxicity has also been reported after therapeutic doses, but critical analysis indicates that most patients with alleged toxicity from therapeutic doses have taken overdoses. Im…	associated with cow's milk	some results related to magic mushrooms. Other populates do not seem relevant -- "Pleurotus ostreatus opposes mitochondrial dysfunction and oxidative stress in acetaminophen-induced hepato-renal injury"…."Mitigating Acetaminophen-Induced Hepatotoxicity by Using a Water-Alcohol Extract of Phellinus caryophylli (Agaricomycetes) in a Murine Model"	N/A - no relevant search results	Benzenoids	Phenols	1-Hydroxy-2-Unsubstituted Benzenoids	hmdb states this compound is found in milk		Acetaminophen	Acetaminophen		Acetaminophen [ C8 H9 N O2, tgt=, overall=56.74, db=56.74, CAS ID=103-90-2, KEGG ID=C06804, HMP ID=HMDB01859, tgt=, overall=151.0633, db=151.0633, tgt=, overall=, db=, tgt=, overall=, db=, tgt=, overall=, db= ]	103-90-2		Acetaminophen	FindByFormula	60	HMDB01859	Esi+	C06804		151.064				1.567		FDB022713	1906	1983	46195	DB00316		C00044491	C06804		Acetaminophen
ALL			X				Acetic anhydride	HMDB31646	N/A	N/A	FDB008300	Acetic anhydride is an esterification agent for use in prepn. of modified food starch and for acetylation of monoglycerides Acetic anhydride is a versatile reagent for acetylations, the introduction of acetyl groups to organic substrates. In these conversions, acetic anhydride is viewed as a source of CH<sub>3</sub>CO<sup>+</sup>. Alcohols and amines are readily acetylated. For example, the react…	N/A - ID does not work	Acetic anhydride is a natural product found in Vitis vinifera with data available. --> Common Grape Vine Plant	N/A - no relevant search results	Organic Acids And Derivatives	Carboxylic Acids And Derivatives	Dicarboxylic Acids And Derivative			Acetic anhydride	Acetic anhydride		Acetic anhydride [ C4 H6 O3, tgt=, overall=54.32, db=54.32, CAS ID=108-24-7, HMP ID=HMDB31646, tgt=, overall=102.0317, db=102.0317, tgt=, overall=, db=, tgt=, overall=, db=, tgt=, overall=, db= ]	108-24-7		Acetic anhydride	FindByFormula	59	HMDB31646	Esi+			102.031				1.083		FDB008300	7630	7918	36610						Acetic_anhydride
ALL					X		Acrylamide-acrylic acid resin Esi+1.1279992	HMDB32161	N/A	N/A	FDB008895		Acrylamide-acrylic acid resin belongs to the class of organic compounds known as acrylic acids. These are organic compounds containing acrylic acid CH2=CHCO2H. Acrylamide-acrylic acid resin is an extremely weak basic (essentially neutral) compound (based on its pKa)....no associated foods	https://contaminantdb.ca/contaminants/CHEM004617--> "It is used as a food additive."	N/A - no relevant search results	Organic Acids And Derivatives	Carboxylic Acids And Derivatives	Acrylic Acids And Derivatives	Additive		Acrylamide-acrylic acid resin Esi+1.1279992	Acrylamide-acrylic acid resin Esi+1.1279992		Acrylamide-acrylic acid resin [ C6 H9 N O3, tgt=, overall=58.45, db=58.45, HMP ID=HMDB32161, tgt=, overall=143.0582, db=143.0582, tgt=, overall=, db=, tgt=, overall=, db=, tgt=, overall=, db= ]			Acrylamide-acrylic acid resin Esi+1.1279992	FindByFormula	60	HMDB32161	Esi+			143.058				1.128
ALL		X					Adenosine 3',5'-diphosphate	HMDB00061	C00054	N/A	FDB030650	Adenosine 3', 5'-diphosphate or PAP is a nucleotide that is closely related to ADP. It has two phosphate groups attached to the 5' and 3' positions of the pentose sugar ribose (instead of pyrophosphoric acid at the 5' position, as found in ADP), and the nucleobase adenine. PAP is converted to PAPS by Sulfotransferase and then back to PAP after the sulfotransferase reaction. Sulfotransferase (STs)…	associated with 461 different foods including common and oyster mushrooms	N/A - no additional relevant search results	N/A - no relevant search results	Nucleosides, Nucleotides, And Analogues	Purine Nucleotides	Purine Ribonucleotides	hmdb states this compound is found in several foods including mushrooms (jew's ear, common, shiitake, enokitake, oyster, cloud ear, maitake, chanterelle, morel)		Adenosine 3',5'-diphosphate	Adenosine 3',5'-diphosphate		Adenosine 3',5'-diphosphate [ C10 H15 N5 O10 P2, tgt=, overall=57.50, db=57.50, CAS ID=1053-73-2, KEGG ID=C00054, HMP ID=HMDB00061, tgt=, overall=427.0294, db=427.0294, tgt=, overall=, db=, tgt=, overall=, db=, tgt=, overall=, db= ]	1053-73-2		Adenosine 3',5'-diphosphate	FindByFormula	59	HMDB00061	Esi+	C00054		427.031				1.542		FDB030650	140102	159296	17985	DB01812		C00019352	C00054	33684
ALL		X					ADENOSINE 3',5'-DIPHOSPHATE**	HMDB00058	C00575	N/A	FDB030763	Cyclic AMP (cAMP) or cyclic adenosine monophosphate is an adenine nucleotide containing one phosphate group which is esterified to both the 3'- and 5'-positions of the sugar moiety. cAMP is found in all organisms ranging from bacteria to plants to animals. In humans and other mammals it is a second messenger and a key intracellular regulator, functioning as a mediator of activity for a number of …	associated with 461 different foods including common and oyster mushrooms	N/A - no additional relevant search results	N/A - no relevant search results	Nucleosides, Nucleotides, And Analogues	Purine Nucleotides	Cyclic Purine Nucleotides			ADENOSINE 3',5'-DIPHOSPHATE**	ADENOSINE 3',5'-DIPHOSPHATE**		ADENOSINE 3',5'-DIPHOSPHATE** [ C10 H15 N5 O10 P2, tgt=, overall=60.71, db=60.71, CAS ID=54532-48-8, KEGG ID=C00575, HMP ID=HMDB00058, tgt=, overall=427.0294, db=427.0294, tgt=, overall=2.104, db=2.104, tgt=, overall=, db=, tgt=, overall=, db= ]	54532-48-8		ADENOSINE 3',5'-DIPHOSPHATE**	FindByFormula	58	HMDB00058	Esi+	C00575		427.03				1.971		FDB030763	5851	6076	17489	DB02527		C00001497	C00575	1484809	Cyclic_AMP
ALL		X					Adenosine monophosphate	HMDB00045	N/A	N/A	FDB030677	Adenosine monophosphate, also known as 5'-adenylic acid and abbreviated AMP, is a nucleotide that is found in RNA. It is an ester of phosphoric acid with the nucleoside adenosine. AMP consists of the phosphate group, the pentose sugar ribose, and the nucleobase adenine. AMP can be produced during ATP synthesis by the enzyme adenylate kinase. AMP has recently been approved as a 'Bitter Blocker' ad…	associated with 565 foods, including common and oyster mushrooms	N/A - no additional relevant search results	A review on the nucleic acid constituents in mushrooms: nucleobases, nucleosides and nucleotides --> the derivative 5'-AMP is present… ". As a result, three nucleotides: 50 -uridine monophosphate (UMP), 50 - adenosine monophosphate (AMP) and 50 -guanosine monophosphate (GMP) were detected along with seven nucleosides (adenosine, guanosine, uridine, inosine, cytidine, thymidine and cordycepin), an…	Nucleosides, Nucleotides, And Analogues	Purine Nucleotides	Purine Ribonucleotides	hmdb states this compound is found in cow's milk		Adenosine monophosphate	Adenosine monophosphate		Adenosine monophosphate [ C10 H14 N5 O7 P, tgt=, overall=66.79, db=66.79, CAS ID=61-19-8, HMP ID=HMDB00045, tgt=, overall=347.0631, db=347.0631, tgt=, overall=, db=, tgt=, overall=, db=, tgt=, overall=, db= ]	61-19-8		Adenosine monophosphate	FindByFormula	60	HMDB00045	Esi+			347.066				1.737		FDB030677	5858	6083	16027	DB00131		C00019347	C00020	33534	Adenylic_acid
ALL			X				Alanyl-Leucine	HMDB28691	N/A	N/A	FDB111750	Alanylleucine is a dipeptide composed of alanine and leucine. It is an incomplete breakdown product of protein digestion or protein catabolism. Some dipeptides are known to have physiological or cell-signaling effects although most are simply short-lived intermediates on their way to specific amino acid degradation pathways following further proteolysis....Alanylleucine, also known as AL or a-L d…	associated with 29 different foods -- primarily animal origin. Mushrooms not specifically listed	N/A - no additional relevant search results	N/A - no relevant search results	Organic Acids And Derivatives	Carboxylic Acids And Derivatives	Amino Acids, Peptides, And Analogues	hmdb states this compound is found in several foods. Mushrooms not specifically listed.		Alanyl-Leucine	Alanyl-Leucine		Alanyl-Leucine [ C9 H18 N2 O3, tgt=, overall=55.49, db=55.49, HMP ID=HMDB28691, tgt=, overall=202.1317, db=202.1317, tgt=, overall=, db=, tgt=, overall=, db=, tgt=, overall=, db= ]			Alanyl-Leucine	FindByFormula	59	HMDB28691	Esi+			202.133				2.196		FDB111750	87401	96801	73770
ALL					X		Alverine	HMDB15554	N/A	N/A	N/A	Alverine is a smooth muscle relaxant. Smooth muscle is a type of muscle that is not under voluntary control; it is the muscle present in places such as the gut and uterus. Alverine acts directly on the muscle in the gut, causing it to relax. This prevents the muscle spasms which occur in the gut in conditions such as irritable bowel syndrome and diverticular disease. It is used to relieve cramps …	N/A	https://go.drugbank.com/drugs/DB01616 --> "Alverine is a smooth muscle relaxant used to relieve abdominal pain associated with gastrointestinal conditions like heartburn, flatulence, and Irritable Bowel Syndrome."	N/A - no relevant search results	Benzenoids	Benzene And Substituted Derivatives	Phenylpropylamines	Drug		Alverine	Alverine		Alverine [ C20 H27 N, tgt=, overall=57.64, db=57.64, CAS ID=150-59-4, HMP ID=HMDB15554, tgt=, overall=281.2143, db=281.2143, tgt=, overall=, db=, tgt=, overall=, db=, tgt=, overall=, db= ]	150-59-4		Alverine	FindByFormula	48	HMDB15554	Esi+			281.215				14.724			3550	3678	518413	DB01616					Alverine
ALL					X		Ammonium benzoate	HMDB33388	N/A	N/A	FDB011419	N/A	Ammonium benzoate belongs to the class of organic compounds known as benzoic acids. These are organic Compounds containing a benzene ring which bears at least one carboxyl group. Ammonium benzoate is a weakly acidic compound (based on its pKa)…..no associated foods	https://pubchem.ncbi.nlm.nih.gov/compound/Ammonium-Benzoate "Ammonium benzoate appears as a white crystalline solid. Soluble in water. The primary hazard is the threat to the environment. Immediate steps should be taken to limit spread to the environment. Used in medicine and as a food preservative."	N/A - no relevant search results	Benzenoids	Benzene And Substituted Derivatives	Benzoic Acids And Derivatives			Ammonium benzoate	Ammonium benzoate		Ammonium benzoate [ C7 H9 N O2, tgt=, overall=52.18, db=52.18, CAS ID=1863-63-4, HMP ID=HMDB33388, tgt=, overall=139.0633, db=139.0633, tgt=, overall=, db=, tgt=, overall=, db=, tgt=, overall=, db= ]	1863-63-4		Ammonium benzoate	FindByFormula	58	HMDB33388	Esi+			139.063				3.505
ALL					X		Amobarbital	HMDB15440	C07536	N/A	N/A	Amobarbital is only found in individuals that have used or taken this drug. It is a barbiturate with hypnotic and sedative properties (but not antianxiety). Adverse effects are mainly a consequence of dose-related CNS depression and the risk of dependence with continued use is high. (From Martindale, The Extra Pharmacopoeia, 30th ed, p565)Amobarbital (like all barbiturates) works by binding to th…	N/A	N/A - no additional relevant search results	N/A - no relevant search results	Benzenoids	Benzene And Substituted Derivatives	Benzoic Acids And Derivatives	Drug		Amobarbital	Amobarbital		Amobarbital [ C11 H18 N2 O3, tgt=, overall=57.34, db=57.34, CAS ID=57-43-2, KEGG ID=C07536, HMP ID=HMDB15440, tgt=, overall=226.1317, db=226.1317, tgt=, overall=, db=, tgt=, overall=, db=, tgt=, overall=, db= ]	57-43-2		Amobarbital	FindByFormula	59	HMDB15440	Esi+	C07536		226.134				1.746			2079	2164	2673	DB01351			C07536		Amobarbital
ALL					X		Amobarbital Esi+1.9169999	HMDB15440	C07536	N/A	N/A	Amobarbital is only found in individuals that have used or taken this drug. It is a barbiturate with hypnotic and sedative properties (but not antianxiety). Adverse effects are mainly a consequence of dose-related CNS depression and the risk of dependence with continued use is high. (From Martindale, The Extra Pharmacopoeia, 30th ed, p565)Amobarbital (like all barbiturates) works by binding to th…	N/A	Amobarbital (formerly known as amylobarbitone or sodium amytal as the soluble sodium salt) is a drug that is a barbiturate derivative. …https://go.drugbank.com/drugs/DB01351 --> "Amobarbital is a barbiturate derivative used for the induction of sedation during procedures, short-term management of insomnia, and acute management of refractory tonic-clonic seizures."....other google results are rela…	N/A - no relevant search results	Benzenoids	Benzene And Substituted Derivatives	Benzoic Acids And Derivatives	Drug		Amobarbital Esi+1.9169999	Amobarbital Esi+1.9169999		Amobarbital [ C11 H18 N2 O3, tgt=, overall=56.26, db=56.26, CAS ID=57-43-2, KEGG ID=C07536, HMP ID=HMDB15440, tgt=, overall=226.1317, db=226.1317, tgt=, overall=, db=, tgt=, overall=, db=, tgt=, overall=, db= ]	57-43-2		Amobarbital Esi+1.9169999	FindByFormula	59	HMDB15440	Esi+	C07536		226.13				1.917			2079	2164	2673	DB01351			C07536		Amobarbital
ALL					X		Amobarbital Esi+7.6569986	HMDB15440	C07536	N/A	N/A	Amobarbital is only found in individuals that have used or taken this drug. It is a barbiturate with hypnotic and sedative properties (but not antianxiety). Adverse effects are mainly a consequence of dose-related CNS depression and the risk of dependence with continued use is high. (From Martindale, The Extra Pharmacopoeia, 30th ed, p565)Amobarbital (like all barbiturates) works by binding to th…	N/A	N/A - no additional relevant search results	N/A - no relevant search results	Benzenoids	Benzene And Substituted Derivatives	Benzoic Acids And Derivatives	Drug		Amobarbital Esi+7.6569986	Amobarbital Esi+7.6569986		Amobarbital [ C11 H18 N2 O3, tgt=, overall=58.86, db=58.86, CAS ID=57-43-2, KEGG ID=C07536, HMP ID=HMDB15440, tgt=, overall=226.1317, db=226.1317, tgt=, overall=, db=, tgt=, overall=, db=, tgt=, overall=, db= ]	57-43-2		Amobarbital Esi+7.6569986	FindByFormula	27	HMDB15440	Esi+	C07536		226.131				7.657			2079	2164	2673	DB01351			C07536		Amobarbital
ALL						X	Anandamide (20:2, n-6)	HMDB0004080	N/A	LMFA08040002	N/A	Anandamide, also known as arachidonoylethanolamide (AEA), is a highly potent endogenous agonist of the cannabinoid CB1 and CB2 receptors. CB1 receptors are predominantly found in the central nervous system (CNS) where they mainly mediate the psychotropic effects of tetrahydrocannabinol (THC) and endocannabinoids, whereas the expression of the CB2 receptor is thought to be restricted to cells of t…	N/A	N/A - no additional relevant search results	N/A - no relevant search results	Lipids And Lipid-Like Molecules	Fatty Acyls	Fatty Amides			Anandamide (20:2, n-6)	Anandamide (20:2, n-6)		Anandamide (20:2, n-6) [ C22 H41 N O2, tgt=, overall=66.63, db=66.63, Lipid ID=LMFA08040002, tgt=, overall=351.3137, db=351.3137, tgt=, overall=, db=, tgt=, overall=, db=, tgt=, overall=, db= ]			Anandamide (20:2, n-6)	FindByFormula	60		Esi+		LMFA08040002	351.314				15.052
ALL						X	Anandamide (20:l, n-9)	N/A	N/A	LMFA08040010	N/A	N/A	N/A	N/A - no additional relevant search results	N/A - no relevant search results	Lipids And Lipid-Like Molecules	Fatty Acyls	Fatty Amides			Anandamide (20:l, n-9)	Anandamide (20:l, n-9)		Anandamide (20:l, n-9) [ C22 H43 N O2, tgt=, overall=56.96, db=56.96, Lipid ID=LMFA08040010, tgt=, overall=353.3294, db=353.3294, tgt=, overall=, db=, tgt=, overall=, db=, tgt=, overall=, db= ]			Anandamide (20:l, n-9)	FindByFormula	60		Esi+		LMFA08040010	353.33				15.271
ALL				X			Anisomycin	HMDB0243530	C11281	N/A	N/A	compound is a synonym for the HMDB compound….3,4-Pyrrolidinediol, 2-(p-methoxybenzyl)-, 3-acetate, (2S,3R,4R)-, also known as 4-hydroxy-2-[(4-methoxyphenyl)methyl]pyrrolidin-3-yl acetic acid or anisomycin, belongs to the class of organic compounds known as anisoles. These are organic compounds containing a methoxybenzene or a derivative thereof. Based on a literature review very few articles have…	N/A	"Anisomycin (sometimes known as flagecidin), is an antibiotic retrieved from the bacteria Streptomyces griseolus. This drug acts to inhibit bacterial protein and DNA synthesis…..Anisomycin is a natural product found in Streptomyces, Streptomyces griseolus, and other organisms with data available." --https://pubchem.ncbi.nlm.nih.gov/compound/Anisomycin	N/A - no relevant search results	Benzenoids	Phenol Ethers	Anisoles	Antibiotic by Strep species		Anisomycin	Anisomycin		Anisomycin [ C14 H19 N O4, tgt=, overall=66.70, db=66.70, CAS ID=22862-76-6, KEGG ID=C11281, METLIN ID=43970, tgt=, overall=265.1314, db=265.1314, tgt=, overall=, db=, tgt=, overall=, db=, tgt=, overall=, db= ]	22862-76-6		Anisomycin	FindByFormula	60		Esi+	C11281		265.133	43970			6.642
ALL					X		ANTU	HMDB0243772	C19136	N/A	N/A	N-(naphthalen-1-yl)carbamimidothioic acid, also known as alpha-naphthylthiourea, belongs to the class of organic compounds known as naphthalenes. Naphthalenes are compounds containing a naphthalene moiety, which consists of two fused benzene rings. Based on a literature review very few articles have been published on N-(naphthalen-1-yl)carbamimidothioic acid. This compound has been identified in …	N/A	"Antu appears as white crystal or powder; technical product is gray powder. Has no odor but a bitter taste. Used primarily as a rodenticide for control of adult Norway rats. Not produced commercially in the U.S. (EPA, 1998)" --https://pubchem.ncbi.nlm.nih.gov/compound/1-_1-Naphthyl_-2-thiourea	N/A - no relevant search results	Benzenoids	Naphthalenes	NS	PAH/pollutant		ANTU	ANTU		ANTU [ C11 H10 N2 S, tgt=, overall=51.88, db=51.88, CAS ID=86-88-4, KEGG ID=C19136, METLIN ID=72877, tgt=, overall=202.0565, db=202.0565, tgt=, overall=, db=, tgt=, overall=, db=, tgt=, overall=, db= ]	86-88-4		ANTU	FindByFormula	60		Esi+	C19136		202.056	72877			8.51501
ALL						X	Arachidonoylmorpholine	N/A	N/A	LMFA08020052	N/A	N/A	N/A	N/A - no additional relevant search results	N/A - no relevant search results	Lipids And Lipid-Like Molecules	Fatty Acyls	Fatty Amides			Arachidonoylmorpholine	Arachidonoylmorpholine		Arachidonoylmorpholine [ C24 H39 N O2, tgt=, overall=63.83, db=63.83, Lipid ID=LMFA08020052, tgt=, overall=373.2981, db=373.2981, tgt=, overall=, db=, tgt=, overall=, db=, tgt=, overall=, db= ]			Arachidonoylmorpholine	FindByFormula	60		Esi+		LMFA08020052	373.296				14.948
ALL			X				Arecoline	HMDB30353	C10129	N/A	FDB002198	Arecoline is found in nuts. Arecoline is isolated from betel nuts Arecoline is an Alkaloids and derivatives natural product found in the areca nut, the fruit of the areca palm (Areca catechu). It is an oily liquid that is soluble in water, alcohols, and ether. Owing to its muscarinic and nicotinic agonist properties, arecoline has shown improvement in the learning ability of healthy volunteers. S…	N/A - ID does not work	https://go.drugbank.com/drugs/DB04365 --> "An Alkaloids and derivatives obtained from the betel nut (Areca catechu), fruit of a palm tree. It is an agonist at both muscarinic and nicotinic acetylcholine receptors. It is used in the form of various salts as a ganglionic stimulant, a parasympathomimetic, and a vermifuge, especially in veterinary practice. It has been used as a euphoriant in the Pac…	N/A - no relevant search results	Alkaloids And Derivatives	NS	NS			Arecoline	Arecoline		Arecoline [ C8 H13 N O2, tgt=, overall=57.89, db=57.89, CAS ID=63-75-2, KEGG ID=C10129, HMP ID=HMDB30353, tgt=, overall=155.0946, db=155.0946, tgt=, overall=, db=, tgt=, overall=, db=, tgt=, overall=, db= ]	63-75-2		Arecoline	FindByFormula	55	HMDB30353	Esi+	C10129		155.095				1.23		FDB002198	13872064	2230	2814	DB04365		C00002020	C10129		Arecoline
ALL						X	Aspartame	HMDB01894	C11045	N/A	FDB000569	Aspartame is the name for an artificial, non-carbohydrate sweetener, aspartyl-phenylalanine-1-methyl ester; i.e., the methyl ester of the dipeptide of the amino acids aspartic acid and phenylalanine. It is marketed under a number of trademark names, such as Equal, and Canderel, and is an ingredient of approximately 6,000 consumer foods and beverages sold worldwide. It is commonly used in diet sof…	no associated foods	N/A - no additional relevant search results	N/A - no relevant search results	Organic Acids And Derivatives	Carboxylic Acids And Derivatives	Amino Acids, Peptides, And Analogues			Aspartame	Aspartame		Aspartame [ C14 H18 N2 O5, tgt=, overall=57.74, db=57.74, CAS ID=22839-47-0, KEGG ID=C11045, HMP ID=HMDB01894, tgt=, overall=294.1216, db=294.1216, tgt=, overall=, db=, tgt=, overall=, db=, tgt=, overall=, db= ]	22839-47-0		Aspartame	FindByFormula	59	HMDB01894	Esi+	C11045		294.123				5.863		FDB000569	118630	134601	2877	DB00168			C11045		Aspartame
ALL						X	Aspartame Esi+3.3880002	HMDB01894	C11045	N/A	FDB000569	Aspartame is the name for an artificial, non-carbohydrate sweetener, aspartyl-phenylalanine-1-methyl ester; i.e., the methyl ester of the dipeptide of the amino acids aspartic acid and phenylalanine. It is marketed under a number of trademark names, such as Equal, and Canderel, and is an ingredient of approximately 6,000 consumer foods and beverages sold worldwide. It is commonly used in diet sof…	no associated foods	N/A - no additional relevant search results	N/A - no relevant search results	Organic Acids And Derivatives	Carboxylic Acids And Derivatives	Amino Acids, Peptides, And Analogues			Aspartame Esi+3.3880002	Aspartame Esi+3.3880002		Aspartame [ C14 H18 N2 O5, tgt=, overall=56.69, db=56.69, CAS ID=22839-47-0, KEGG ID=C11045, HMP ID=HMDB01894, tgt=, overall=294.1216, db=294.1216, tgt=, overall=, db=, tgt=, overall=, db=, tgt=, overall=, db= ]	22839-47-0		Aspartame Esi+3.3880002	FindByFormula	54	HMDB01894	Esi+	C11045		294.122				3.388		FDB000569	118630	134601	2877	DB00168			C11045		Aspartame
ALL		X					Aspartic Acid**	HMDB00191	C00049	N/A	FDB012567	Aspartic acid (Asp), also known as L-aspartic acid or as aspartate, the name of its anion, is an alpha-amino acid. These are amino acids in which the amino group is attached to the carbon atom immediately adjacent to the carboxylate group (alpha carbon). Amino acids are organic compounds that contain amino (-NH2) and carboxyl (-COOH) functional groups, along with a side chain (R group) specific t…	associated with 605 foods including common and oyster mushrooms	N/A - no additional relevant search results	Investigation of Taste-Related Compounds and Antioxidative Profiles of Retorted Samgyetang Made from Fresh and Dried Cordyceps militaris Mushrooms….Comparison of Free Total Amino Acid Compositions and Their Functional Classifications in 13 Wild Edible Mushrooms....Activity-guided identification of (S)-malic acid 1-O-D-glucopyranoside (morelid) and gamma-aminobutyric acid as contributors to umami …	Organic Acids And Derivatives	Carboxylic Acids And Derivatives	Amino Acids, Peptides, And Analogues	hmdb states this compound is found in several foods including mushrooms (jew's ear, common, shiitake, enokitake, oyster, cloud ear, maitake, chanterelle, morel)		Aspartic Acid**	Aspartic Acid**		Aspartic Acid** [ C4 H7 N O4, tgt=, overall=84.52, db=84.52, CAS ID=25608-40-6, KEGG ID=C00049, HMP ID=HMDB00191, tgt=, overall=133.0375, db=133.0375, tgt=, overall=1.135, db=1.135, tgt=, overall=, db=, tgt=, overall=, db= ]	25608-40-6		Aspartic Acid**	FindByFormula	59	HMDB00191	Esi+	C00049		133.038				1.085		FDB012567	5745	5960	17053	DB00128		C00001342	C00049	33663	Aspartic acid
ALL			X				Auxin a Esi+11.126002	HMDB38483	N/A	N/A	FDB017851	Auxin a is found in cereals and cereal products. Claimed to have been isolated from peanut oil and corn oil….Auxin a, also known as auxen triolate or auxin-a, belongs to the class of organic compounds known as monocyclic monoterpenoids. These are monoterpenoids containing 1 ring in the isoprene chain. Based on a literature review a small amount of articles have been published on Auxin a.	associated with breakfast cereal	several populates for auxins generally but not auxin a specifically	N/A - no relevant search results	Lipids And Lipid-Like Molecules	Prenol Lipids	Monoterpenoids	hmdb states this compound is found in breakfast cereals		Auxin a Esi+11.126002	Auxin a Esi+11.126002		Auxin a [ C18 H32 O5, tgt=, overall=57.10, db=57.10, HMP ID=HMDB38483, tgt=, overall=328.2250, db=328.2250, tgt=, overall=, db=, tgt=, overall=, db=, tgt=, overall=, db= ]			Auxin a Esi+11.126002	FindByFormula	53	HMDB38483	Esi+			328.224				11.126		FDB017851	83749	92772	142254			C00001524
ALL			X				Auxin b	HMDB38484	N/A	N/A	FDB017852	Auxin b is found in cereals and cereal products. Claimed isolation from peanut and corn oils.	associated with breakfast cereal	N/A - no additional relevant search results	N/A - no relevant search results	Lipids And Lipid-Like Molecules	Prenol Lipids	Monoterpenoids			Auxin b	Auxin b		Auxin b [ C18 H30 O4, tgt=, overall=53.95, db=53.95, HMP ID=HMDB38484, tgt=, overall=310.2144, db=310.2144, tgt=, overall=, db=, tgt=, overall=, db=, tgt=, overall=, db= ]			Auxin b	FindByFormula	51	HMDB38484	Esi+			310.213				12.704		FDB017852	93658	103739	171925
ALL			X				Auxin b Esi+11.223001	HMDB38484	N/A	N/A	FDB017852	Auxin b is found in cereals and cereal products. Claimed isolation from peanut and corn oils….Auxin b belongs to the class of organic compounds known as monocyclic monoterpenoids. These are monoterpenoids containing 1 ring in the isoprene chain. Based on a literature review a significant number of articles have been published on Auxin b.	associated with breakfast cereal	several populates for auxins generally but not auxin b specifically	N/A - no relevant search results	Lipids And Lipid-Like Molecules	Prenol Lipids	Monoterpenoids	hmdb states this compound is found in breakfast cereals		Auxin b Esi+11.223001	Auxin b Esi+11.223001		Auxin b [ C18 H30 O4, tgt=, overall=53.08, db=53.08, HMP ID=HMDB38484, tgt=, overall=310.2144, db=310.2144, tgt=, overall=, db=, tgt=, overall=, db=, tgt=, overall=, db= ]			Auxin b Esi+11.223001	FindByFormula	59	HMDB38484	Esi+			310.212				11.223		FDB017852	93658	103739	171925
ALL		X					Benzeneacetonitrile	HMDB34171	C16074	N/A	FDB012457	Benzeneacetonitrile is found in garden cress. Benzeneacetonitrile is isolated from oil of garden cress (Lepidium sativum) and other plant oils….Benzeneacetonitrile, also known as alpha-cyanotoluene or alpha-tolunitrile, belongs to the class of organic compounds known as benzyl cyanides. These are organic compounds containing an acetonitrile with one hydrogen replaced by a phenyl group. Benzeneace…	associated with 10 different fruits and vegetables. Mushrooms not specifically lisetd	"Benzeneacetonitrile is a natural constituent of plants and is a constituent of foods, particularly citrus fruits, papaya, cabbage, mushrooms, roasted onions, tomatoes, cocoa, tea, roasted peanuts and cauliflower . " -- https://www.chemicalbook.com/Article/Applications-of-Benzeneacetonitrile.htm	N/A - no relevant search results	Benzenoids	Benzene And Substituted Derivatives	Benzyl Cyanides	hmdb states this compound is found in several foods -- primarily fruits and veggies. Mushrooms not specifically listed		Benzeneacetonitrile	Benzeneacetonitrile		Benzeneacetonitrile [ C8 H7 N, tgt=, overall=59.37, db=59.37, CAS ID=140-29-4, KEGG ID=C16074, HMP ID=HMDB34171, tgt=, overall=117.0578, db=117.0578, tgt=, overall=, db=, tgt=, overall=, db=, tgt=, overall=, db= ]	140-29-4		Benzeneacetonitrile	FindByFormula	60	HMDB34171	Esi+	C16074		117.058				4.676		FDB012457	13839308	8794	25979			C00007674	C16074
ALL		X					Benzoic acid	HMDB01870	N/A	N/A	FDB008739	Benzoic acid, C6H5COOH, is a colourless crystalline solid and the simplest aromatic carboxylic acid. Benzoic acid occurs naturally free and bound as benzoic acid esters in many plant and animal species. Appreciable amounts have been found in most berries (around 0.05%). Cranberries contain as much as 300-1300 mg free benzoic acid per kg fruit. Benzoic acid is a fungistatic compound that is widely…	associated with 513 foods including common and oyster mushrooms	N/A - no additional relevant search results	N/A - no relevant search results	Benzenoids	Benzene And Substituted Derivatives	Benzoic Acids And Derivatives	hmdb states this compound is found in several foods including mushrooms (jew's ear, common, shiitake, enokitake, oyster, cloud ear, maitake, chanterelle, morel)		Benzoic acid	Benzoic acid		Benzoic acid [ C7 H6 O2, tgt=, overall=55.46, db=55.46, CAS ID=65-85-0, HMP ID=HMDB01870, tgt=, overall=122.0368, db=122.0368, tgt=, overall=, db=, tgt=, overall=, db=, tgt=, overall=, db= ]	65-85-0		Benzoic acid	FindByFormula	57	HMDB01870	Esi+			122.037				1.85		FDB008739	238	243	30746	DB03793	427	C00000207	C00539	34156	Benzoic_Acid
ALL				X			Benzoyltropein	N/A	C11381	N/A	N/A	N/A	N/A	"Benzoyltropein is a natural product found in Erythroxylum sideroxyloides, Erythroxylum argentinum, and other organisms with data available." -https://pubchem.ncbi.nlm.nih.gov/compound/Benzoyltropein….."Hyoscyamine (duboisine) and the racemate atropine are mACh-R antagonists and a numberof atropine derivatives also have this property ,namely anisodamine (6-hydroxyhyoscyamine),7-hydroxyhyoscyamine…	N/A - no relevant search results	Organic Oxygen Compounds	Organooxygen Compounds	Carbonyl Compounds	Natural prod from Erythroxylum		Benzoyltropein	Benzoyltropein		Benzoyltropein [ C15 H19 N O2, tgt=, overall=51.92, db=51.92, CAS ID=19145-60-9, KEGG ID=C11381, METLIN ID=69026, tgt=, overall=245.1416, db=245.1416, tgt=, overall=, db=, tgt=, overall=, db=, tgt=, overall=, db= ]	19145-60-9		Benzoyltropein	FindByFormula	58		Esi+	C11381		245.138	69026			2.007
ALL				X			Benzoyltropein Esi+2.0169988	N/A	C11381	N/A	N/A	N/A	N/A	N/A - no additional relevant search results	N/A - no relevant search results	Organic Oxygen Compounds	Organooxygen Compounds	Carbonyl Compounds	Natural prod from Erythroxylum		Benzoyltropein Esi+2.0169988	Benzoyltropein Esi+2.0169988		Benzoyltropein [ C15 H19 N O2, tgt=, overall=56.10, db=56.10, CAS ID=19145-60-9, KEGG ID=C11381, METLIN ID=69026, tgt=, overall=245.1416, db=245.1416, tgt=, overall=, db=, tgt=, overall=, db=, tgt=, overall=, db= ]	19145-60-9		Benzoyltropein Esi+2.0169988	FindByFormula	59		Esi+	C11381		245.144	69026			2.017
ALL			X				Butenylcarnitine	HMDB13126	N/A	N/A	FDB029299	Butenylcarnitine is an acylcarnitine. More specifically, it is an butenoic acid ester of carnitine. Acylcarnitines were first discovered more than 70 year ago (PMID: 13825279). It is believed that there are more than 1000 types of acylcarnitines in the human body. The general role of acylcarnitines is to transport acyl-groups (organic acids and fatty acids) from the cytoplasm into the mitochondri…	associated with 29 different foods -- primarily animal origin. Mushrooms not specifically listed	N/A - no additional relevant search results	N/A - no relevant search results	Lipids And Lipid-Like Molecules	Fatty Acyls	Fatty Acid Esters	hmdb states this compound is found in several foods. Mushrooms not specifically listed.		Butenylcarnitine	Butenylcarnitine		Butenylcarnitine [ C11 H19 N O4, tgt=, overall=66.92, db=66.92, HMP ID=HMDB13126, tgt=, overall=229.1314, db=229.1314, tgt=, overall=, db=, tgt=, overall=, db=, tgt=, overall=, db= ]			Butenylcarnitine	FindByFormula	60	HMDB13126	Esi+			229.132				2.498		FDB029299	30776694	53481699
ALL						X	C16 Sphingosine	HMDB0242181	C00319	LMSP01040008	N/A	Hexadecasphingosine, also known as C16 sphingosine or sphingosine D16:1, belongs to the class of organic compounds known as 1,2-aminoalcohols. These are organic compounds containing an alkyl chain with an amine group bound to the C1 atom and an alcohol group bound to the C2 atom. Thus, hexadecasphingosine is considered to be a sphingoid base. Hexadecasphingosine is a secondary metabolite. Seconda…	N/A	N/A - no additional relevant search results	N/A - no relevant search results	Lipids And Lipid-Like Molecules	Sphingolipids	Sphingoid Bases			C16 Sphingosine	C16 Sphingosine		C16 Sphingosine [ C16 H33 N O2, tgt=, overall=58.09, db=58.09, Lipid ID=LMSP01040008, KEGG ID=C00319, tgt=, overall=271.2511, db=271.2511, tgt=, overall=, db=, tgt=, overall=, db=, tgt=, overall=, db= ]			C16 Sphingosine	FindByFormula	55		Esi+	C00319	LMSP01040008	271.252				11.523
ALL		X					Calmodulin	N/A	C00391	N/A	FDB005763	N/A	Apo-[3-methylcrotonoyl-coa:carbon-dioxide ligase (adp-forming)] is a member of the class of compounds known as carboximidic acids. Carboximidic acids are organic acids with the general formula RC(=N)-OH (R=H, organic group). Apo-[3-methylcrotonoyl-coa:carbon-dioxide ligase (adp-forming)] is soluble (in water) and a very weakly acidic compound (based on its pKa). Apo-[3-methylcrotonoyl-coa:carbon-…	https://www.uniprot.org/uniprot/P84339 --> website indicates calmodulin protein comes from agaricus bisporus	N/A - no relevant search results	Organic Acids And Derivatives	Carboximidic Acids And Derivatives	Carboximidic Acids			Calmodulin	Calmodulin		Calmodulin [ C7 H15 N3 O2, tgt=, overall=59.10, db=59.10, KEGG ID=C00391, tgt=, overall=173.1164, db=173.1164, tgt=, overall=, db=, tgt=, overall=, db=, tgt=, overall=, db= ]			Calmodulin	FindByFormula	59		Esi+	C00391		173.117				2.365
ALL		X					Cardoltriene	HMDB38533	N/A	N/A	FDB017918	Cardoltriene is found in nuts. Cardoltriene is a constituent of Anacardium occidentale (cashew)…..Cardoltriene belongs to the class of organic compounds known as resorcinols. Resorcinols are compounds containing a resorcinol moiety, which is a benzene ring bearing two hydroxyl groups at positions 1 and 3. Cardoltriene has been detected, but not quantified in, nuts. This could make cardoltriene a …	no associated foods…ontology info states this compound comes from ingestion and biological sources include plants	Mushroom Tyrosinase: Recent Prospects --> https://pubs.acs.org/doi/10.1021/jf020826f	N/A - no relevant search results	Benzenoids	Phenols	Benzenediols			Cardoltriene	Cardoltriene		Cardoltriene [ C21 H30 O2, tgt=, overall=56.11, db=56.11, CAS ID=79473-24-8, HMP ID=HMDB38533, tgt=, overall=314.2246, db=314.2246, tgt=, overall=, db=, tgt=, overall=, db=, tgt=, overall=, db= ]	79473-24-8		Cardoltriene	FindByFormula	59	HMDB38533	Esi+			314.226				14.653		FDB017918	4944517	6440219	52680			C00055054
ALL		X					Cardoltriene Esi+14.491011	HMDB38533	N/A	N/A	FDB017918	Cardoltriene is found in nuts. Cardoltriene is a constituent of Anacardium occidentale (cashew).	no associated foods…ontology info states this compound comes from ingestion and biological sources include plants	N/A - no additional relevant search results	N/A - no relevant search results	Benzenoids	Phenols	Benzenediols			Cardoltriene Esi+14.491011	Cardoltriene Esi+14.491011		Cardoltriene [ C21 H30 O2, tgt=, overall=66.39, db=66.39, CAS ID=79473-24-8, HMP ID=HMDB38533, tgt=, overall=314.2246, db=314.2246, tgt=, overall=, db=, tgt=, overall=, db=, tgt=, overall=, db= ]	79473-24-8		Cardoltriene Esi+14.491011	FindByFormula	59	HMDB38533	Esi+			314.225				14.491		FDB017918	4944517	6440219	52680			C00055054
ALL				X			Cassaidine	N/A	C08669	N/A	N/A	N/A	N/A	"A tricyclic diterpenoid that is is isolated from several plant species including Erythrophleum guineense and Erythrophleum ivorense. It is toxic with a digitalis like effect on the heart and a strong local anesthetic action." -https://www.ebi.ac.uk/chebi/searchId.do?chebiId=CHEBI:3453....."Cassaidine is a tricyclic diterpenoid that is is isolated from several plant species including Erythrophleu…	N/A - no relevant search results	Alkaloids And Derivatives	Alkaloids Derived By Amination Reactions	Terpenoid Alkaloids And Derivatives	Found in plants, but toxic		Cassaidine	Cassaidine		Cassaidine [ C24 H41 N O4, tgt=, overall=54.59, db=54.59, CAS ID=26296-41-3, KEGG ID=C08669, METLIN ID=67104, tgt=, overall=407.3036, db=407.3036, tgt=, overall=, db=, tgt=, overall=, db=, tgt=, overall=, db= ]	26296-41-3		Cassaidine	FindByFormula	60		Esi+	C08669		407.302	67104			15.59
ALL		X					Cerebroside B	HMDB35990	N/A	N/A	FDB014798	Cerebroside B is found in mushrooms. Cerebroside B is from Clitocybe species….Cerebroside B belongs to the class of organic compounds known as triterpenoids. These are terpene molecules containing six isoprene units. Based on a literature review a significant number of articles have been published on Cerebroside B.	associated with common and oyster mushrooms	Dietary cerebrosides in seven edible mushrooms: One step detection, quantification, and Si-SPE assisted isolation….Cerebrosides and Steroids from the Edible Mushroom Meripilus giganteus with Antioxidant Potential…..Structural analysis of fungal cerebrosides	N/A - no relevant search results	Lipids And Lipid-Like Molecules	Prenol Lipids	Triterpenoids	hmdb states this compound is found in common and oyster mushrooms		Cerebroside B	Cerebroside B		Cerebroside B [ C41 H77 N O9, tgt=, overall=63.88, db=63.88, CAS ID=88642-46-0, HMP ID=HMDB35990, tgt=, overall=727.5598, db=727.5598, tgt=, overall=, db=, tgt=, overall=, db=, tgt=, overall=, db= ]	88642-46-0		Cerebroside B	FindByFormula	59	HMDB35990	Esi+			727.561				15.098		FDB014798	8185726	10010147				C00044622
ALL			X				Chakanoside I Esi+6.371001	N/A	N/A	N/A	FDB001789	N/A	associated with black, green, herbal, and red tea	N/A - no additional relevant search results	N/A - no relevant search results	Organic Oxygen Compounds	Organooxygen Compounds	Carbonyl Compounds			Chakanoside I Esi+6.371001	Chakanoside I Esi+6.371001		Chakanoside I [ C14 H18 O7, tgt=, overall=57.40, db=57.40, CAS ID=1075184-15-4, tgt=, overall=298.1053, db=298.1053, tgt=, overall=, db=, tgt=, overall=, db=, tgt=, overall=, db= ]	1075184-15-4		Chakanoside I Esi+6.371001	FindByFormula	23		Esi+			298.105				6.371
ALL			X				Chakanoside I Esi+8.398005	HMDB0302044		N/A	FDB001789	Chakanoside i is a member of the class of compounds known as alkyl-phenylketones. Alkyl-phenylketones are aromatic compounds containing a ketone substituted by one alkyl group, and a phenyl group. Chakanoside i is soluble (in water) and a very weakly acidic compound (based on its pKa). Chakanoside i can be found in tea, which makes chakanoside i a potential biomarker for the consumption of this f…	associated with black, green, herbal, and red tea	N/A - no additional relevant search results	Medicinal flowers. XXII. Structures of chakasaponins V and VI, chakanoside I, and chakaflavonoside A from flower buds of Chinese tea plant (Camellia sinensis)	Organic Oxygen Compounds	Organooxygen Compounds	Carbonyl Compounds			Chakanoside I Esi+8.398005	Chakanoside I Esi+8.398005		Chakanoside I [ C14 H18 O7, tgt=, overall=50.89, db=50.89, CAS ID=1075184-15-4, tgt=, overall=298.1053, db=298.1053, tgt=, overall=, db=, tgt=, overall=, db=, tgt=, overall=, db= ]	1075184-15-4		Chakanoside I Esi+8.398005	FindByFormula	60		Esi+			298.108				8.398
ALL		X					Choline alfoscerate	HMDB00086	N/A	N/A	FDB030952	Glycerophosphorylcholine (GPC) is a choline derivative and one of the two major forms of choline storage (along with phosphocholine) in the cytosol. Glycerophosphorylcholine is also one of the four major organic osmolytes in renal medullary cells, changing their intracellular osmolyte concentration in parallel with extracellular tonicity during cellular osmoadaptation. As an osmolyte, Glycerophos…	associated with 492 foods including common and oyster mushroms	N/A - no additional relevant search results	N/A - no relevant search results	Lipids And Lipid-Like Molecules	Glycerophospholipids	Glycerophosphocholines			Choline alfoscerate	Choline alfoscerate		Choline alfoscerate [ C8 H20 N O6 P, tgt=, overall=57.41, db=57.41, CAS ID=28319-77-9, HMP ID=HMDB00086, tgt=, overall=257.1028, db=257.1028, tgt=, overall=, db=, tgt=, overall=, db=, tgt=, overall=, db= ]	28319-77-9		Choline alfoscerate	FindByFormula	60	HMDB00086	Esi+			257.103				1.242		FDB030952	571409	657272	16870	DB04660			C00670		Alpha-GPC
ALL		X					Choline alfoscerate Esi+1.9660013	HMDB00086	N/A	N/A	FDB030952	Glycerophosphorylcholine (GPC) is a choline derivative and one of the two major forms of choline storage (along with phosphocholine) in the cytosol. Glycerophosphorylcholine is also one of the four major organic osmolytes in renal medullary cells, changing their intracellular osmolyte concentration in parallel with extracellular tonicity during cellular osmoadaptation. As an osmolyte, Glycerophos…	associated with 492 foods including common and oyster mushroms	N/A - no additional relevant search results	N/A - no relevant search results	Lipids And Lipid-Like Molecules	Glycerophospholipids	Glycerophosphocholines			Choline alfoscerate Esi+1.9660013	Choline alfoscerate Esi+1.9660013		Choline alfoscerate [ C8 H20 N O6 P, tgt=, overall=56.74, db=56.74, CAS ID=28319-77-9, HMP ID=HMDB00086, tgt=, overall=257.1028, db=257.1028, tgt=, overall=, db=, tgt=, overall=, db=, tgt=, overall=, db= ]	28319-77-9		Choline alfoscerate Esi+1.9660013	FindByFormula	57	HMDB00086	Esi+			257.104				1.966		FDB030952	571409	657272	16870	DB04660			C00670		Alpha-GPC
ALL		X					Choline alfoscerate Esi+2.139	HMDB00086	N/A	N/A	FDB030952	Glycerophosphorylcholine (GPC) is a choline derivative and one of the two major forms of choline storage (along with phosphocholine) in the cytosol. Glycerophosphorylcholine is also one of the four major organic osmolytes in renal medullary cells, changing their intracellular osmolyte concentration in parallel with extracellular tonicity during cellular osmoadaptation. As an osmolyte, Glycerophos…	associated with 492 foods including common and oyster mushroms	N/A - no additional relevant search results	N/A - no relevant search results	Lipids And Lipid-Like Molecules	Glycerophospholipids	Glycerophosphocholines			Choline alfoscerate Esi+2.139	Choline alfoscerate Esi+2.139		Choline alfoscerate [ C8 H20 N O6 P, tgt=, overall=54.63, db=54.63, CAS ID=28319-77-9, HMP ID=HMDB00086, tgt=, overall=257.1028, db=257.1028, tgt=, overall=, db=, tgt=, overall=, db=, tgt=, overall=, db= ]	28319-77-9		Choline alfoscerate Esi+2.139	FindByFormula	42	HMDB00086	Esi+			257.104				2.139		FDB030952	571409	657272	16870	DB04660			C00670		Alpha-GPC
ALL				X			Coformycin	N/A	C01677	N/A	N/A	N/A	N/A	N/A - no additional relevant search results	N/A - no relevant search results	Organic Oxygen Compounds	Organooxygen Compounds	Carbohydrates And Carbohydrate Conjugates	Antibiotic from Strep species		Coformycin	Coformycin		Coformycin [ C11 H16 N4 O5, tgt=, overall=66.87, db=66.87, CAS ID=11033-22-0, KEGG ID=C01677, METLIN ID=65630, tgt=, overall=284.1121, db=284.1121, tgt=, overall=, db=, tgt=, overall=, db=, tgt=, overall=, db= ]	11033-22-0		Coformycin	FindByFormula	60		Esi+	C01677		284.11	65630			1.176
ALL				X			Coformycin Esi+1.1749997	HMDB0250398	C01677	N/A	N/A	This compound has been identified in human blood as reported by (PMID: 31557052 ). Coformycin is not a naturally occurring metabolite and is only found in those individuals exposed to this compound or its derivatives. Technically Coformycin is part of the human exposome. The exposome can be defined as the collection of all the exposures of an individual in a lifetime and how those exposures relat…	N/A	Coformycin is a natural product found in Streptomyces with data available. --https://pubchem.ncbi.nlm.nih.gov/compound/Coformycin…."A ribonucleoside antibiotic synergist and adenosine deaminase inhibitor isolated from Nocardia interforma and Streptomyces kaniharaensis. It is proposed as an antineoplastic synergist and immunosuppressant." -https://go.drugbank.com/categories/DBCAT000965	N/A - no relevant search results	Organic Oxygen Compounds	Organooxygen Compounds	Carbohydrates And Carbohydrate Conjugates	Antibiotic from Strep species		Coformycin Esi+1.1749997	Coformycin Esi+1.1749997		Coformycin [ C11 H16 N4 O5, tgt=, overall=58.44, db=58.44, CAS ID=11033-22-0, KEGG ID=C01677, METLIN ID=65630, tgt=, overall=284.1121, db=284.1121, tgt=, overall=, db=, tgt=, overall=, db=, tgt=, overall=, db= ]	11033-22-0		Coformycin Esi+1.1749997	FindByFormula	60		Esi+	C01677		284.113	65630			1.175
ALL						X	cyclic adenosine diphosphate ribose	HMDB0249529	C13050	N/A	N/A	3,4,8,10,14,15-hexahydroxy-24-imino-7,9,11,25,26-pentaoxa-1,17,19,22-tetraaza-8λ⁵,10λ⁵-diphosphapentacyclo[18.3.1.1²,⁵.1¹³,¹⁶.0¹⁷,²¹]hexacosa-18,20,22-triene-8,10-dione belongs to the class of organic compounds known as pentose phosphates. These are carbohydrate derivatives containing a pentose substituted by one or more phosphate groups. Based on a literature review very few articles have been p…	N/A	A cyclic purine nucleotide that is synthesised from NAD+ by ADP-ribosyl cyclase; acts as an agonist at ryanodine receptors.	N/A - no relevant search results	Organic Oxygen Compounds	Organooxygen Compounds	Carbohydrates And Carbohydrate Conjugates			cyclic adenosine diphosphate ribose	cyclic adenosine diphosphate ribose		cyclic adenosine diphosphate ribose [ C15 H21 N5 O13 P2, tgt=, overall=67.37, db=67.37, CAS ID=119340-53-3, KEGG ID=C13050, METLIN ID=4171, tgt=, overall=541.0611, db=541.0611, tgt=, overall=, db=, tgt=, overall=, db=, tgt=, overall=, db= ]	119340-53-3		cyclic adenosine diphosphate ribose	FindByFormula	59		Esi+	C13050		541.062	4171			1.971
ALL			X				Cyclomammeisin	HMDB30710	N/A	N/A	FDB002632	Cyclomammeisin is found in fruits. Cyclomammeisin is a constituent of Mammea americana (mamey)….Cyclomammeisin belongs to the class of organic compounds known as prenylated neoFlavonoids. These are neoFlavonoids that features a C5-isoprenoid substituent at any position of the A, B, or C ring. NeoFlavonoids are compounds with a structure based on the 4-phenylchromene backbone. Thus, cyclomammeisin…	associated with mammee apple	N/A - no additional relevant search results	N/A - no relevant search results	Phenylpropanoids And Polyketides	Neoflavonoids	Prenylated Neoflavonoids	hmdb states this compound is found in apples		Cyclomammeisin	Cyclomammeisin		Cyclomammeisin [ C25 H26 O6, tgt=, overall=51.31, db=51.31, CAS ID=30563-62-3, HMP ID=HMDB30710, tgt=, overall=422.1729, db=422.1729, tgt=, overall=, db=, tgt=, overall=, db=, tgt=, overall=, db= ]	30563-62-3		Cyclomammeisin	FindByFormula	59	HMDB30710	Esi+			422.173				7.17899		FDB002632	10214256	21592420	546084			C00010224
ALL			X				Cytokinin B	HMDB39238	C11263	N/A	FDB018775	6-Benzylaminopurine (6-BAP), also known as N6-benzyladenine or cytokinin B, belongs to the class of organic compounds known as 6-alkylaminopurines. 6-Alkylaminopurines are compounds that contain an alkylamine group attached at the 6-position of a purine. Purine is a bicyclic aromatic compound made up of a pyrimidine ring fused to an imidazole ring. 6-Benzylaminopurine is a very strong basic compo…	associated with garden tomato (var) and wild celery	Comparative Analysis of Cytokinins in Mycelial Biomass of Medicinal Mushrooms --> info on cytokinins generally…not cytokinin B	CYTOKININS IN TWO CULTIVATED EDIBLE MUSHROOMS --> https://reader.elsevier.com/reader/sd/pii/0304423879900864?token=21E86E597AD9492525671FD4EBE6D3980161C2BAD2353F620B47A8B461410BFBBABBB685933C08171B4EBE65CDDFEE60&originRegion=us-east-1&originCreation=20220616181429	Organoheterocyclic Compounds	Imidazopyrimidines	Purines And Purine Derivatives			Cytokinin B	Cytokinin B		Cytokinin B [ C12 H11 N5, tgt=, overall=64.53, db=64.53, CAS ID=1214-39-7, KEGG ID=C11263, HMP ID=HMDB39238, tgt=, overall=225.1014, db=225.1014, tgt=, overall=, db=, tgt=, overall=, db=, tgt=, overall=, db= ]	1214-39-7		Cytokinin B	FindByFormula	55	HMDB39238	Esi+	C11263		225.1				2.125		FDB018775	56177	62389	29022			C00000092	C11263		6-Benzylaminopurine
ALL			X				Dehydropipernonaline	HMDB40811	N/A	N/A	FDB020627	Dehydropipernonaline is found in herbs and spices. Dehydropipernonaline is isolated from fruits of Piper longum (long pepper).	associated with pepper (spice)	N/A - no additional relevant search results	N/A - no relevant search results	Organoheterocyclic Compounds	Benzodioxoles	NS			Dehydropipernonaline	Dehydropipernonaline		Dehydropipernonaline [ C21 H25 N O3, tgt=, overall=54.33, db=54.33, CAS ID=107584-38-3, HMP ID=HMDB40811, tgt=, overall=339.1834, db=339.1834, tgt=, overall=, db=, tgt=, overall=, db=, tgt=, overall=, db= ]	107584-38-3		Dehydropipernonaline	FindByFormula	46	HMDB40811	Esi+			339.18				4.312		FDB020627	4944315	6439947				C00034476
ALL			X				Dehydropipernonaline Esi+3.9149988	HMDB40811	N/A	N/A	FDB020627	Dehydropipernonaline is found in herbs and spices. Dehydropipernonaline is isolated from fruits of Piper longum (long pepper).	associated with pepper (spice)	N/A - no additional relevant search results	N/A - no relevant search results	Organoheterocyclic Compounds	Benzodioxoles	NS			Dehydropipernonaline Esi+3.9149988	Dehydropipernonaline Esi+3.9149988		Dehydropipernonaline [ C21 H25 N O3, tgt=, overall=54.23, db=54.23, CAS ID=107584-38-3, HMP ID=HMDB40811, tgt=, overall=339.1834, db=339.1834, tgt=, overall=, db=, tgt=, overall=, db=, tgt=, overall=, db= ]	107584-38-3		Dehydropipernonaline Esi+3.9149988	FindByFormula	45	HMDB40811	Esi+			339.18				3.915		FDB020627	4944315	6439947				C00034476
ALL			X				Dehydropipernonaline Esi+4.063002	HMDB40811	N/A	N/A	FDB020627	Dehydropipernonaline is found in herbs and spices. Dehydropipernonaline is isolated from fruits of Piper longum (long pepper)….Dehydropipernonaline belongs to the class of organic compounds known as benzodioxoles. These are organic compounds containing a benzene ring fused to either isomers of dioxole. Dioxole is a five-membered unsaturated ring of two oxygen atoms and three carbon atoms. Dehydro…	associated with pepper (spice)	N/A - no additional relevant search results	Dehydropipernonaline, an amide possessing coronary vasodilating activity, isolated from Piper longum L.	Organoheterocyclic Compounds	Benzodioxoles	NS	hmdb states this compound is found in pepper (spice)		Dehydropipernonaline Esi+4.063002	Dehydropipernonaline Esi+4.063002		Dehydropipernonaline [ C21 H25 N O3, tgt=, overall=54.11, db=54.11, CAS ID=107584-38-3, HMP ID=HMDB40811, tgt=, overall=339.1834, db=339.1834, tgt=, overall=, db=, tgt=, overall=, db=, tgt=, overall=, db= ]	107584-38-3		Dehydropipernonaline Esi+4.063002	FindByFormula	45	HMDB40811	Esi+			339.18				4.063		FDB020627	4944315	6439947				C00034476
ALL						X	delta-Guanidinovaleric acid	not previously provided...HMDB0250978	C13688	N/A	N/A	5-carbamimidamidopentanoic acid belongs to the class of organic compounds known as straight chain fatty acids. These are fatty acids with a straight aliphatic chain. 5-carbamimidamidopentanoic acid is a very strong basic compound (based on its pKa). This compound has been identified in human blood as reported by (PMID: 31557052 ). Delta-guanidinovaleric acid is not a naturally occurring metabolit…	N/A	N/A - no additional relevant search results	N/A - no relevant search results	Lipids And Lipid-Like Molecules	Fatty Acyls	Fatty Acids And Conjugates			delta-Guanidinovaleric acid	delta-Guanidinovaleric acid		delta-Guanidinovaleric acid [ C6 H13 N3 O2, tgt=, overall=59.21, db=59.21, CAS ID=462-93-1, KEGG ID=C13688, METLIN ID=69638, tgt=, overall=159.1008, db=159.1008, tgt=, overall=, db=, tgt=, overall=, db=, tgt=, overall=, db= ]	462-93-1		delta-Guanidinovaleric acid	FindByFormula	60		Esi+	C13688		159.101	69638			1.804
ALL						X	delta-Guanidinovaleric acid Esi+1.6439995		C13688	N/A	N/A	N/A	N/A	N/A - no additional relevant search results	N/A - no relevant search results	Lipids And Lipid-Like Molecules	Fatty Acyls	Fatty Acids And Conjugates			delta-Guanidinovaleric acid Esi+1.6439995	delta-Guanidinovaleric acid Esi+1.6439995		delta-Guanidinovaleric acid [ C6 H13 N3 O2, tgt=, overall=59.33, db=59.33, CAS ID=462-93-1, KEGG ID=C13688, METLIN ID=69638, tgt=, overall=159.1008, db=159.1008, tgt=, overall=, db=, tgt=, overall=, db=, tgt=, overall=, db= ]	462-93-1		delta-Guanidinovaleric acid Esi+1.6439995	FindByFormula	60		Esi+	C13688		159.101	69638			1.644
ALL			X				DEOXYCARNITINE**	HMDB06831	N/A	N/A	N/A	4-Trimethylammoniobutanoic acid, also known as gamma-butyrobetaine (GBB) or 3-dehydroxycarnitine, is a highly water-soluble derivative of gamma-aminobutyric acid (GABA). It is also a precursor of L-carnitine. It is a substrate of gamma butyrobetaine hydroxylase/dioxygenase (also known as BBOX) which catalyzes the formation of L-carnitine from gamma-butyrobetaine, the last step in the L-carnitine …	associated with 54 different foods. Mushrooms not specifically listed	N/A - no additional relevant search results	N/A - no relevant search results	Lipids And Lipid-Like Molecules	Fatty Acyls	Fatty Acids And Conjugates			DEOXYCARNITINE**	DEOXYCARNITINE**		DEOXYCARNITINE** [ C7 H15 N O2, tgt=, overall=79.87, db=79.87, CAS ID=407-64-7, HMP ID=HMDB06831, tgt=, overall=145.1103, db=145.1103, tgt=, overall=1.215, db=1.215, tgt=, overall=, db=, tgt=, overall=, db= ]	407-64-7		DEOXYCARNITINE**	FindByFormula	59	HMDB06831	Esi+			145.11				1.148
ALL			X				Deoxynivalenol 3-glucoside Esi+1.3690003	HMDB39852	N/A	N/A	FDB019508	Deoxynivalenol 3-glucoside is found in cereals and cereal products. Deoxynivalenol 3-glucoside is isolated from cultures of sweet corn (Zea mays)….Deoxynivalenol 3-glucoside belongs to the class of organic compounds known as trichothecenes. These are sesquiterpene mycotoxins structurally characterized by the presence of an epoxide ring and a benzopyran derivative with a variant number of hydroxyl…	associated with breakfast cereal	N/A - no additional relevant search results	N/A - no relevant search results	Lipids And Lipid-Like Molecules	Prenol Lipids	Sesquiterpenoids	hmdb states this compound is found in breakfast cereals		Deoxynivalenol 3-glucoside Esi+1.3690003	Deoxynivalenol 3-glucoside Esi+1.3690003		Deoxynivalenol 3-glucoside [ C21 H30 O11, tgt=, overall=54.29, db=54.29, CAS ID=131180-21-7, HMP ID=HMDB39852, tgt=, overall=458.1788, db=458.1788, tgt=, overall=, db=, tgt=, overall=, db=, tgt=, overall=, db= ]	131180-21-7		Deoxynivalenol 3-glucoside Esi+1.3690003	FindByFormula	59	HMDB39852	Esi+			458.177				1.369		FDB019508		14806531
ALL		X					Dethiobiotin	HMDB03581	C01909	N/A	FDB023201	Dethiobiotin is a synthetic metabolite that mimic the effects of biotin on gene expression and thus have biotin-like activities. In mammals, biotin serves as a coenzyme for carboxylases such as propionyl-CoA carboxylase. (PMID 12730407).	associated with 490 foods including common and oyster mushrooms	N/A - no additional relevant search results	N/A - no relevant search results	Lipids And Lipid-Like Molecules	Fatty Acyls	Fatty Acids And Conjugates			Dethiobiotin	Dethiobiotin		Dethiobiotin [ C10 H18 N2 O3, tgt=, overall=57.86, db=57.86, CAS ID=533-48-2, KEGG ID=C01909, HMP ID=HMDB03581, tgt=, overall=214.1317, db=214.1317, tgt=, overall=, db=, tgt=, overall=, db=, tgt=, overall=, db= ]	533-48-2		Dethiobiotin	FindByFormula	59	HMDB03581	Esi+	C01909		214.132				1.558		FDB023201	392787	445027	42280	DB03775		C00000757	C01909
ALL		X					Dethiobiotin Esi+1.5569994	HMDB03581	C01909	N/A	FDB023201	Dethiobiotin is a synthetic metabolite that mimic the effects of biotin on gene expression and thus have biotin-like activities. In mammals, biotin serves as a coenzyme for carboxylases such as propionyl-CoA carboxylase. (PMID 12730407).	associated with 490 foods including common and oyster mushrooms	N/A - no additional relevant search results	N/A - no relevant search results	Lipids And Lipid-Like Molecules	Fatty Acyls	Fatty Acids And Conjugates			Dethiobiotin Esi+1.5569994	Dethiobiotin Esi+1.5569994		Dethiobiotin [ C10 H18 N2 O3, tgt=, overall=57.86, db=57.86, CAS ID=533-48-2, KEGG ID=C01909, HMP ID=HMDB03581, tgt=, overall=214.1317, db=214.1317, tgt=, overall=, db=, tgt=, overall=, db=, tgt=, overall=, db= ]	533-48-2		Dethiobiotin Esi+1.5569994	FindByFormula	59	HMDB03581	Esi+	C01909		214.132				1.557		FDB023201	392787	445027	42280	DB03775		C00000757	C01909
ALL		X					Dethiobiotin Esi+1.7149987	HMDB03581	C01909	N/A	FDB023201	Dethiobiotin is a synthetic metabolite that mimic the effects of biotin on gene expression and thus have biotin-like activities. In mammals, biotin serves as a coenzyme for carboxylases such as propionyl-CoA carboxylase. (PMID 12730407).	associated with 490 foods including common and oyster mushrooms	N/A - no additional relevant search results	N/A - no relevant search results	Lipids And Lipid-Like Molecules	Fatty Acyls	Fatty Acids And Conjugates			Dethiobiotin Esi+1.7149987	Dethiobiotin Esi+1.7149987		Dethiobiotin [ C10 H18 N2 O3, tgt=, overall=58.17, db=58.17, CAS ID=533-48-2, KEGG ID=C01909, HMP ID=HMDB03581, tgt=, overall=214.1317, db=214.1317, tgt=, overall=, db=, tgt=, overall=, db=, tgt=, overall=, db= ]	533-48-2		Dethiobiotin Esi+1.7149987	FindByFormula	59	HMDB03581	Esi+	C01909		214.132				1.715		FDB023201	392787	445027	42280	DB03775		C00000757	C01909
ALL		X					Dethiobiotin Esi+1.944	HMDB03581	C01909	N/A	FDB023201	Dethiobiotin is a synthetic metabolite that mimic the effects of biotin on gene expression and thus have biotin-like activities. In mammals, biotin serves as a coenzyme for carboxylases such as propionyl-CoA carboxylase. (PMID 12730407)….Dethiobiotin belongs to the class of organic compounds known as medium-chain fatty acids. These are fatty acids with an aliphatic tail that contains between 4 an…	associated with 490 foods including common and oyster mushrooms	Biotin-vitamer contents in mushrooms and biotin production in alcohol fermentation by mushroom mycelia	N/A - no relevant search results	Lipids And Lipid-Like Molecules	Fatty Acyls	Fatty Acids And Conjugates	hmdb states this compound is found in several foods including mushrooms (jew's ear, common, shiitake, enokitake, oyster, cloud ear, maitake, chanterelle, morel)		Dethiobiotin Esi+1.944	Dethiobiotin Esi+1.944		Dethiobiotin [ C10 H18 N2 O3, tgt=, overall=50.71, db=50.71, CAS ID=533-48-2, KEGG ID=C01909, HMP ID=HMDB03581, tgt=, overall=214.1317, db=214.1317, tgt=, overall=, db=, tgt=, overall=, db=, tgt=, overall=, db= ]	533-48-2		Dethiobiotin Esi+1.944	FindByFormula	42	HMDB03581	Esi+	C01909		214.131				1.944		FDB023201	392787	445027	42280	DB03775		C00000757	C01909
ALL		X					Dethiobiotin Esi+2.2649996	HMDB03581	C01909	N/A	FDB023201	Dethiobiotin is a synthetic metabolite that mimic the effects of biotin on gene expression and thus have biotin-like activities. In mammals, biotin serves as a coenzyme for carboxylases such as propionyl-CoA carboxylase. (PMID 12730407).	associated with 490 foods including common and oyster mushrooms	N/A - no additional relevant search results	N/A - no relevant search results	Lipids And Lipid-Like Molecules	Fatty Acyls	Fatty Acids And Conjugates			Dethiobiotin Esi+2.2649996	Dethiobiotin Esi+2.2649996		Dethiobiotin [ C10 H18 N2 O3, tgt=, overall=58.38, db=58.38, CAS ID=533-48-2, KEGG ID=C01909, HMP ID=HMDB03581, tgt=, overall=214.1317, db=214.1317, tgt=, overall=, db=, tgt=, overall=, db=, tgt=, overall=, db= ]	533-48-2		Dethiobiotin Esi+2.2649996	FindByFormula	32	HMDB03581	Esi+	C01909		214.132				2.265		FDB023201	392787	445027	42280	DB03775		C00000757	C01909
ALL		X					DG(18:2(9Z,12Z)/18:2(9Z,12Z)/0:0)	HMDB07248	N/A	N/A	FDB024441	DG(18:2(9Z,12Z)/18:2(9Z,12Z)/0:0) is a diglyceride, or a diacylglycerol (DAG). It is a glyceride consisting of two fatty acid chains covalently bonded to a glycerol molecule through ester linkages. Diacylglycerols can have many different combinations of fatty acids attached at both the C-1 and C-2 positions. DG(18:2(9Z,12Z)/18:2(9Z,12Z)/0:0), in particular, consists of two chains of linoleic acid…	associated with 514 different foods including common and oyster mushrooms	N/A - no additional relevant search results	N/A - no relevant search results	Lipids And Lipid-Like Molecules	Fatty Acyls	Lineolic Acids And Derivatives	hmdb states this compound is found in several foods including mushrooms (jew's ear, common, shiitake, enokitake, oyster, cloud ear, maitake, chanterelle, morel)		DG(18:2(9Z,12Z)/18:2(9Z,12Z)/0:0)	DG(18:2(9Z,12Z)/18:2(9Z,12Z)/0:0)		DG(18:2(9Z,12Z)/18:2(9Z,12Z)/0:0) [ C39 H68 O5, tgt=, overall=65.95, db=65.95, HMP ID=HMDB07248, tgt=, overall=616.5067, db=616.5067, tgt=, overall=, db=, tgt=, overall=, db=, tgt=, overall=, db= ]			DG(18:2(9Z,12Z)/18:2(9Z,12Z)/0:0)	FindByFormula	58	HMDB07248	Esi+			616.508				18.057		FDB024441	7822679	9543729	77127				C00165
ALL					X		Difenoxuron	N/A	C19076	N/A	N/A	N/A	N/A	Pesticides --https://www.fda.gov/media/130291/download	N/A - no relevant search results	Pesticides	Obsolete Pesticides	Herbicides	Pesticide		Difenoxuron	Difenoxuron		Difenoxuron [ C16 H18 N2 O3, tgt=, overall=56.19, db=56.19, CAS ID=14214-32-5, KEGG ID=C19076, METLIN ID=72824, tgt=, overall=286.1317, db=286.1317, tgt=, overall=, db=, tgt=, overall=, db=, tgt=, overall=, db= ]	14214-32-5		Difenoxuron	FindByFormula	58		Esi+	C19076		286.132	72824			6.803
ALL					X		Difloxacin Esi+2.8479998	N/A	C11234	N/A	N/A	N/A	N/A	N/A - no additional relevant search results	N/A - no relevant search results	Organoheterocyclic Compounds	Quinolines And Derivatives	Phenylquinolines			Difloxacin Esi+2.8479998	Difloxacin Esi+2.8479998		Difloxacin [ C21 H19 F2 N3 O3, tgt=, overall=57.20, db=57.20, CAS ID=98106-17-3, KEGG ID=C11234, METLIN ID=68932, tgt=, overall=399.1394, db=399.1394, tgt=, overall=, db=, tgt=, overall=, db=, tgt=, overall=, db= ]	98106-17-3		Difloxacin Esi+2.8479998	FindByFormula	22		Esi+	C11234		399.141	68932			2.848
ALL					X		Difloxacin Esi+5.846997	HMDB0251259	C11234	N/A	N/A	Difloxacin, also known as marbocyl, belongs to the class of organic compounds known as phenylquinolines. These are heterocyclic compounds containing a quinoline moiety substituted with a phenyl group. Difloxacin is a very strong basic compound (based on its pKa). This compound has been identified in human blood as reported by (PMID: 31557052 ). Difloxacin is not a naturally occurring metabolite a…	N/A	has been identified in mushrooms and other foods before --> https://www.food.gov.uk/sites/default/files/media/document/research-report-food-and-chemicals-found-in-pharamceuticals.pdf......"Difloxacin is a quinolone that is pefloxacin in which the ethyl group at position 1 of the quinolone has been replaced by a p-fluorophenyl group. A broad-spectrum antibiotic effective against both Gram-positive…	N/A - no relevant search results	Organoheterocyclic Compounds	Quinolines And Derivatives	Phenylquinolines	Antibiotic, synthetic, in vet medicine		Difloxacin Esi+5.846997	Difloxacin Esi+5.846997		Difloxacin [ C21 H19 F2 N3 O3, tgt=, overall=56.72, db=56.72, CAS ID=98106-17-3, KEGG ID=C11234, METLIN ID=68932, tgt=, overall=399.1394, db=399.1394, tgt=, overall=, db=, tgt=, overall=, db=, tgt=, overall=, db= ]	98106-17-3		Difloxacin Esi+5.846997	FindByFormula	57		Esi+	C11234		399.141	68932			5.847
ALL					X		Difloxacin Esi+5.9259977	N/A	C11234	N/A	N/A	N/A	N/A	N/A - no additional relevant search results	N/A - no relevant search results	Organoheterocyclic Compounds	Quinolines And Derivatives	Phenylquinolines			Difloxacin Esi+5.9259977	Difloxacin Esi+5.9259977		Difloxacin [ C21 H19 F2 N3 O3, tgt=, overall=65.61, db=65.61, CAS ID=98106-17-3, KEGG ID=C11234, METLIN ID=68932, tgt=, overall=399.1394, db=399.1394, tgt=, overall=, db=, tgt=, overall=, db=, tgt=, overall=, db= ]	98106-17-3		Difloxacin Esi+5.9259977	FindByFormula	57		Esi+	C11234		399.14	68932			5.926
ALL		X					Dihydrothymine	HMDB00079	C00906	N/A	FDB021892	Dihydrothymine (CAS: 696-04-8) is an intermediate breakdown product of thymine. Dihydropyrimidine dehydrogenase catalyzes the reduction of thymine into 5,6-dihydrothymine; then dihydropyrimidinase hydrolyzes 5,6-dihydrothymine into N-carbamyl-beta-alanine. Finally, beta-ureidopropionase catalyzes the conversion of N-carbamyl-beta-alanine into beta-alanine. When present at abnormally high levels, …	associated with 491 foods including common and oyster mushrooms	N/A - no additional relevant search results	N/A - no relevant search results	Organoheterocyclic Compounds	Diazines	Pyrimidines And Pyrimidine Derivatives	hmdb states this compound is found in several foods including mushrooms (jew's ear, common, shiitake, enokitake, oyster, cloud ear, maitake, chanterelle, morel)		Dihydrothymine	Dihydrothymine		Dihydrothymine [ C5 H8 N2 O2, tgt=, overall=59.37, db=59.37, CAS ID=696-04-8, KEGG ID=C00906, HMP ID=HMDB00079, tgt=, overall=128.0586, db=128.0586, tgt=, overall=, db=, tgt=, overall=, db=, tgt=, overall=, db= ]	696-04-8		Dihydrothymine	FindByFormula	56	HMDB00079	Esi+	C00906		128.059				1.587		FDB021892	589127	676414					C00906		Dihydrothymine
ALL				X			Dihydroxyfumitremorgin C	HMDB38581	N/A	N/A	FDB017971	Dihydroxyfumitremorgin C is from Aspergillus fumigatus.	no associated foods	N/A - no additional relevant search results	N/A - no relevant search results	Organoheterocyclic Compounds	Indoles And Derivatives	Pyridoindoles	Natural product from Aspergillus		Dihydroxyfumitremorgin C	Dihydroxyfumitremorgin C		Dihydroxyfumitremorgin C [ C22 H25 N3 O5, tgt=, overall=52.90, db=52.90, CAS ID=111427-99-7, HMP ID=HMDB38581, tgt=, overall=411.1794, db=411.1794, tgt=, overall=, db=, tgt=, overall=, db=, tgt=, overall=, db= ]	111427-99-7		Dihydroxyfumitremorgin C	FindByFormula	45	HMDB38581	Esi+			411.182				6.063		FDB017971		14019526
ALL				X			Dihydroxyfumitremorgin C Esi+6.289999	HMDB38581	N/A	N/A	FDB017971	Dihydroxyfumitremorgin C is from Aspergillus fumigatus….Dihydroxyfumitremorgin C belongs to the class of organic compounds known as beta carbolines. Beta carbolines are compounds containing a 9H-pyrido[3,4-b]indole moiety. Dihydroxyfumitremorgin C is from Aspergillus fumigatus. Dihydroxyfumitremorgin C is an extremely weak basic (essentially neutral) compound (based on its pKa).	no associated foods	Aspergillus fumigatus is a species of fungus in the genus Aspergillus, and is one of the most common Aspergillus species to cause disease in individuals with an immunodeficiency. Wikipedia	N/A - no relevant search results	Organoheterocyclic Compounds	Indoles And Derivatives	Pyridoindoles	Natural product from Aspergillus		Dihydroxyfumitremorgin C Esi+6.289999	Dihydroxyfumitremorgin C Esi+6.289999		Dihydroxyfumitremorgin C [ C22 H25 N3 O5, tgt=, overall=51.79, db=51.79, CAS ID=111427-99-7, HMP ID=HMDB38581, tgt=, overall=411.1794, db=411.1794, tgt=, overall=, db=, tgt=, overall=, db=, tgt=, overall=, db= ]	111427-99-7		Dihydroxyfumitremorgin C Esi+6.289999	FindByFormula	47	HMDB38581	Esi+			411.183				6.29		FDB017971		14019526
ALL						X	Diphenylcarbazide	HMDB0244234	C11232	N/A	N/A	1,5-Diphenylcarbazide belongs to the class of organic compounds known as phenylhydrazines. Phenylhydrazines are compounds containing a phenylhydrazide moiety, which consists of a hydrazide substituent attached to a phenyl group. Based on a literature review very few articles have been published on 1,5-Diphenylcarbazide. This compound has been identified in human blood as reported by (PMID: 315570…	N/A	N/A - no additional relevant search results	N/A - no relevant search results	Benzenoids	Benzene And Substituted Derivatives	Phenylhydrazines			Diphenylcarbazide	Diphenylcarbazide		Diphenylcarbazide [ C13 H14 N4 O, tgt=, overall=54.98, db=54.98, CAS ID=140-22-7, KEGG ID=C11232, METLIN ID=68930, tgt=, overall=242.1168, db=242.1168, tgt=, overall=, db=, tgt=, overall=, db=, tgt=, overall=, db= ]	140-22-7		Diphenylcarbazide	FindByFormula	59		Esi+	C11232		242.115	68930			8.19601
ALL			X				DL-2-Aminooctanoic acid	HMDB00991	N/A	N/A	FDB022354	DL-2-Aminooctanoic acid, also known as a-aminocaprylate or alpha-aminocaprylic acid, belongs to the class of organic compounds known as alpha amino acids. These are amino acids in which the amino group is attached to the carbon atom immediately adjacent to the carboxylate group (alpha carbon). DL-2-Aminooctanoic acid is a very hydrophobic molecule, practically insoluble in water, and relatively n…	Associated with 30 other foods, primarily animal origin. Mushrooms not specifically listed	N/A - no additional relevant search results	N/A - no relevant search results	Organic Acids And Derivatives	Carboxylic Acids And Derivatives	Amino Acids, Peptides, And Analogues			DL-2-Aminooctanoic acid	DL-2-Aminooctanoic acid		DL-2-Aminooctanoic acid [ C8 H17 N O2, tgt=, overall=67.31, db=67.31, CAS ID=644-90-6, HMP ID=HMDB00991, tgt=, overall=159.1259, db=159.1259, tgt=, overall=, db=, tgt=, overall=, db=, tgt=, overall=, db= ]	644-90-6		DL-2-Aminooctanoic acid	FindByFormula	60	HMDB00991	Esi+			159.126				1.444		FDB022354	62727	69522	75145
ALL			X				DL-2-Aminooctanoic acid Esi+1.4479988	HMDB00991	N/A	N/A	FDB022354	DL-2-Aminooctanoic acid, also known as a-aminocaprylate or alpha-aminocaprylic acid, belongs to the class of organic compounds known as alpha amino acids. These are amino acids in which the amino group is attached to the carbon atom immediately adjacent to the carboxylate group (alpha carbon). DL-2-Aminooctanoic acid is a very hydrophobic molecule, practically insoluble in water, and relatively n…	Associated with 30 other foods, primarily animal origin. Mushrooms not specifically listed	N/A - no additional relevant search results	N/A - no relevant search results	Organic Acids And Derivatives	Carboxylic Acids And Derivatives	Amino Acids, Peptides, And Analogues			DL-2-Aminooctanoic acid Esi+1.4479988	DL-2-Aminooctanoic acid Esi+1.4479988		DL-2-Aminooctanoic acid [ C8 H17 N O2, tgt=, overall=67.31, db=67.31, CAS ID=644-90-6, HMP ID=HMDB00991, tgt=, overall=159.1259, db=159.1259, tgt=, overall=, db=, tgt=, overall=, db=, tgt=, overall=, db= ]	644-90-6		DL-2-Aminooctanoic acid Esi+1.4479988	FindByFormula	60	HMDB00991	Esi+			159.126				1.448		FDB022354	62727	69522	75145
ALL			X				DL-2-Aminooctanoic acid Esi+1.6470008	HMDB00991	N/A	N/A	FDB022354	DL-2-Aminooctanoic acid, also known as a-aminocaprylate or alpha-aminocaprylic acid, belongs to the class of organic compounds known as alpha amino acids. These are amino acids in which the amino group is attached to the carbon atom immediately adjacent to the carboxylate group (alpha carbon). DL-2-Aminooctanoic acid is a very hydrophobic molecule, practically insoluble in water, and relatively n…	Associated with 30 other foods, primarily animal origin. Mushrooms not specifically listed	N/A - no additional relevant search results	N/A - no relevant search results	Organic Acids And Derivatives	Carboxylic Acids And Derivatives	Amino Acids, Peptides, And Analogues			DL-2-Aminooctanoic acid Esi+1.6470008	DL-2-Aminooctanoic acid Esi+1.6470008		DL-2-Aminooctanoic acid [ C8 H17 N O2, tgt=, overall=67.32, db=67.32, CAS ID=644-90-6, HMP ID=HMDB00991, tgt=, overall=159.1259, db=159.1259, tgt=, overall=, db=, tgt=, overall=, db=, tgt=, overall=, db= ]	644-90-6		DL-2-Aminooctanoic acid Esi+1.6470008	FindByFormula	59	HMDB00991	Esi+			159.125				1.647		FDB022354	62727	69522	75145
ALL			X				DL-2-Aminooctanoic acid Esi+1.6480006	HMDB00991	N/A	N/A	FDB022354	DL-2-Aminooctanoic acid, also known as a-aminocaprylate or alpha-aminocaprylic acid, belongs to the class of organic compounds known as alpha amino acids. These are amino acids in which the amino group is attached to the carbon atom immediately adjacent to the carboxylate group (alpha carbon). DL-2-Aminooctanoic acid is a very hydrophobic molecule, practically insoluble in water, and relatively n…	Associated with 30 other foods, primarily animal origin. Mushrooms not specifically listed	N/A - no additional relevant search results	N/A - no relevant search results	Organic Acids And Derivatives	Carboxylic Acids And Derivatives	Amino Acids, Peptides, And Analogues			DL-2-Aminooctanoic acid Esi+1.6480006	DL-2-Aminooctanoic acid Esi+1.6480006		DL-2-Aminooctanoic acid [ C8 H17 N O2, tgt=, overall=59.09, db=59.09, CAS ID=644-90-6, HMP ID=HMDB00991, tgt=, overall=159.1259, db=159.1259, tgt=, overall=, db=, tgt=, overall=, db=, tgt=, overall=, db= ]	644-90-6		DL-2-Aminooctanoic acid Esi+1.6480006	FindByFormula	58	HMDB00991	Esi+			159.126				1.648		FDB022354	62727	69522	75145
ALL						X	dodecanamide	HMDB0251566	N/A	LMFA08010001	N/A	dodecanamide, also known as lauramide, belongs to the class of organic compounds known as fatty amides. These are carboxylic acid amide derivatives of fatty acids, that are formed from a fatty acid and an amine. Thus, dodecanamide is considered to be a fatty amide. Based on a literature review very few articles have been published on dodecanamide. This compound has been identified in human blood …	N/A	N/A - no additional relevant search results	N/A - no relevant search results	Lipids And Lipid-Like Molecules	Fatty Acyls	Fatty Amides			dodecanamide	dodecanamide		dodecanamide [ C12 H25 N O, tgt=, overall=58.37, db=58.37, Lipid ID=LMFA08010001, tgt=, overall=199.1936, db=199.1936, tgt=, overall=, db=, tgt=, overall=, db=, tgt=, overall=, db= ]			dodecanamide	FindByFormula	58		Esi+		LMFA08010001	199.194				12.731
ALL						X	Elaeokanine C	N/A	C10592	N/A	N/A	N/A	N/A	https://www.sciencedirect.com/science/article/pii/S0957416600802608	N/A - no relevant search results	Alkaloids And Derivatives	Alkaloids And Derivatives Derived From Lysine	Indolizidine Alkaloids			Elaeokanine C	Elaeokanine C		Elaeokanine C [ C12 H21 N O2, tgt=, overall=57.77, db=57.77, CAS ID=33023-03-9, KEGG ID=C10592, METLIN ID=68413, tgt=, overall=211.1572, db=211.1572, tgt=, overall=, db=, tgt=, overall=, db=, tgt=, overall=, db= ]	33023-03-9		Elaeokanine C	FindByFormula	60		Esi+	C10592		211.157	68413			9.97601
ALL			X				EPINEPHRINE**	HMDB00068	C00788	N/A	FDB021889	Epinephrine is a catecholamine, a sympathomimetic monoamine derived from the amino acids phenylalanine and tyrosine. It is the active sympathomimetic hormone secreted from the adrenal medulla in most species. It stimulates both the alpha- and beta- adrenergic systems, causes systemic vasoconstriction and gastrointestinal relaxation, stimulates the heart, and dilates bronchi and cerebral vessels. …	associated mainly with meat - eg. bison, chicken, cattle, deer, emu, horse, ostrich and pheasant ... but also associated with avocado and egglant	many results regarding use as a drug, also results related to mushrooms	N/A - no relevant search results	Benzenoids	Phenols	Benzenediols			EPINEPHRINE**	EPINEPHRINE**		EPINEPHRINE** [ C9 H13 N O3, tgt=, overall=50.91, db=50.91, CAS ID=51-43-4, KEGG ID=C00788, HMP ID=HMDB00068, tgt=, overall=183.0895, db=183.0895, tgt=, overall=1.281, db=1.281, tgt=, overall=, db=, tgt=, overall=, db= ]	51-43-4		EPINEPHRINE**	FindByFormula	58	HMDB00068	Esi+	C00788		183.089				1.219		FDB021889	5611	5816	28918	DB00668		C00029643	C00788	35997	Epinephrine
ALL			X				Ethyl carbamate	HMDB31219	C01537	LMST02010038	FDB003243	Ethyl carbamate, also known as aethylurethan or uretan, belongs to the class of organic compounds known as carboximidic acids and derivatives. Carboximidic acids and derivatives are compounds containing a carboximidic group, with the general formula R-C(=NR1)OR2. Ethyl carbamate has been detected, but not quantified, in alcoholic beverages. This could make ethyl carbamate a potential biomarker fo…	N/A	results from other databases, sites regarding use in alcoholic beverage and as a food and environmental toxicant, none seem to be related to mushrooms	N/A - no relevant search results	Organic Acids And Derivatives	Carboximidic Acids And Derivatives	NS			Ethyl carbamate	Ethyl carbamate		Ethyl carbamate [ C3 H7 N O2, tgt=, overall=59.47, db=59.47, CAS ID=51-79-6, KEGG ID=C01537, HMP ID=HMDB31219, tgt=, overall=89.0477, db=89.0477, tgt=, overall=, db=, tgt=, overall=, db=, tgt=, overall=, db= ]	51-79-6		Ethyl carbamate	FindByFormula	60	HMDB31219	Esi+	C01537		89.0475				4.024		FDB003243	5439	5641	17967	DB04827			C01537		Ethyl_carbamate
ALL					X		Ethyl methyl-p-tolylglycidate	HMDB37492	N/A	N/A	FDB016565	Ethyl methyl-p-tolylglycidate belongs to the class of organic compounds known as toluenes. Toluenes are compounds containing a benzene ring which bears a methane group. Ethyl methyl-p-tolylglycidate is a sweet, berry, and cherry tasting compound. Based on a literature review very few articles have been published on Ethyl methyl-p-tolylglycidate. ... Ethyl methyl-p-tolylglycidate is a flavouring i…	no associated foods	N/A - no additional relevant search results	N/A - no relevant search results	Benzenoids	Benzene And Substituted Derivatives	Toluenes	Flavoring		Ethyl methyl-p-tolylglycidate	Ethyl methyl-p-tolylglycidate		Ethyl methyl-p-tolylglycidate [ C13 H16 O3, tgt=, overall=58.30, db=58.30, CAS ID=74367-97-8, HMP ID=HMDB37492, tgt=, overall=220.1099, db=220.1099, tgt=, overall=, db=, tgt=, overall=, db=, tgt=, overall=, db= ]	74367-97-8		Ethyl methyl-p-tolylglycidate	FindByFormula	60	HMDB37492	Esi+			220.11				11.929		FDB016565	4515093	5362581
ALL			X				Fenugreekine	HMDB39421	N/A	N/A	FDB019002	Fenugreekine belongs to the class of organic compounds known as purine nucleotide sugars. These are purine nucleotides bound to a saccharide derivative through the terminal phosphate group. Fenugreekine is found, on average, in the highest concentration within fenugreeks (Trigonella foenum-graecum). Fenugreekine has also been detected, but not quantified in, herbs and spices. This could make fenu…	associated with fenugreek	N/A - no additional relevant search results	PMID: 35050096, PMID: 34256681, PMID: 35519104	Nucleosides, Nucleotides, And Analogues	Purine Nucleotides	Purine Nucleotide Sugars			Fenugreekine	Fenugreekine		Fenugreekine [ C21 H27 N7 O14 P2, tgt=, overall=66.73, db=66.73, CAS ID=55069-02-8, HMP ID=HMDB39421, tgt=, overall=663.1091, db=663.1091, tgt=, overall=, db=, tgt=, overall=, db=, tgt=, overall=, db= ]	55069-02-8		Fenugreekine	FindByFormula	59	HMDB39421	Esi+			663.111				1.973		FDB019002	392166	444170	172790	DB04071
ALL			X				Feruloyl-2-hydroxyputrescine Esi+4.378999	HMDB33465	N/A	N/A	FDB011507	Feruloyl-2-hydroxyputrescine belongs to the class of organic compounds known as hydroxycinnamic acids and derivatives. Hydroxycinnamic acids and derivatives are compounds containing an cinnamic acid (or a derivative thereof) where the benzene ring is hydroxylated. Feruloyl-2-hydroxyputrescine has been detected, but not quantified in, a few different foods, such as breakfast cereal, cereals and ce…	associated with breakfast ceral and wheat	N/A - no additional relevant search results	https://pubmed.ncbi.nlm.nih.gov/29451296/	Phenylpropanoids And Polyketides	Cinnamic Acids And Derivatives	Hydroxycinnamic Acids And Derivatives			Feruloyl-2-hydroxyputrescine Esi+4.378999	Feruloyl-2-hydroxyputrescine Esi+4.378999		Feruloyl-2-hydroxyputrescine [ C14 H20 N2 O4, tgt=, overall=66.03, db=66.03, HMP ID=HMDB33465, tgt=, overall=280.1423, db=280.1423, tgt=, overall=, db=, tgt=, overall=, db=, tgt=, overall=, db= ]			Feruloyl-2-hydroxyputrescine Esi+4.378999	FindByFormula	36	HMDB33465	Esi+			280.143				4.379		FDB011507	35013609	131751430	172311
ALL			X				Feruloyl-2-hydroxyputrescine Esi+5.9929976	HMDB33465	N/A	N/A	FDB011507	Feruloyl-2-hydroxyputrescine belongs to the class of organic compounds known as hydroxycinnamic acids and derivatives. Hydroxycinnamic acids and derivatives are compounds containing an cinnamic acid (or a derivative thereof) where the benzene ring is hydroxylated. Feruloyl-2-hydroxyputrescine has been detected, but not quantified in, a few different foods, such as breakfast cereal, cereals and ce…	associated with breakfast ceral and wheat	N/A - no additional relevant search results	https://pubmed.ncbi.nlm.nih.gov/29451296/	Phenylpropanoids And Polyketides	Cinnamic Acids And Derivatives	Hydroxycinnamic Acids And Derivatives			Feruloyl-2-hydroxyputrescine Esi+5.9929976	Feruloyl-2-hydroxyputrescine Esi+5.9929976		Feruloyl-2-hydroxyputrescine [ C14 H20 N2 O4, tgt=, overall=54.98, db=54.98, HMP ID=HMDB33465, tgt=, overall=280.1423, db=280.1423, tgt=, overall=, db=, tgt=, overall=, db=, tgt=, overall=, db= ]			Feruloyl-2-hydroxyputrescine Esi+5.9929976	FindByFormula	31	HMDB33465	Esi+			280.141				5.993		FDB011507	35013609	131751430	172311
ALL						X	Fluvastatin Esi+6.061002	HMDB15227	C07014	N/A	N/A	Fluvastatin, also known as fluvas or fluindostatin, belongs to the class of organic compounds known as phenylpyrroles. These are polycyclic aromatic compounds containing a benzene ring linked to a pyrrole ring through a CC or CN bond. In humans, fluvastatin is involved in the fluvastatin action pathway. Fluvastatin is a primary metabolite. Primary metabolites are metabolically or physiologically …	N/A	N/A - no additional relevant search results	N/A - no relevant search results	Organoheterocyclic Compounds	Pyrroles	Substituted Pyrroles			Fluvastatin Esi+6.061002	Fluvastatin Esi+6.061002		Fluvastatin [ C24 H26 F N O4, tgt=, overall=61.62, db=61.62, KEGG ID=C07014, HMP ID=HMDB15227, tgt=, overall=411.1846, db=411.1846, tgt=, overall=, db=, tgt=, overall=, db=, tgt=, overall=, db= ]			Fluvastatin Esi+6.061002	FindByFormula	45	HMDB15227	Esi+	C07014		411.186				6.061			1265982	1548972	5136	DB01095			C07014		Fluvastatin
ALL						X	Fluvastatin Esi+6.0619984	HMDB15227	C07014	N/A	N/A	Fluvastatin, also known as fluvas or fluindostatin, belongs to the class of organic compounds known as phenylpyrroles. These are polycyclic aromatic compounds containing a benzene ring linked to a pyrrole ring through a CC or CN bond. In humans, fluvastatin is involved in the fluvastatin action pathway. Fluvastatin is a primary metabolite. Primary metabolites are metabolically or physiologically …	N/A	N/A - no additional relevant search results	N/A - no relevant search results	Organoheterocyclic Compounds	Pyrroles	Substituted Pyrroles			Fluvastatin Esi+6.0619984	Fluvastatin Esi+6.0619984		Fluvastatin [ C24 H26 F N O4, tgt=, overall=54.96, db=54.96, KEGG ID=C07014, HMP ID=HMDB15227, tgt=, overall=411.1846, db=411.1846, tgt=, overall=, db=, tgt=, overall=, db=, tgt=, overall=, db= ]			Fluvastatin Esi+6.0619984	FindByFormula	45	HMDB15227	Esi+	C07014		411.19				6.062			1265982	1548972	5136	DB01095			C07014		Fluvastatin
ALL						X	Gamma-glutamyl-Valine	HMDB29162	N/A	N/A	FDB000483	gamma-Glutamylvaline is a dipeptide composed of gamma-glutamate and valine. It is an incomplete breakdown product of protein digestion or protein catabolism. Some dipeptides are known to have physiological or cell-signaling effects although most are simply short-lived intermediates on their way to specific amino acid degradation pathways following further proteolysis. gamma-Glutamylvaline belongs…	associated with garden onion, garden onion (var.), green onion, red onion, soft necked garlic, and welsh onion	N/A - no additional relevant search results	PMIDS: 34975570, 33923345, 32786865, 31071163, 28758372, 25558818, 23028489	Organic Acids And Derivatives	Carboxylic Acids And Derivatives	Amino Acids, Peptides, And Analogues			Gamma-glutamyl-Valine	Gamma-glutamyl-Valine		Gamma-glutamyl-Valine [ C10 H19 N3 O4, tgt=, overall=53.27, db=53.27, HMP ID=HMDB29162, tgt=, overall=245.1376, db=245.1376, tgt=, overall=, db=, tgt=, overall=, db=, tgt=, overall=, db= ]			Gamma-glutamyl-Valine	FindByFormula	59	HMDB29162	Esi+			245.135				2.028
ALL			X				Geranylcitronellol	HMDB32147	N/A	N/A	FDB008875	Geranylcitronellol belongs to the class of organic compounds known as acyclic diterpenoids. These are diterpenoids (compounds made of four consecutive isoprene units) that do not contain a cycle. Thus, geranylcitronellol is considered to be a fatty alcohol. Based on a literature review a significant number of articles have been published on Geranylcitronellol. ... Geranylcitronellol is found in f…	no associated foods	results from other databases, few related articles -- eg. https://www.sciencedirect.com/science/article/pii/0079683278900460	N/A - no relevant search results	Lipids And Lipid-Like Molecules	Prenol Lipids	Diterpenoids			Geranylcitronellol	Geranylcitronellol		Geranylcitronellol [ C20 H36 O, tgt=, overall=56.72, db=56.72, CAS ID=36237-66-8, HMP ID=HMDB32147, tgt=, overall=292.2766, db=292.2766, tgt=, overall=, db=, tgt=, overall=, db=, tgt=, overall=, db= ]	36237-66-8		Geranylcitronellol	FindByFormula	59	HMDB32147	Esi+			292.277				15.735		FDB008875	4517812	5365870
ALL			X				Ginkgotoxin	HMDB29455	N/A	N/A	FDB000576	Ginkgotoxin belongs to the class of organic compounds known as pyridoxines. These are pyridoxal derivatives in which the carbaldehyde group at position 2 of the pyridoxal moiety is replaced by a hydroxymethyl group. Based on a literature review a significant number of articles have been published on Ginkgotoxin. ... Ginkgotoxin is found in fats and oils. Ginkgotoxin is isolated from seeds of maid…	N/A	results regarding medical use and ginko nuts, several related articles -- eg. https://www.ncbi.nlm.nih.gov/pmc/articles/PMC4724850/ ... none related to mushrooms	N/A - no relevant search results	Organoheterocyclic Compounds	Pyridines And Derivatives	Pyridoxines			Ginkgotoxin	Ginkgotoxin		Ginkgotoxin [ C9 H13 N O3, tgt=, overall=58.97, db=58.97, CAS ID=1464-33-1, HMP ID=HMDB29455, tgt=, overall=183.0895, db=183.0895, tgt=, overall=, db=, tgt=, overall=, db=, tgt=, overall=, db= ]	1464-33-1		Ginkgotoxin	FindByFormula	60	HMDB29455	Esi+			183.09				4.023		FDB000576	69046	76581	714289			C00047902			Ginkgotoxin
ALL			X				Ginsenoyne C	HMDB38994	N/A	LMFA05000662	FDB018482	Ginsenoyne C belongs to the class of organic compounds known as long-chain fatty alcohols. These are fatty alcohols that have an aliphatic tail of 13 to 21 carbon atoms. Thus, ginsenoyne C is considered to be a fatty alcohol. Based on a literature review a small amount of articles have been published on Ginsenoyne C. ... Ginsenoyne C is found in tea. Ginsenoyne C is present in ginseng root.	associated with black, green, herbal, and red tea	results from other databases and several articles -- eg. https://www.phcog.com/article.asp?issn=0973-1296;year=2018;volume=14;issue=57;spage=358;epage=362;aulast=Shim	https://pubmed.ncbi.nlm.nih.gov/18365683/	Lipids And Lipid-Like Molecules	Fatty Acyls	Fatty Alcohols			Ginsenoyne C	Ginsenoyne C		Ginsenoyne C [ C17 H24 O3, tgt=, overall=54.87, db=54.87, CAS ID=139163-35-2, HMP ID=HMDB38994, tgt=, overall=276.1725, db=276.1725, tgt=, overall=, db=, tgt=, overall=, db=, tgt=, overall=, db= ]	139163-35-2		Ginsenoyne C	FindByFormula	59	HMDB38994	Esi+			276.173				12.832		FDB018482	4476452	5317634
ALL		X					Guanosine	HMDB00133	C00387	N/A	FDB003632	Guanosine (G), also known as 2-amino-inosine, belongs to the class of organic compounds known as purine nucleosides. Purine nucleosides are compounds comprising a purine base attached to a ribosyl or deoxyribosyl sugar moiety. Guanosine consists of a guanine base attached to a ribose (ribofuranose) ring via a beta-N9-glycosidic bond. Guanosine is a white, crystalline powder with no odor and mild …	associated with 566 foods, not quantified except for in cow's milk and beer, also associated with shiitake, maitake, common, and oyster mushrooms	results from other databases ... several articles related to mushrooms -- eg. https://ift.onlinelibrary.wiley.com/doi/full/10.1111/1750-3841.16127 and https://pubs.acs.org/doi/full/10.1021/jf103849e	https://pubmed.ncbi.nlm.nih.gov/29124970/	Nucleosides, Nucleotides, And Analogues	Purine Nucleosides	NS			Guanosine	Guanosine		Guanosine [ C10 H13 N5 O5, tgt=, overall=67.07, db=67.07, KEGG ID=C00387, HMP ID=HMDB00133, tgt=, overall=283.0917, db=283.0917, tgt=, overall=, db=, tgt=, overall=, db=, tgt=, overall=, db= ]			Guanosine	FindByFormula	60	HMDB00133	Esi+	C00387		283.092				3.946		FDB003632	6544	6802	16750	DB02857		C00019679	C00387	51567	Guanosine
ALL						X	Halaminol A	N/A	N/A	LMSP01080034	N/A	N/A	N/A	results from other databases, few related articles -- eg. https://www.mdpi.com/1660-3397/17/11/598	https://pubmed.ncbi.nlm.nih.gov/31652835/	Lipids And Lipid-Like Molecules	Sphingolipids	Sphingoid Bases			Halaminol A	Halaminol A		Halaminol A [ C14 H29 N O, tgt=, overall=58.58, db=58.58, Lipid ID=LMSP01080034, tgt=, overall=227.2249, db=227.2249, tgt=, overall=, db=, tgt=, overall=, db=, tgt=, overall=, db= ]			Halaminol A	FindByFormula	53		Esi+		LMSP01080034	227.225				13.759
ALL						X	Heptanoylcarnitine	HMDB13238	N/A	LMFA07070068	FDB029350	Heptanoylcarnitine is an acylcarnitine. More specifically, it is an heptanoic acid ester of carnitine. Acylcarnitines were first discovered more than 70 year ago (PMID: 13825279). It is believed that there are more than 1000 types of acylcarnitines in the human body. The general role of acylcarnitines is to transport acyl-groups (organic acids and fatty acids) from the cytoplasm into the mitochon…	no associated foods	results from other databases and few related articles -- eg. https://www.sciencedirect.com/science/article/pii/S157002320700520X and https://journals.physiology.org/doi/full/10.1152/ajpendo.00510.2019	N/A - no relevant search results	Lipids And Lipid-Like Molecules	Fatty Acyls	Fatty Acid Esters			Heptanoylcarnitine	Heptanoylcarnitine		Heptanoylcarnitine [ C14 H27 N O4, tgt=, overall=66.51, db=66.51, HMP ID=HMDB13238, tgt=, overall=273.1940, db=273.1940, tgt=, overall=, db=, tgt=, overall=, db=, tgt=, overall=, db= ]			Heptanoylcarnitine	FindByFormula	59	HMDB13238	Esi+			273.194				8.069		FDB029350	4932315	53481699	74303
ALL		X					Hercynine	HMDB0029422	C05575	N/A	FDB000520	L-Histidine trimethylbetaine belongs to the class of organic compounds known as histidine and derivatives. Histidine and derivatives are compounds containing cysteine or a derivative thereof resulting from reaction of cysteine at the amino group or the carboxy group, or from the replacement of any hydrogen of glycine by a heteroatom. L-Histidine trimethylbetaine has been detected, but not quantif…	associated with 27 fooods, including common and oyster mushrooms, also associated with grains -- eg. rice, barly, bulgur, corn, wheat, millet, oat, spelt, buckwheat and soybeans	results from other databases and related articles, some articles related to mushrooms -- eg. . https://journals.asm.org/doi/10.1128/jb.87.4.852-862.1964 and https://www.sciencedirect.com/science/article/pii/S1756464620305508	https://pubmed.ncbi.nlm.nih.gov/27002340/	Organic Acids And Derivatives	Carboxylic Acids And Derivatives	Amino Acids, Peptides, And Analogues			Hercynine	Hercynine		Hercynine [ C9 H16 N3 O2, tgt=, overall=58.54, db=58.54, CAS ID=534-30-5, KEGG ID=C05575, METLIN ID=63493, tgt=, overall=198.1243, db=198.1243, tgt=, overall=, db=, tgt=, overall=, db=, tgt=, overall=, db= ]	534-30-5		Hercynine	FindByFormula	60		Esi+	C05575		175.121	63493			1.102
ALL			X				Hexadecyl ferulate	HMDB39317	N/A	N/A	FDB018867	Hexadecyl ferulate belongs to the class of organic compounds known as coumaric acids and derivatives. These are aromatic compounds containing Aromatic compounds containing a cinnamic acid moiety (or a derivative thereof) hydroxylated at the C2 (ortho-), C3 (meta-), or C4 (para-) carbon atom of the benzene ring. Hexadecyl ferulate has been detected, but not quantified in, potatos (Solanum tuberosu…	associated with potatos	results from other databases and related artciles -- eg. https://agris.fao.org/agris-search/search.do?recordID=XS2021041348	PMID: 28272319 , PMID: 24897412	Phenylpropanoids And Polyketides	Cinnamic Acids And Derivatives	Hydroxycinnamic Acids And Derivatives			Hexadecyl ferulate	Hexadecyl ferulate		Hexadecyl ferulate [ C26 H42 O4, tgt=, overall=53.54, db=53.54, CAS ID=158306-36-6, HMP ID=HMDB39317, tgt=, overall=418.3083, db=418.3083, tgt=, overall=, db=, tgt=, overall=, db=, tgt=, overall=, db= ]	158306-36-6		Hexadecyl ferulate	FindByFormula	59	HMDB39317	Esi+			418.309				16.193		FDB018867	30777344	14522983
ALL						X	Hexanoylcarnitine	HMDB0000756	N/A	LMFA07070070	FDB022192	Hexanoylcarnitine (CAS: 6418-78-6), also known as caproylcarnitine, is an acylcarnitine. Acylcarnitines are the product of the conjugation of carnitine with acyl-coenzyme A, that allows the transport of fatty acids across mitochondrial membranes. Long or medium chain fatty acids are then oxidized in the mitochondria for energy production. The ionic nature of L-carnitine causes high water solubili…	no associated foods	N/A - no additional relevant search results	N/A - no relevant search results	Lipids And Lipid-Like Molecules	Fatty Acyls	Fatty Acid Esters			Hexanoylcarnitine	Hexanoylcarnitine		Hexanoylcarnitine [ C13 H25 N O4, tgt=, overall=57.71, db=57.71, CAS ID=6418-78-6, HMP ID=HMDB00705, tgt=, overall=259.1784, db=259.1784, tgt=, overall=, db=, tgt=, overall=, db=, tgt=, overall=, db= ]	6418-78-6		Hexanoylcarnitine	FindByFormula	59	HMDB00705	Esi+			259.179				7.286
ALL						X	Hexanoylcarnitine Esi+6.933005	HMDB0000756	N/A	LMFA07070070	FDB022192	Hexanoylcarnitine (CAS: 6418-78-6), also known as caproylcarnitine, is an acylcarnitine. Acylcarnitines are the product of the conjugation of carnitine with acyl-coenzyme A, that allows the transport of fatty acids across mitochondrial membranes. Long or medium chain fatty acids are then oxidized in the mitochondria for energy production. The ionic nature of L-carnitine causes high water solubili…	no associated foods	N/A - no additional relevant search results	N/A - no relevant search results	Lipids And Lipid-Like Molecules	Fatty Acyls	Fatty Acid Esters			Hexanoylcarnitine Esi+6.933005	Hexanoylcarnitine Esi+6.933005		Hexanoylcarnitine [ C13 H25 N O4, tgt=, overall=66.80, db=66.80, CAS ID=6418-78-6, HMP ID=HMDB00705, tgt=, overall=259.1784, db=259.1784, tgt=, overall=, db=, tgt=, overall=, db=, tgt=, overall=, db= ]	6418-78-6		Hexanoylcarnitine Esi+6.933005	FindByFormula	60	HMDB00705	Esi+			259.179				6.933
ALL						X	Hexanoylcarnitine Esi+7.1000037	HMDB0000756	N/A	LMFA07070070	FDB022192	Hexanoylcarnitine (CAS: 6418-78-6), also known as caproylcarnitine, is an acylcarnitine. Acylcarnitines are the product of the conjugation of carnitine with acyl-coenzyme A, that allows the transport of fatty acids across mitochondrial membranes. Long or medium chain fatty acids are then oxidized in the mitochondria for energy production. The ionic nature of L-carnitine causes high water solubili…	no associated foods	N/A - no additional relevant search results	N/A - no relevant search results	Lipids And Lipid-Like Molecules	Fatty Acyls	Fatty Acid Esters			Hexanoylcarnitine Esi+7.1000037	Hexanoylcarnitine Esi+7.1000037		Hexanoylcarnitine [ C13 H25 N O4, tgt=, overall=66.49, db=66.49, CAS ID=6418-78-6, HMP ID=HMDB00705, tgt=, overall=259.1784, db=259.1784, tgt=, overall=, db=, tgt=, overall=, db=, tgt=, overall=, db= ]	6418-78-6		Hexanoylcarnitine Esi+7.1000037	FindByFormula	60	HMDB00705	Esi+			259.179				7.1
ALL						X	Hexanoylglycine	HMDB00701	N/A	N/A	FDB022190	Hexanoylglycine is an acyl glycine. Acyl glycines are normally minor metabolites of fatty acids. However, the excretion of certain acyl glycines is increased in several inborn errors of metabolism. In certain cases the measurement of these metabolites in body fluids can be used to diagnose disorders associated with mitochondrial fatty acid beta-oxidation. Acyl glycines are produced through the ac…	mainly associated with meats - eg. cattle, deer, goat, pig, emu, horse, deer, ostrich, pheasant, quail, rabbit, sheep	N/A - no additional relevant search results	N/A - no relevant search results	Organic Acids And Derivatives	Carboxylic Acids And Derivatives	Amino Acids, Peptides, And Analogues			Hexanoylglycine	Hexanoylglycine		Hexanoylglycine [ C8 H15 N O3, tgt=, overall=52.18, db=52.18, CAS ID=24003-67-6, HMP ID=HMDB00701, tgt=, overall=173.1052, db=173.1052, tgt=, overall=, db=, tgt=, overall=, db=, tgt=, overall=, db= ]	24003-67-6		Hexanoylglycine	FindByFormula	58	HMDB00701	Esi+			173.106				1.575		FDB022190	89859	99463	64390
ALL			X				Hydroxybutyrylcarnitine Esi+1.5619991	HMDB13127	N/A	LMFA07070071	FDB112377	3-Hydroxybutyrylcarnitine is an acylcarnitine. More specifically, it is an 3-hydroxybutyric acid ester of carnitine. Acylcarnitines were first discovered more than 70 year ago (PMID: 13825279). It is believed that there are more than 1000 types of acylcarnitines in the human body. The general role of acylcarnitines is to transport acyl-groups (organic acids and fatty acids) from the cytoplasm int…	associated with 29 foods, mainly with meat - eg. bison, chicken, cattle, deer, emu, horse, ostrich and pheasant	N/A - no additional relevant search results	N/A - no relevant search results	Lipids And Lipid-Like Molecules	Fatty Acyls	Fatty Acid Esters			Hydroxybutyrylcarnitine Esi+1.5619991	Hydroxybutyrylcarnitine Esi+1.5619991		Hydroxybutyrylcarnitine [ C11 H21 N O5, tgt=, overall=58.27, db=58.27, HMP ID=HMDB13127, tgt=, overall=247.1420, db=247.1420, tgt=, overall=, db=, tgt=, overall=, db=, tgt=, overall=, db= ]			Hydroxybutyrylcarnitine Esi+1.5619991	FindByFormula	59	HMDB13127	Esi+			247.143				1.562		FDB112377
ALL			X				Hydroxyphenylacetylglycine	HMDB00735	C05596	N/A	FDB022212	Hydroxyphenylacetylglycine is an acyl glycine. Acyl glycines are normally minor metabolites of fatty acids. However, the excretion of certain acyl glycines is increased in several inborn errors of metabolism. In certain cases the measurement of these metabolites in body fluids can be used to diagnose disorders associated with mitochondrial fatty acid beta-oxidation. Acyl glycines are produced thr…	associated with 29 foods, mainly with meat - eg. bison, chicken, cattle, deer, emu, horse, ostrich and pheasant	N/A - no additional relevant search results	PMID: 36195889 , PMID: 33609949, PMID: 34045978, PMID: 34848852	Organic Acids And Derivatives	Carboxylic Acids And Derivatives	Amino Acids, Peptides, And Analogues			Hydroxyphenylacetylglycine	Hydroxyphenylacetylglycine		Hydroxyphenylacetylglycine [ C10 H11 N O4, tgt=, overall=57.22, db=57.22, CAS ID=28116-23-6, HMP ID=HMDB00735, tgt=, overall=209.0688, db=209.0688, tgt=, overall=, db=, tgt=, overall=, db=, tgt=, overall=, db= ]	28116-23-6		Hydroxyphenylacetylglycine	FindByFormula	59	HMDB00735	Esi+			209.069				1.659		FDB022212	389604	440732	28595				C05596
ALL		X					Hypoxanthine	HMDB00157	C00262	N/A	FDB003949	Hypoxanthine, also known as purine-6-ol or Hyp, belongs to the class of organic compounds known as purines. Purines are a bicyclic aromatic compound made up of a pyrimidine ring fused to an imidazole ring. Hypoxanthine is also classified as an oxopurine, Hypoxanthine is a naturally occurring purine derivative and a reaction intermediate in the metabolism of adenosine and in the formation of nucle…	associated with 566 foods, quantified in 2 foods -- beer and cow's milk ... associated with common and oyster mushrooms, shiitake, maitake	N/A - no additional relevant search results	N/A - no relevant search results	Organoheterocyclic Compounds	Imidazopyrimidines	Purines And Purine Derivatives			Hypoxanthine	Hypoxanthine		Hypoxanthine [ C5 H4 N4 O, tgt=, overall=66.79, db=66.79, CAS ID=68-94-0, KEGG ID=C00262, HMP ID=HMDB00157, tgt=, overall=136.0385, db=136.0385, tgt=, overall=, db=, tgt=, overall=, db=, tgt=, overall=, db= ]	68-94-0		Hypoxanthine	FindByFormula	59	HMDB00157	Esi+	C00262		136.039				3.258		FDB003949	768	790	17368	DB04076		C00001502	C00262	34434	Hypoxanthine
ALL		X					Hypoxanthine Esi+5.7899995	HMDB00157	C00262	N/A	FDB003949	Hypoxanthine, also known as purine-6-ol or Hyp, belongs to the class of organic compounds known as purines. Purines are a bicyclic aromatic compound made up of a pyrimidine ring fused to an imidazole ring. Hypoxanthine is also classified as an oxopurine, Hypoxanthine is a naturally occurring purine derivative and a reaction intermediate in the metabolism of adenosine and in the formation of nucle…	associated with 566 foods, quantified in 2 foods -- beer and cow's milk ... associated with common and oyster mushrooms, shiitake, maitake	N/A - no additional relevant search results	N/A - no relevant search results	Organoheterocyclic Compounds	Imidazopyrimidines	Purines And Purine Derivatives			Hypoxanthine Esi+5.7899995	Hypoxanthine Esi+5.7899995		Hypoxanthine [ C5 H4 N4 O, tgt=, overall=55.14, db=55.14, CAS ID=68-94-0, KEGG ID=C00262, HMP ID=HMDB00157, tgt=, overall=136.0385, db=136.0385, tgt=, overall=, db=, tgt=, overall=, db=, tgt=, overall=, db= ]	68-94-0		Hypoxanthine Esi+5.7899995	FindByFormula	57	HMDB00157	Esi+	C00262		136.039				5.79		FDB003949	768	790	17368	DB04076		C00001502	C00262	34434	Hypoxanthine
ALL		X					Hypoxanthine Esi+5.868	HMDB00157	C00262	N/A	FDB003949	Hypoxanthine, also known as purine-6-ol or Hyp, belongs to the class of organic compounds known as purines. Purines are a bicyclic aromatic compound made up of a pyrimidine ring fused to an imidazole ring. Hypoxanthine is also classified as an oxopurine, Hypoxanthine is a naturally occurring purine derivative and a reaction intermediate in the metabolism of adenosine and in the formation of nucle…	associated with 566 foods, quantified in 2 foods -- beer and cow's milk ... associated with common and oyster mushrooms, shiitake, maitake	N/A - no additional relevant search results	N/A - no relevant search results	Organoheterocyclic Compounds	Imidazopyrimidines	Purines And Purine Derivatives			Hypoxanthine Esi+5.868	Hypoxanthine Esi+5.868		Hypoxanthine [ C5 H4 N4 O, tgt=, overall=58.66, db=58.66, CAS ID=68-94-0, KEGG ID=C00262, HMP ID=HMDB00157, tgt=, overall=136.0385, db=136.0385, tgt=, overall=, db=, tgt=, overall=, db=, tgt=, overall=, db= ]	68-94-0		Hypoxanthine Esi+5.868	FindByFormula	54	HMDB00157	Esi+	C00262		136.039				5.868		FDB003949	768	790	17368	DB04076		C00001502	C00262	34434	Hypoxanthine
ALL						X	Imiquimod	HMDB14862	N/A	N/A	N/A	Imiquimod is an immune response modifier that acts as a toll-like receptor 7 agonist. Imiquimod is commonly used topically to treat warts on the skin of the genital and anal areas. Imiquimod does not cure warts, and new warts may appear during treatment. Imiquimod does not fight the viruses that cause warts directly, however, it does help to relieve and control wart production. miquimod is also u…	N/A	results related to usage as a drug, no results related to mushrooms	N/A - no relevant search results	Organoheterocyclic Compounds	Quinolines And Derivatives	Imidazoquinolines			Imiquimod	Imiquimod		Imiquimod [ C14 H16 N4, tgt=, overall=57.79, db=57.79, CAS ID=99011-02-6, HMP ID=HMDB14862, tgt=, overall=240.1375, db=240.1375, tgt=, overall=, db=, tgt=, overall=, db=, tgt=, overall=, db= ]	99011-02-6		Imiquimod	FindByFormula	56	HMDB14862	Esi+			240.136				6.897			51809	57469	36704	DB00724					Imiquimod
ALL			X				Isobutyryl-L-carnitine	HMDB00736	N/A	LMFA07070075	FDB022213	Isobutyryl-L-carnitine is an acylcarnitine. More specifically, it is an isobutyric acid ester of carnitine. Acylcarnitines were first discovered more than 70 year ago (PMID: 13825279). It is believed that there are more than 1000 types of acylcarnitines in the human body. The general role of acylcarnitines is to transport acyl-groups (organic acids and fatty acids) from the cytoplasm into the mit…	associated with 30 foods, mainly with meat - eg. bison, chicken, cattle, deer, emu, horse, ostrich and pheasant ... and quantified in cow's milk	N/A - no additional relevant search results	N/A - no relevant search results	Lipids And Lipid-Like Molecules	Fatty Acyls	Fatty Acid Esters			Isobutyryl-L-carnitine	Isobutyryl-L-carnitine		Isobutyryl-L-carnitine [ C11 H21 N O4, tgt=, overall=66.81, db=66.81, CAS ID=25518-49-4, HMP ID=HMDB00736, tgt=, overall=231.1471, db=231.1471, tgt=, overall=, db=, tgt=, overall=, db=, tgt=, overall=, db= ]	25518-49-4		Isobutyryl-L-carnitine	FindByFormula	60	HMDB00736	Esi+			231.148				3.601		FDB022213	147286	168379	84838
ALL			X				Isobutyryl-L-carnitine Esi+3.3890026	HMDB00736	N/A	LMFA07070076	FDB022213	Isobutyryl-L-carnitine is an acylcarnitine. More specifically, it is an isobutyric acid ester of carnitine. Acylcarnitines were first discovered more than 70 year ago (PMID: 13825279). It is believed that there are more than 1000 types of acylcarnitines in the human body. The general role of acylcarnitines is to transport acyl-groups (organic acids and fatty acids) from the cytoplasm into the mit…	associated with 30 foods, mainly with meat - eg. bison, chicken, cattle, deer, emu, horse, ostrich and pheasant ... and quantified in cow's milk	N/A - no additional relevant search results	N/A - no relevant search results	Lipids And Lipid-Like Molecules	Fatty Acyls	Fatty Acid Esters			Isobutyryl-L-carnitine Esi+3.3890026	Isobutyryl-L-carnitine Esi+3.3890026		Isobutyryl-L-carnitine [ C11 H21 N O4, tgt=, overall=66.84, db=66.84, CAS ID=25518-49-4, HMP ID=HMDB00736, tgt=, overall=231.1471, db=231.1471, tgt=, overall=, db=, tgt=, overall=, db=, tgt=, overall=, db= ]	25518-49-4		Isobutyryl-L-carnitine Esi+3.3890026	FindByFormula	60	HMDB00736	Esi+			231.148				3.389		FDB022213	147286	168379	84838
ALL			X				Isopropylamine	HMDB0253680	C06749	N/A	FDB009651	Isopropylamine, also known as 2-aminopropane or 2-propanamine, belongs to the class of organic compounds known as monoalkylamines. These are organic compounds containing an primary aliphatic amine group. Isopropylamine exists in all living organisms, ranging from bacteria to humans. Isopropylamine is an ammoniacal and fishy tasting compound. Isopropylamine is found, on average, in the highest con…	associated with red wine, white wine, corn, and soybean	N/A - no additional relevant search results	N/A - no relevant search results	Organic Nitrogen Compounds	Organonitrogen Compounds	Amines			Isopropylamine	Isopropylamine		Isopropylamine [ C3 H9 N, tgt=, overall=59.61, db=59.61, CAS ID=75-31-0, KEGG ID=C06748, tgt=, overall=59.0735, db=59.0735, tgt=, overall=, db=, tgt=, overall=, db=, tgt=, overall=, db= ]	75-31-0		Isopropylamine	FindByFormula	60		Esi+	C06748		59.0733				1.016
ALL			X				Isopropylamine Esi+1.3769995	HMDB0253679	C06748	N/A	FDB009650	Isopropylamine, also known as 2-aminopropane or 2-propanamine, belongs to the class of organic compounds known as monoalkylamines. These are organic compounds containing an primary aliphatic amine group. Isopropylamine exists in all living organisms, ranging from bacteria to humans. Isopropylamine is an ammoniacal and fishy tasting compound. Isopropylamine is found, on average, in the highest con…	associated with red wine, white wine, corn, and soybean	N/A - no additional relevant search results	N/A - no relevant search results	Organic Nitrogen Compounds	Organonitrogen Compounds	Amines			Isopropylamine Esi+1.3769995	Isopropylamine Esi+1.3769995		Isopropylamine [ C3 H9 N, tgt=, overall=59.44, db=59.44, CAS ID=75-31-0, KEGG ID=C06748, tgt=, overall=59.0735, db=59.0735, tgt=, overall=, db=, tgt=, overall=, db=, tgt=, overall=, db= ]	75-31-0		Isopropylamine Esi+1.3769995	FindByFormula	59		Esi+	C06748		59.0733				1.377
ALL			X				Isovalerylcarnitine	HMDB00688	C20827	LMFA07070077	FDB022183	Isovalerylcarnitine is the phenotypic abnormality in isovaleric acidemia (OMIM 243500) resulting from an accumulation of isovaleric acid, which is toxic to the central nervous system. Isovaleric acidemia is an autosomal recessive inborn error of leucine metabolism caused by a deficiency of the mitochondrial enzyme isovaleryl-CoA dehydrogenase (EC 1.3.99.10) resulting in the accumulation of deriva…	associated with 30 foods, mainly with meat - eg. bison, chicken, cattle, deer, emu, horse, ostrich and pheasant ... and quantified in cow's milk	mostly from other databases and few related articles -- eg. https://www.vdh.virginia.gov/content/uploads/sites/33/2019/01/ElevatedC5OH_Education.pdf	N/A - no relevant search results	Lipids And Lipid-Like Molecules	Fatty Acyls	Fatty Acid Esters			Isovalerylcarnitine	Isovalerylcarnitine		Isovalerylcarnitine [ C12 H23 N O4, tgt=, overall=67.47, db=67.47, CAS ID=31023-24-2, HMP ID=HMDB00688, tgt=, overall=245.1627, db=245.1627, tgt=, overall=, db=, tgt=, overall=, db=, tgt=, overall=, db= ]	31023-24-2		Isovalerylcarnitine	FindByFormula	60	HMDB00688	Esi+			245.163				6.093		FDB022183	4932271		73025
ALL			X				Isovalerylcarnitine Esi+6.0159993	HMDB00688	C20826	LMFA07070076	FDB022183	Isovalerylcarnitine is the phenotypic abnormality in isovaleric acidemia (OMIM 243500) resulting from an accumulation of isovaleric acid, which is toxic to the central nervous system. Isovaleric acidemia is an autosomal recessive inborn error of leucine metabolism caused by a deficiency of the mitochondrial enzyme isovaleryl-CoA dehydrogenase (EC 1.3.99.10) resulting in the accumulation of deriva…	associated with 30 foods, mainly with meat - eg. bison, chicken, cattle, deer, emu, horse, ostrich and pheasant ... and quantified in cow's milk	no direct matches, results for search term "Isovalerylcarnitine" mostly from other databases and few related articles -- eg. https://www.vdh.virginia.gov/content/uploads/sites/33/2019/01/ElevatedC5OH_Education.pdf	N/A - no relevant search results	Lipids And Lipid-Like Molecules	Fatty Acyls	Fatty Acid Esters			Isovalerylcarnitine Esi+6.0159993	Isovalerylcarnitine Esi+6.0159993		Isovalerylcarnitine [ C12 H23 N O4, tgt=, overall=67.11, db=67.11, CAS ID=31023-24-2, HMP ID=HMDB00688, tgt=, overall=245.1627, db=245.1627, tgt=, overall=, db=, tgt=, overall=, db=, tgt=, overall=, db= ]	31023-24-2		Isovalerylcarnitine Esi+6.0159993	FindByFormula	60	HMDB00688	Esi+			245.164				6.016		FDB022183	4932271		73025
ALL			X				Juglone	HMDB30773	C03840	N/A	FDB002708	Juglone belongs to the class of organic compounds known as naphthoquinones. Naphthoquinones are compounds containing a naphthohydroquinone moiety, which consists of a benzene ring linearly fused to a bezene-1,4-dione (quinone). Juglone is found, on average, in the highest concentration within a few different foods, such as black walnuts (Juglans nigra), common walnuts (Juglans regia), and liquor.…	associated with black walnut, butternut, common walnut, and liquor	reults mainly related to black walnut toxicity, few threads related to growing mushrooms -- eg. https://gardening.stackexchange.com/questions/7460/are-there-any-fungal-or-plant-counters-to-juglone-walnut-allelopathy	https://pubmed.ncbi.nlm.nih.gov/11688211/ and https://pubmed.ncbi.nlm.nih.gov/15449596/	Benzenoids	Naphthalenes	Naphthoquinones			Juglone	Juglone		Juglone [ C10 H6 O3, tgt=, overall=50.37, db=50.37, CAS ID=481-39-0, HMP ID=HMDB30773, tgt=, overall=174.0317, db=174.0317, tgt=, overall=, db=, tgt=, overall=, db=, tgt=, overall=, db= ]	481-39-0		Juglone	FindByFormula	55	HMDB30773	Esi+			174.035				1.73		FDB002708	3674	3806	15794		652	C00000144	C03840		Juglone
ALL			X				L-Acetylcarnitine	HMDB00201	C02571	LMFA07070050	FDB093666	L-Acetylcarnitine (Acetylcarnitine or ALC or LAC) is an acetic acid ester of carnitine that facilitates the movement of acetyl-CoA into the matrices of mammalian mitochondria during the oxidation of fatty acids. Acetylcarnitine is an endogenous compound widely distributed in many tissues, including brain. Chemically, acetylcarnitine is the acetylated derivative of the amino acid L-carnitine whose…	associated with 29 foods, mainly with meat - eg. bison, chicken, cattle, deer, emu, horse, ostrich and pheasant	results mainly regarding drug use, few related articles -- eg. https://www.pnas.org/doi/10.1073/pnas.1216100110	N/A - no relevant search results	Lipids And Lipid-Like Molecules	Fatty Acyls	Fatty Acid Esters			L-Acetylcarnitine	L-Acetylcarnitine		L-Acetylcarnitine [ C9 H17 N O4, tgt=, overall=58.26, db=58.26, CAS ID=3040-38-8, KEGG ID=C02571, HMP ID=HMDB00201, tgt=, overall=203.1158, db=203.1158, tgt=, overall=, db=, tgt=, overall=, db=, tgt=, overall=, db= ]	3040-38-8		L-Acetylcarnitine	FindByFormula	60	HMDB00201	Esi+	C02571		203.116				1.403		FDB093666	5406074		57589	DB08842		C00052178			Acetyl-L-carnitine
ALL						X	L-Agaridoxin Esi+1.2009999	HMDB29445	N/A	N/A	FDB000555	L-Agaridoxin belongs to the class of organic compounds known as alpha amino acids. These are amino acids in which the amino group is attached to the carbon atom immediately adjacent to the carboxylate group (alpha carbon). Based on a literature review very few articles have been published on L-Agaridoxin. ... L-Agaridoxin is found in mushrooms. L-Agaridoxin is a constituent of Agaricus campestris…	N/A	no direct matches, results from other databases and several published articles from search term "L-Agaridoxin" -- eg. https://journals.sagepub.com/doi/pdf/10.1177/2472555219860446 and https://europepmc.org/article/pmc/pmc8724431 ... none related to mushrooms	N/A - no relevant search results	Organic Acids And Derivatives	Carboxylic Acids And Derivatives	Amino Acids, Peptides, And Analogues			L-Agaridoxin Esi+1.2009999	L-Agaridoxin Esi+1.2009999		L-Agaridoxin [ C11 H14 N2 O5, tgt=, overall=65.46, db=65.46, HMP ID=HMDB29445, tgt=, overall=254.0903, db=254.0903, tgt=, overall=, db=, tgt=, overall=, db=, tgt=, overall=, db= ]			L-Agaridoxin Esi+1.2009999	FindByFormula	57	HMDB29445	Esi+			254.091				1.201		FDB000555	35032872	131750870	168667
ALL		X					L-Arogenate Esi+2.5579991	HMDB0304400	C00826	N/A	FDB030956	2-amino-3-(1-carboxy-4-hydroxycyclohexa-2,5-dien-1-yl)propanoate belongs to the class of organic compounds known as alpha amino acids. These are amino acids in which the amino group is attached to the carbon atom immediately adjacent to the carboxylate group (alpha carbon). Based on a literature review very few articles have been published on 2-amino-3-(1-carboxy-4-hydroxycyclohexa-2,5-dien-1-yl)…	associated with 461 foods, also associated with common and oyster mushrooms, shiitake and maitake	no direct matches, results from other databases and several articles from search term "L-Arogenate" -- eg. https://www.sciencedirect.com/science/article/pii/S0021925818324384 and https://pubs.acs.org/doi/abs/10.1021/bi00328a006	N/A - no relevant search results	Organic Acids And Derivatives	Carboxylic Acids And Derivatives	Amino Acids, Peptides, And Analogues			L-Arogenate Esi+2.5579991	L-Arogenate Esi+2.5579991		L-Arogenate [ C10 H13 N O5, tgt=, overall=54.03, db=54.03, KEGG ID=C00826, tgt=, overall=227.0794, db=227.0794, tgt=, overall=, db=, tgt=, overall=, db=, tgt=, overall=, db= ]			L-Arogenate Esi+2.5579991	FindByFormula	59		Esi+	C00826		227.077				2.558
ALL			X				L-CARNITINE**	HMDB0000062	C00318	N/A	FDB000571	Carnitine is a non-essential amino acid and a quaternary ammonium compound. Carnitine is also classified as an alcohol (specifically, a trimethylated carboxy-alcohol). Carnitine exists as one of two stereoisomers (the two enantiomers D-carnitine and L-carnitine. Both are biologically active, but only L-carnitine naturally occurs in animals, and D-carnitine is toxic as it inhibits the activity of …	associated with avocados	results related to drug and supplemental use, none related to mushrooms	PMID: 35944091 , PMID: 34239993 (acetyl-L-carnitine), PMID: 31828269, PMID: 30151668	Organic Nitrogen Compounds	Organonitrogen Compounds	Quaternary Ammonium Salts			L-CARNITINE**	L-CARNITINE**		L-CARNITINE** [ C7 H15 N O3, tgt=, overall=79.47, db=79.47, CAS ID=44985-71-9, KEGG ID=C00318, tgt=, overall=161.1052, db=161.1052, tgt=, overall=1.127, db=1.127, tgt=, overall=, db=, tgt=, overall=, db= ]	44985-71-9		L-CARNITINE**	FindByFormula	60		Esi+	C00318		161.106				1.059
ALL			X				L-CARNITINE** Esi+1.1020005	HMDB0000062	C00318	N/A	FDB000571	Carnitine is a non-essential amino acid and a quaternary ammonium compound. Carnitine is also classified as an alcohol (specifically, a trimethylated carboxy-alcohol). Carnitine exists as one of two stereoisomers (the two enantiomers D-carnitine and L-carnitine. Both are biologically active, but only L-carnitine naturally occurs in animals, and D-carnitine is toxic as it inhibits the activity of …	associated with avocados	N/A - no additional relevant search results	N/A - no relevant search results	Organic Nitrogen Compounds	Organonitrogen Compounds	Quaternary Ammonium Salts			L-CARNITINE** Esi+1.1020005	L-CARNITINE** Esi+1.1020005		L-CARNITINE** [ C7 H15 N O3, tgt=, overall=97.71, db=97.71, CAS ID=44985-71-9, KEGG ID=C00318, tgt=, overall=161.1052, db=161.1052, tgt=, overall=1.127, db=1.127, tgt=, overall=, db=, tgt=, overall=, db= ]	44985-71-9		L-CARNITINE** Esi+1.1020005	FindByFormula	60		Esi+	C00318		161.105				1.102
ALL						X	L-D-alpha-Glutamylalanine	N/A	N/A	N/A	N/A	N/A	N/A	N/A - no additional relevant search results	N/A - no relevant search results	NS	NS	NS			L-D-alpha-Glutamylalanine	L-D-alpha-Glutamylalanine		L-D-alpha-Glutamylalanine [ C8 H14 N2 O5, tgt=, overall=58.74, db=58.74, CAS ID=76186-47-5, tgt=, overall=218.0903, db=218.0903, tgt=, overall=, db=, tgt=, overall=, db=, tgt=, overall=, db= ]	76186-47-5		L-D-alpha-Glutamylalanine	FindByFormula	59		Esi+			218.091				1.842
ALL						X	L-Dihydroanticapsin	N/A	C20940	N/A	N/A	N/A	N/A	N/A - no additional relevant search results	N/A - no relevant search results	NS	NS	NS			L-Dihydroanticapsin	L-Dihydroanticapsin		L-Dihydroanticapsin [ C9 H15 N O4, tgt=, overall=66.94, db=66.94, KEGG ID=C20940, tgt=, overall=201.1001, db=201.1001, tgt=, overall=, db=, tgt=, overall=, db=, tgt=, overall=, db= ]			L-Dihydroanticapsin	FindByFormula	60		Esi+	C20940		201.1				4.024
ALL		X					L-Histidine trimethylbetaine	HMDB29422	C05575	N/A	FDB000520	L-Histidine trimethylbetaine belongs to the class of organic compounds known as histidine and derivatives. Histidine and derivatives are compounds containing cysteine or a derivative thereof resulting from reaction of cysteine at the amino group or the carboxy group, or from the replacement of any hydrogen of glycine by a heteroatom. L-Histidine trimethylbetaine has been detected, but not quantif…	associated with 27 foods, mainly grains eg. amaranth, corn, bulgur, flour, millet, oat, rice, rye, sorghum, spelt, teff, wheat ... also associated with common and oyster mushrooms	N/A - no additional relevant search results	N/A - no relevant search results	Organic Acids And Derivatives	Carboxylic Acids And Derivatives	Amino Acids, Peptides, And Analogues			L-Histidine trimethylbetaine	L-Histidine trimethylbetaine		L-Histidine trimethylbetaine [ C9 H15 N3 O2, tgt=, overall=56.45, db=56.45, CAS ID=534-30-5, KEGG ID=C05575, HMP ID=HMDB29422, tgt=, overall=197.1164, db=197.1164, tgt=, overall=, db=, tgt=, overall=, db=, tgt=, overall=, db= ]	534-30-5		L-Histidine trimethylbetaine	FindByFormula	60	HMDB29422	Esi+	C05575		197.117				1.003		FDB000520	2340795	3083620	15781				C05575
ALL		X					L-HISTIDINE**	HMDB00177	C00135	N/A	FDB011856	Histidine (His), also known as L-histidine, is an alpha-amino acid. These are amino acids in which the amino group is attached to the carbon atom immediately adjacent to the carboxylate group (alpha carbon). Amino acids are organic compounds that contain amino (-NH2) and carboxyl (-COOH) functional groups, along with a side chain (R group) specific to each amino acid. Histidine is one of 20 prote…	associated with 663 foods, also associated with common and oyster mushrooms, shiitake and maitake	results related to use as drug, few articles related to mushrooms -- eg. https://www.tandfonline.com/doi/pdf/10.1080/09168451.2015.1083396 and https://eurekamag.com/research/005/265/005265306.php	N/A - no relevant search results	Organic Acids And Derivatives	Carboxylic Acids And Derivatives	Amino Acids, Peptides, And Analogues			L-HISTIDINE**	L-HISTIDINE**		L-HISTIDINE** [ C6 H9 N3 O2, tgt=, overall=59.55, db=59.55, CAS ID=150-35-6, KEGG ID=C00135, HMP ID=HMDB00177, tgt=, overall=155.0695, db=155.0695, tgt=, overall=1.038, db=1.038, tgt=, overall=, db=, tgt=, overall=, db= ]	150-35-6		L-HISTIDINE**	FindByFormula	60	HMDB00177	Esi+	C00135		155.071				0.998		FDB011856	6038	6274	15971	DB00117		C00001363	C00135	33985	L-histidine
ALL			X				L-Homoarginine	HMDB00670	C01924	N/A	FDB112164	L-homoarginine, also known as N6-(aminoiminomethyl)-L-lysine or N6-amidino-L-lysine, is a member of the class of compounds known as L-alpha-amino acids. L-alpha-amino acids are alpha amino acids which have the L-configuration of the alpha-carbon atom. More specifically, L-homoarginine is a naturally occurring, non-proteinogenic, cationic amino acid. It is formed in the liver in a reaction catalyz…	associated with 29 foods, mainly with meat - eg. bison, chicken, cattle, deer, emu, horse, ostrich and pheasant	results from other databases and several articles -- eg. https://www.nature.com/articles/s41598-017-04965-2 ... few articles related to mushrooms -- https://www.ncbi.nlm.nih.gov/pmc/articles/PMC8621754/	N/A - no relevant search results	Organic Acids And Derivatives	Carboxylic Acids And Derivatives	Amino Acids, Peptides, And Analogues			L-Homoarginine	L-Homoarginine		L-Homoarginine [ C7 H16 N4 O2, tgt=, overall=58.24, db=58.24, CAS ID=156-86-5, KEGG ID=C01924, HMP ID=HMDB00670, tgt=, overall=188.1273, db=188.1273, tgt=, overall=, db=, tgt=, overall=, db=, tgt=, overall=, db= ]	156-86-5		L-Homoarginine	FindByFormula	60	HMDB00670	Esi+	C01924		188.128				1.008		FDB112164	8732	9085	27747	DB03974		C00001364	C01924
ALL						X	L-Homotyrosine	N/A	C18622	N/A	N/A	N/A	N/A	N/A - no additional relevant search results	N/A - no relevant search results	NS	NS	NS			L-Homotyrosine	L-Homotyrosine		L-Homotyrosine [ C10 H13 N O3, tgt=, overall=51.69, db=51.69, KEGG ID=C18622, METLIN ID=72416, tgt=, overall=195.0895, db=195.0895, tgt=, overall=, db=, tgt=, overall=, db=, tgt=, overall=, db= ]			L-Homotyrosine	FindByFormula	58		Esi+	C18622		195.091	72416			1.989
ALL		X					L-ISOLEUCINE**	HMDB00172	C00407	N/A	FDB012397	Isoleucine (Ile) or L-isoleucine is an alpha-amino acid. These are amino acids in which the amino group is attached to the carbon atom immediately adjacent to the carboxylate group (alpha carbon). Amino acids are organic compounds that contain amino (-NH2) and carboxyl (-COOH) functional groups, along with a side chain (R group) specific to each amino acid. L-isolecuine is one of 20 proteinogenic…	associated with 674 foods, both plant and animal origin, also associated with common and oyster mushrooms, shiitake and maitake	results from other databases, sites regarding supplement usage, and published artciles, several articles related to mushrooms -- eg. https://pubmed.ncbi.nlm.nih.gov/19850012/	N/A - no relevant search results	Organic Acids And Derivatives	Carboxylic Acids And Derivatives	Amino Acids, Peptides, And Analogues			L-ISOLEUCINE**	L-ISOLEUCINE**		L-ISOLEUCINE** [ C6 H13 N O2, tgt=, overall=61.64, db=61.64, CAS ID=24629-25-2, KEGG ID=C00407, HMP ID=HMDB00172, tgt=, overall=131.0946, db=131.0946, tgt=, overall=1.629, db=1.629, tgt=, overall=, db=, tgt=, overall=, db= ]	24629-25-2		L-ISOLEUCINE**	FindByFormula	60	HMDB00172	Esi+	C00407		131.095				1.467		FDB012397	6067	6306	17191	DB00167		C00001374	C00407	34887	Isoleucine
ALL			X				L-Leucyl-L-proline	HMDB11176	N/A	N/A	FDB027948	Leucylproline, also known as L-leu-L-pro or LP, belongs to the class of organic compounds known as dipeptides. These are organic compounds containing a sequence of exactly two alpha-amino acids joined by a peptide bond. Leucylproline is a secondary metabolite. Secondary metabolites are metabolically or physiologically non-essential metabolites that may serve a role as defense or signalling molecu…	associated with cow's milk	results from other databases and sites regarding supplemental usage, none related to mushrooms	N/A - no relevant search results	Organic Acids And Derivatives	Carboxylic Acids And Derivatives	Amino Acids, Peptides, And Analogues			L-Leucyl-L-proline	L-Leucyl-L-proline		L-Leucyl-L-proline [ C11 H20 N2 O3, tgt=, overall=67.15, db=67.15, HMP ID=HMDB11175, tgt=, overall=228.1474, db=228.1474, tgt=, overall=, db=, tgt=, overall=, db=, tgt=, overall=, db= ]			L-Leucyl-L-proline	FindByFormula	59	HMDB11175	Esi+			228.148				1.616		FDB027947	72971	80817	73580
ALL			X				L-Leucyl-L-proline Esi+3.1000009	HMDB11176	N/A	N/A	FDB027948	Leucylproline, also known as L-leu-L-pro or LP, belongs to the class of organic compounds known as dipeptides. These are organic compounds containing a sequence of exactly two alpha-amino acids joined by a peptide bond. Leucylproline is a secondary metabolite. Secondary metabolites are metabolically or physiologically non-essential metabolites that may serve a role as defense or signalling molecu…	associated with cow's milk	no direct matches, but results for search term "L-Leucyl-L-proline" from other databases and sites regarding supplemental usage, none related to mushrooms	N/A - no relevant search results	Organic Acids And Derivatives	Carboxylic Acids And Derivatives	Amino Acids, Peptides, And Analogues			L-Leucyl-L-proline Esi+3.1000009	L-Leucyl-L-proline Esi+3.1000009		L-Leucyl-L-proline [ C11 H20 N2 O3, tgt=, overall=58.47, db=58.47, HMP ID=HMDB11175, tgt=, overall=228.1474, db=228.1474, tgt=, overall=, db=, tgt=, overall=, db=, tgt=, overall=, db= ]			L-Leucyl-L-proline Esi+3.1000009	FindByFormula	55	HMDB11175	Esi+			228.148				3.1		FDB027947	72971	80817	73580
ALL		X					L-PROLINE**	HMDB00162	C00148	N/A	FDB000570	Proline (Pro), also known as L-proline is an alpha-amino acid. These are amino acids in which the amino group is attached to the carbon atom immediately adjacent to the carboxylate group (alpha carbon). Amino acids are organic compounds that contain amino (-NH2) and carboxyl (-COOH) functional groups, along with a side chain (R group) specific to each amino acid. Proline is one of 20 proteinogeni…	associated with 589 foods, both plant and animal origin, also associated with common and oyster mushrooms, shiitake and maitake	https://pubmed.ncbi.nlm.nih.gov/16592813/	N/A - no relevant search results	Organic Acids And Derivatives	Carboxylic Acids And Derivatives	Amino Acids, Peptides, And Analogues			L-PROLINE**	L-PROLINE**		L-PROLINE** [ C5 H9 N O2, tgt=, overall=66.47, db=66.47, CAS ID=1150316-19-0, KEGG ID=C00148, HMP ID=HMDB00162, tgt=, overall=115.0633, db=115.0633, tgt=, overall=1.248, db=1.248, tgt=, overall=, db=, tgt=, overall=, db= ]	1150316-19-0		L-PROLINE**	FindByFormula	60	HMDB00162	Esi+	C00148		115.064				1.126		FDB000570	128566	145742	17203	DB00172		C00001388	C00148	34042	L-proline
ALL						X	L-Prolyl-L-glycine	HMDB11178	N/A	N/A	FDB027950	Prolylglycine is a dipeptide composed of proline and glycine. It is an incomplete breakdown product of protein digestion or protein catabolism. Some dipeptides are known to have physiological or cell-signaling effects although most are simply short-lived intermediates on their way to specific amino acid degradation pathways following further proteolysis. It is found in urine (PMID: 3782411).	no associated foods	results from other databases and sites regarding supplemental usage	N/A - no relevant search results	Organic Acids And Derivatives	Carboxylic Acids And Derivatives	Amino Acids, Peptides, And Analogues			L-Prolyl-L-glycine	L-Prolyl-L-glycine		L-Prolyl-L-glycine [ C7 H12 N2 O3, tgt=, overall=66.28, db=66.28, HMP ID=HMDB11178, tgt=, overall=172.0848, db=172.0848, tgt=, overall=, db=, tgt=, overall=, db=, tgt=, overall=, db= ]			L-Prolyl-L-glycine	FindByFormula	59	HMDB11178	Esi+			172.085				1.579			4932143	6426709	61695			C00011257
ALL						X	L-Prolyl-L-phenylalanine Esi+5.462002	HMDB11179	N/A	N/A	FDB027951	Prolylphenylalanine is a dipeptide composed of proline and phenylalanine. It is an incomplete breakdown product of protein digestion or protein catabolism. Some dipeptides are known to have physiological or cell-signaling effects although most are simply short-lived intermediates on their way to specific amino acid degradation pathways following further proteolysis. It is found in urine (PMID: 37…	no associated foods	no direct matches, results for search term "L-Prolyl-L-phenylalanine" from other databases and sites regarding supplemental usage, none related to mushrooms	N/A - no relevant search results	Organic Acids And Derivatives	Carboxylic Acids And Derivatives	Amino Acids, Peptides, And Analogues			L-Prolyl-L-phenylalanine Esi+5.462002	L-Prolyl-L-phenylalanine Esi+5.462002		L-Prolyl-L-phenylalanine [ C14 H18 N2 O3, tgt=, overall=57.37, db=57.37, HMP ID=HMDB11179, tgt=, overall=262.1317, db=262.1317, tgt=, overall=, db=, tgt=, overall=, db=, tgt=, overall=, db= ]			L-Prolyl-L-phenylalanine Esi+5.462002	FindByFormula	42	HMDB11179	Esi+			262.132				5.462			4894402	6351946	74795
ALL						X	L-Prolyl-L-phenylalanine Esi+6.7919955	HMDB11179	N/A	N/A	FDB027951	Prolylphenylalanine is a dipeptide composed of proline and phenylalanine. It is an incomplete breakdown product of protein digestion or protein catabolism. Some dipeptides are known to have physiological or cell-signaling effects although most are simply short-lived intermediates on their way to specific amino acid degradation pathways following further proteolysis. It is found in urine (PMID: 37…	no associated foods	no direct matches, results for search term "L-Prolyl-L-phenylalanine" from other databases and sites regarding supplemental usage, none related to mushrooms	N/A - no relevant search results	Organic Acids And Derivatives	Carboxylic Acids And Derivatives	Amino Acids, Peptides, And Analogues			L-Prolyl-L-phenylalanine Esi+6.7919955	L-Prolyl-L-phenylalanine Esi+6.7919955		L-Prolyl-L-phenylalanine [ C14 H18 N2 O3, tgt=, overall=55.58, db=55.58, HMP ID=HMDB11179, tgt=, overall=262.1317, db=262.1317, tgt=, overall=, db=, tgt=, overall=, db=, tgt=, overall=, db= ]			L-Prolyl-L-phenylalanine Esi+6.7919955	FindByFormula	45	HMDB11179	Esi+			262.132				6.792			4894402	6351946	74795
ALL			X				L-Prolyl-L-proline	HMDB11180	N/A	N/A	FDB027952	Prolylproline, also known as P-P or L-pro-L-pro, belongs to the class of organic compounds known as dipeptides. These are organic compounds containing a sequence of exactly two alpha-amino acids joined by a peptide bond. Prolylproline is a secondary metabolite. Secondary metabolites are metabolically or physiologically non-essential metabolites that may serve a role as defense or signalling molec…	associated with cow's milk	N/A - no additional relevant search results	N/A - no relevant search results	Organic Acids And Derivatives	Carboxylic Acids And Derivatives	Amino Acids, Peptides, And Analogues			L-Prolyl-L-proline	L-Prolyl-L-proline		L-Prolyl-L-proline [ C10 H16 N2 O3, tgt=, overall=51.83, db=51.83, HMP ID=HMDB11180, tgt=, overall=212.1161, db=212.1161, tgt=, overall=, db=, tgt=, overall=, db=, tgt=, overall=, db= ]			L-Prolyl-L-proline	FindByFormula	57	HMDB11180	Esi+			212.116				1.988			9797341	11622593	73646
ALL			X				L-Prolyl-L-proline Esi+1.9879993	HMDB11180	N/A	N/A	FDB027952	Prolylproline, also known as P-P or L-pro-L-pro, belongs to the class of organic compounds known as dipeptides. These are organic compounds containing a sequence of exactly two alpha-amino acids joined by a peptide bond. Prolylproline is a secondary metabolite. Secondary metabolites are metabolically or physiologically non-essential metabolites that may serve a role as defense or signalling molec…	associated with cow's milk	N/A - no additional relevant search results	N/A - no relevant search results	Organic Acids And Derivatives	Carboxylic Acids And Derivatives	Amino Acids, Peptides, And Analogues			L-Prolyl-L-proline Esi+1.9879993	L-Prolyl-L-proline Esi+1.9879993		L-Prolyl-L-proline [ C10 H16 N2 O3, tgt=, overall=51.83, db=51.83, HMP ID=HMDB11180, tgt=, overall=212.1161, db=212.1161, tgt=, overall=, db=, tgt=, overall=, db=, tgt=, overall=, db= ]			L-Prolyl-L-proline Esi+1.9879993	FindByFormula	57	HMDB11180	Esi+			212.115				1.988			9797341	11622593	73646
ALL		X					L-Saccharopine	HMDB00279	C00449	N/A	FDB000461	Saccharopine is an intermediate in the degradation of lysine, formed by the condensation of lysine and alpha-ketoglutarate. The saccharopine pathway is the main route for lysine degradation in mammals, and its first two reactions are catalyzed by enzymatic activities known as lysine-oxoglutarate reductase (LOR) and saccharopine dehydrogenase (SDH), which reside on a single bifunctional polypeptid…	associated with 461 foods, mainly plant origin, also associated with common and oyster mushrooms, shiitake and maitake	results from other databases and sites regarding usage as a drug, few artciles related to mushrooms -- eg. https://www.jstage.jst.go.jp/article/jnsv1973/27/3/27_3_253/_pdf	N/A - no relevant search results	Organic Acids And Derivatives	Carboxylic Acids And Derivatives	Amino Acids, Peptides, And Analogues			L-Saccharopine	L-Saccharopine		L-Saccharopine [ C11 H20 N2 O6, tgt=, overall=66.42, db=66.42, CAS ID=997-68-2, KEGG ID=C00449, HMP ID=HMDB00279, tgt=, overall=276.1321, db=276.1321, tgt=, overall=, db=, tgt=, overall=, db=, tgt=, overall=, db= ]	997-68-2		L-Saccharopine	FindByFormula	60	HMDB00279	Esi+	C00449		276.133				1.022		FDB000461	141086	160556	16927	DB04207		C00007227	C00449	1484994	Saccharopine
ALL		X					L-Saccharopine Esi+1.5690001	HMDB00279	C00449	N/A	FDB000461	Saccharopine is an intermediate in the degradation of lysine, formed by the condensation of lysine and alpha-ketoglutarate. The saccharopine pathway is the main route for lysine degradation in mammals, and its first two reactions are catalyzed by enzymatic activities known as lysine-oxoglutarate reductase (LOR) and saccharopine dehydrogenase (SDH), which reside on a single bifunctional polypeptid…	associated with 461 foods, mainly plant origin, also associated with common and oyster mushrooms, shiitake and maitake	results from other databases and sites regarding usage as a drug, few artciles related to mushrooms -- eg. https://www.jstage.jst.go.jp/article/jnsv1973/27/3/27_3_253/_pdf	N/A - no relevant search results	Organic Acids And Derivatives	Carboxylic Acids And Derivatives	Amino Acids, Peptides, And Analogues			L-Saccharopine Esi+1.5690001	L-Saccharopine Esi+1.5690001		L-Saccharopine [ C11 H20 N2 O6, tgt=, overall=57.68, db=57.68, CAS ID=997-68-2, KEGG ID=C00449, HMP ID=HMDB00279, tgt=, overall=276.1321, db=276.1321, tgt=, overall=, db=, tgt=, overall=, db=, tgt=, overall=, db= ]	997-68-2		L-Saccharopine Esi+1.5690001	FindByFormula	56	HMDB00279	Esi+	C00449		276.133				1.569		FDB000461	141086	160556	16927	DB04207		C00007227	C00449	1484994	Saccharopine
ALL		X					L-Saccharopine Esi+1.625	HMDB00279	C00449	N/A	FDB000461	Saccharopine is an intermediate in the degradation of lysine, formed by the condensation of lysine and alpha-ketoglutarate. The saccharopine pathway is the main route for lysine degradation in mammals, and its first two reactions are catalyzed by enzymatic activities known as lysine-oxoglutarate reductase (LOR) and saccharopine dehydrogenase (SDH), which reside on a single bifunctional polypeptid…	associated with 461 foods, mainly plant origin, also associated with common and oyster mushrooms, shiitake and maitake	results from other databases and sites regarding usage as a drug, few artciles related to mushrooms -- eg. https://www.jstage.jst.go.jp/article/jnsv1973/27/3/27_3_253/_pdf	N/A - no relevant search results	Organic Acids And Derivatives	Carboxylic Acids And Derivatives	Amino Acids, Peptides, And Analogues			L-Saccharopine Esi+1.625	L-Saccharopine Esi+1.625		L-Saccharopine [ C11 H20 N2 O6, tgt=, overall=66.85, db=66.85, CAS ID=997-68-2, KEGG ID=C00449, HMP ID=HMDB00279, tgt=, overall=276.1321, db=276.1321, tgt=, overall=, db=, tgt=, overall=, db=, tgt=, overall=, db= ]	997-68-2		L-Saccharopine Esi+1.625	FindByFormula	56	HMDB00279	Esi+	C00449		276.133				1.625		FDB000461	141086	160556	16927	DB04207		C00007227	C00449	1484994	Saccharopine
ALL		X					L-Saccharopine Esi+1.6399995	HMDB00279	C00449	N/A	FDB000461	Saccharopine is an intermediate in the degradation of lysine, formed by the condensation of lysine and alpha-ketoglutarate. The saccharopine pathway is the main route for lysine degradation in mammals, and its first two reactions are catalyzed by enzymatic activities known as lysine-oxoglutarate reductase (LOR) and saccharopine dehydrogenase (SDH), which reside on a single bifunctional polypeptid…	associated with 461 foods, mainly plant origin, also associated with common and oyster mushrooms, shiitake and maitake	results from other databases and sites regarding usage as a drug, few artciles related to mushrooms -- eg. https://www.jstage.jst.go.jp/article/jnsv1973/27/3/27_3_253/_pdf	N/A - no relevant search results	Organic Acids And Derivatives	Carboxylic Acids And Derivatives	Amino Acids, Peptides, And Analogues			L-Saccharopine Esi+1.6399995	L-Saccharopine Esi+1.6399995		L-Saccharopine [ C11 H20 N2 O6, tgt=, overall=57.93, db=57.93, CAS ID=997-68-2, KEGG ID=C00449, HMP ID=HMDB00279, tgt=, overall=276.1321, db=276.1321, tgt=, overall=, db=, tgt=, overall=, db=, tgt=, overall=, db= ]	997-68-2		L-Saccharopine Esi+1.6399995	FindByFormula	56	HMDB00279	Esi+	C00449		276.128				1.64		FDB000461	141086	160556	16927	DB04207		C00007227	C00449	1484994	Saccharopine
ALL		X					L-Saccharopine Esi+1.6610005	HMDB00279	C00449	N/A	FDB000461	Saccharopine is an intermediate in the degradation of lysine, formed by the condensation of lysine and alpha-ketoglutarate. The saccharopine pathway is the main route for lysine degradation in mammals, and its first two reactions are catalyzed by enzymatic activities known as lysine-oxoglutarate reductase (LOR) and saccharopine dehydrogenase (SDH), which reside on a single bifunctional polypeptid…	associated with 461 foods, mainly plant origin, also associated with common and oyster mushrooms, shiitake and maitake	results from other databases and sites regarding usage as a drug, few artciles related to mushrooms -- eg. https://www.jstage.jst.go.jp/article/jnsv1973/27/3/27_3_253/_pdf	N/A - no relevant search results	Organic Acids And Derivatives	Carboxylic Acids And Derivatives	Amino Acids, Peptides, And Analogues			L-Saccharopine Esi+1.6610005	L-Saccharopine Esi+1.6610005		L-Saccharopine [ C11 H20 N2 O6, tgt=, overall=52.66, db=52.66, CAS ID=997-68-2, KEGG ID=C00449, HMP ID=HMDB00279, tgt=, overall=276.1321, db=276.1321, tgt=, overall=, db=, tgt=, overall=, db=, tgt=, overall=, db= ]	997-68-2		L-Saccharopine Esi+1.6610005	FindByFormula	52	HMDB00279	Esi+	C00449		276.133				1.661		FDB000461	141086	160556	16927	DB04207		C00007227	C00449	1484994	Saccharopine
ALL		X					Lactapiperanol B	HMDB33631	N/A	N/A	FDB011727	Lactapiperanol D belongs to the class of organic compounds known as diterpenoids. These are terpene compounds formed by four isoprene units. Lactapiperanol D is an extremely weak basic (essentially neutral) compound (based on its pKa). ... Lactapiperanol B is found in mushrooms. Lactapiperanol B is a constituent of Lactarius piperatus.	associated with common and oyster mushrooms	N/A - no additional relevant search results	N/A - no relevant search results	Lipids And Lipid-Like Molecules	Prenol Lipids	Diterpenoids			Lactapiperanol B	Lactapiperanol B		Lactapiperanol B [ C18 H28 O5, tgt=, overall=54.82, db=54.82, CAS ID=243447-92-9, HMP ID=HMDB33631, tgt=, overall=324.1937, db=324.1937, tgt=, overall=, db=, tgt=, overall=, db=, tgt=, overall=, db= ]	243447-92-9		Lactapiperanol B	FindByFormula	57	HMDB33631	Esi+			324.192				12.387		FDB011727		85179199
ALL		X					Linamarin	HMDB33699	C01594	N/A	FDB011809	Linamarin, also known as phaseolunatin, belongs to the class of organic compounds known as cyanogenic glycosides. These are glycosides in which the aglycone moiety contains a cyanide group. Linamarin exists in all living organisms, ranging from bacteria to humans. In humans, linamarin is involved in the lansoprazole metabolism pathway. Linamarin is a bitter tasting compound. Linamarin has been de…	associated with 463 foods, mostly plant based, also associated with common and oyster mushrooms, shiitake and maitake	results from other databases and related studies -- eg. https://www.scielo.br/j/jvat/a/RQmm69V9kWGW3g5qfLHBFqF/?lang=en ... few artciles and sites related to mushrooms -- https://www.ncbi.nlm.nih.gov/pmc/articles/PMC7998285/	https://pubmed.ncbi.nlm.nih.gov/31544706/	Organic Oxygen Compounds	Organooxygen Compounds	Carbohydrates And Carbohydrate Conjugates			Linamarin	Linamarin		Linamarin [ C10 H17 N O6, tgt=, overall=54.73, db=54.73, CAS ID=554-35-8, KEGG ID=C01594, HMP ID=HMDB33699, tgt=, overall=247.1056, db=247.1056, tgt=, overall=, db=, tgt=, overall=, db=, tgt=, overall=, db= ]	554-35-8		Linamarin	FindByFormula	55	HMDB33699	Esi+	C01594		247.107				6.188		FDB011809	10657	11128	16441			C00001446	C01594		Linamarin
ALL			X				LPC(0:0/18:0)	HMDB11128	N/A	N/A	FDB027907	LysoPC(0:0/18:0) or LPC(0:0/18:0) is a lysophospholipid. The term 'lysophospholipid' (LPL) refers to any phospholipid that is missing one of its two O-acyl chains. Thus, LPLs have a free alcohol in either the sn-1 or sn-2 position. The prefix 'lyso-' comes from the fact that lysophospholipids were originally found to be hemolytic however it is now used to refer generally to phospholipids missing …	associated with 29 foods, mainly with meat - eg. bison, chicken, cattle, deer, emu, horse, ostrich and pheasant	N/A - no additional relevant search results	N/A - no relevant search results	Lipids And Lipid-Like Molecules	Glycerophospholipids	Glycerophosphocholines			LPC(0:0/18:0)	LPC(0:0/18:0)		LPC(0:0/18:0) [ C26 H54 N O7 P, tgt=, overall=66.76, db=66.76, CAS ID=5655-17-4, HMP ID=HMDB11128, tgt=, overall=523.3638, db=523.3638, tgt=, overall=, db=, tgt=, overall=, db=, tgt=, overall=, db= ]	5655-17-4		LPC(0:0/18:0)	FindByFormula	57	HMDB11128	Esi+			523.365				12.957		FDB027907	24766523	24779491	76076
ALL			X				LysoPC(16:1(9Z))	HMDB10383	N/A	N/A	FDB027534	LysoPC(16:1(9Z)/0:0) is a lysophospholipid (LyP). It is a monoglycerophospholipid in which a phosphorylcholine moiety occupies a glycerol substitution site. Lysophosphatidylcholines can have different combinations of fatty acids of varying lengths and saturation attached at the C-1 (sn-1) position. Fatty acids containing 16, 18 and 20 carbons are the most common. LysoPC(16:1(9Z)/0:0), in particul…	associated with cow's milk, pasteurized, vitamin A + D added, 0%, 1%, 2%, and 3.25% fat	N/A - no additional relevant search results	N/A - no relevant search results	Lipids And Lipid-Like Molecules	Glycerophospholipids	Glycerophosphocholines			LysoPC(16:1(9Z))	LysoPC(16:1(9Z))		LysoPC(16:1(9Z)) [ C24 H48 N O7 P, tgt=, overall=63.58, db=63.58, HMP ID=HMDB10383, tgt=, overall=493.3168, db=493.3168, tgt=, overall=, db=, tgt=, overall=, db=, tgt=, overall=, db= ]			LysoPC(16:1(9Z))	FindByFormula	47	HMDB10383	Esi+			493.316				11.6		FDB027534	24766525	24779461	73851				C04230
ALL		X					LysoPC(18:1(9Z))	HMDB02815	N/A	N/A	FDB005287	LysoPC(18:1(9Z)) is a lysophospholipid (LyP). It is a monoglycerophospholipid in which a phosphorylcholine moiety occupies a glycerol substitution site. Lysophosphatidylcholines can have different combinations of fatty acids of varying lengths and saturation attached at the C-1 (sn-1) position. Fatty acids containing 16, 18 and 20 carbons are the most common. LysoPC(18:19Z)), in particular, consi…	associated with 36 diffferent foods, primarly animal origin. Mushroooms not specifically listed.	Study with morel mushrooms and metabolomics: particular compound was used in study. https://www.ncbi.nlm.nih.gov/pmc/articles/PMC9016275/	N/A - no relevant search results	Lipids And Lipid-Like Molecules	Glycerophospholipids	Glycerophosphocholines			LysoPC(18:1(9Z))	LysoPC(18:1(9Z))		LysoPC(18:1(9Z)) [ C26 H52 N O7 P, tgt=, overall=66.44, db=66.44, CAS ID=3542-29-8, HMP ID=HMDB02815, tgt=, overall=521.3481, db=521.3481, tgt=, overall=, db=, tgt=, overall=, db=, tgt=, overall=, db= ]	3542-29-8		LysoPC(18:1(9Z))	FindByFormula	56	HMDB02815	Esi+			521.349				12.337		FDB005287	17240641	16081932	28610
ALL			X				LysoPC(18:1(9Z)) Esi+12.343	HMDB02815	N/A	N/A	FDB005287	LysoPC(18:1(9Z)) is a lysophospholipid (LyP). It is a monoglycerophospholipid in which a phosphorylcholine moiety occupies a glycerol substitution site. Lysophosphatidylcholines can have different combinations of fatty acids of varying lengths and saturation attached at the C-1 (sn-1) position. Fatty acids containing 16, 18 and 20 carbons are the most common. LysoPC(18:19Z)), in particular, consi…	associated with 36 foods, both plant and animal origin -- eg. cardamom, cocoa bean, cucumber, fig, buffalo, cattle, chicken, deer, domestic pig, rabbit, quail, squab, turkey, velvet duck	N/A - no additional relevant search results	N/A - no relevant search results	Lipids And Lipid-Like Molecules	Glycerophospholipids	Glycerophosphocholines			LysoPC(18:1(9Z)) Esi+12.343	LysoPC(18:1(9Z)) Esi+12.343		LysoPC(18:1(9Z)) [ C26 H52 N O7 P, tgt=, overall=53.40, db=53.40, CAS ID=3542-29-8, HMP ID=HMDB02815, tgt=, overall=521.3481, db=521.3481, tgt=, overall=, db=, tgt=, overall=, db=, tgt=, overall=, db= ]	3542-29-8		LysoPC(18:1(9Z)) Esi+12.343	FindByFormula	56	HMDB02815	Esi+			521.348				12.343		FDB005287	17240641	16081932	28610
ALL		X					LysoPC(18:2(9Z,12Z))	HMDB10386	N/A	N/A	FDB030316	LysoPC(18:2(9Z,12Z)) is a lysophospholipid (LyP). It is a monoglycerophospholipid in which a phosphorylcholine moiety occupies a glycerol substitution site. Lysophosphatidylcholines can have different combinations of fatty acids of varying lengths and saturation attached at the C-1 (sn-1) position. Fatty acids containing 16, 18 and 20 carbons are the most common. LysoPC(18:2(9Z,12Z)), in particul…	associated to 490 other foods including Common and Oyster Mushroomms	Study with morel mushrooms and metabolomics: particular compound was used in study. https://www.ncbi.nlm.nih.gov/pmc/articles/PMC9016275/	N/A - no relevant search results	Lipids And Lipid-Like Molecules	Glycerophospholipids	Glycerophosphocholines			LysoPC(18:2(9Z,12Z))	LysoPC(18:2(9Z,12Z))		LysoPC(18:2(9Z,12Z)) [ C26 H50 N O7 P, tgt=, overall=65.91, db=65.91, HMP ID=HMDB10386, tgt=, overall=519.3325, db=519.3325, tgt=, overall=, db=, tgt=, overall=, db=, tgt=, overall=, db= ]			LysoPC(18:2(9Z,12Z))	FindByFormula	60	HMDB10386	Esi+			519.334				11.906		FDB030316	9181014	11005824	28733
ALL			X				LysoPE(0:0/16:0)	HMDB11473	N/A	N/A	FDB028189	LysoPE(0:0/16:0) is a lysophosphatidylethanolamine or a lysophospholipid. The term 'lysophospholipid' (LPL) refers to any phospholipid that is missing one of its two O-acyl chains. Thus, LPLs have a free alcohol in either the sn-1 or sn-2 position. The prefix 'lyso-' comes from the fact that lysophospholipids were originally found to be hemolytic however it is now used to refer generally to phosp…	associated with 29 different food, primarily animal origin	N/A - no additional relevant search results	N/A - no relevant search results	Lipids And Lipid-Like Molecules	Glycerophospholipids	Glycerophosphoethanolamines			LysoPE(0:0/16:0)	LysoPE(0:0/16:0)		LysoPE(0:0/16:0) [ C21 H44 N O7 P, tgt=, overall=66.81, db=66.81, HMP ID=HMDB11473, tgt=, overall=453.2855, db=453.2855, tgt=, overall=, db=, tgt=, overall=, db=, tgt=, overall=, db= ]			LysoPE(0:0/16:0)	FindByFormula	59	HMDB11473	Esi+			453.286				11.788		FDB028189	24769354	53480922	131743
ALL			X				LysoPE(0:0/18:2(9Z,12Z))	HMDB11477	N/A	N/A	FDB028193	LysoPE(0:0/18:2(9Z,12Z)) is a lysophosphatidylethanolamine or a lysophospholipid. The term 'lysophospholipid' (LPL) refers to any phospholipid that is missing one of its two O-acyl chains. Thus, LPLs have a free alcohol in either the sn-1 or sn-2 position. The prefix 'lyso-' comes from the fact that lysophospholipids were originally found to be hemolytic however it is now used to refer generally …	associated with 29 different food, primarily animal origin	N/A - no additional relevant search results	N/A - no relevant search results	Lipids And Lipid-Like Molecules	Glycerophospholipids	Glycerophosphoethanolamines			LysoPE(0:0/18:2(9Z,12Z))	LysoPE(0:0/18:2(9Z,12Z))		LysoPE(0:0/18:2(9Z,12Z)) [ C23 H44 N O7 P, tgt=, overall=66.62, db=66.62, HMP ID=HMDB11477, tgt=, overall=477.2855, db=477.2855, tgt=, overall=, db=, tgt=, overall=, db=, tgt=, overall=, db= ]			LysoPE(0:0/18:2(9Z,12Z))	FindByFormula	59	HMDB11477	Esi+			477.287				11.551		FDB028193	24769358	53480926	76090
ALL			X				LysoPE(0:0/18:2(9Z,12Z)) Esi+11.635005	HMDB11477	N/A	N/A	FDB028193	LysoPE(0:0/18:2(9Z,12Z)) is a lysophosphatidylethanolamine or a lysophospholipid. The term 'lysophospholipid' (LPL) refers to any phospholipid that is missing one of its two O-acyl chains. Thus, LPLs have a free alcohol in either the sn-1 or sn-2 position. The prefix 'lyso-' comes from the fact that lysophospholipids were originally found to be hemolytic however it is now used to refer generally …	associated with 29 different food, primarily animal origin	N/A - no additional relevant search results	N/A - no relevant search results	Lipids And Lipid-Like Molecules	Glycerophospholipids	Glycerophosphoethanolamines			LysoPE(0:0/18:2(9Z,12Z)) Esi+11.635005	LysoPE(0:0/18:2(9Z,12Z)) Esi+11.635005		LysoPE(0:0/18:2(9Z,12Z)) [ C23 H44 N O7 P, tgt=, overall=66.70, db=66.70, HMP ID=HMDB11477, tgt=, overall=477.2855, db=477.2855, tgt=, overall=, db=, tgt=, overall=, db=, tgt=, overall=, db= ]			LysoPE(0:0/18:2(9Z,12Z)) Esi+11.635005	FindByFormula	59	HMDB11477	Esi+			477.286				11.635		FDB028193	24769358	53480926	76090
ALL			X				Lysyl-Glycine	HMDB28951	N/A	N/A	FDB111974	Lysylglycine is a dipeptide composed of lysine and glycine. It is an incomplete breakdown product of protein digestion or protein catabolism. Dipeptides are organic compounds containing a sequence of exactly two alpha-amino acids joined by a peptide bond. Some dipeptides are known to have physiological or cell-signalling effects although most are simply short-lived intermediates on their way to s…	associated with 29 different food, primarily animal origin	N/A - no additional relevant search results	N/A - no relevant search results	Organic Acids And Derivatives	Carboxylic Acids And Derivatives	Amino Acids, Peptides, And Analogues			Lysyl-Glycine	Lysyl-Glycine		Lysyl-Glycine [ C8 H17 N3 O3, tgt=, overall=65.99, db=65.99, HMP ID=HMDB28951, tgt=, overall=203.1270, db=203.1270, tgt=, overall=, db=, tgt=, overall=, db=, tgt=, overall=, db= ]			Lysyl-Glycine	FindByFormula	60	HMDB28951	Esi+			203.127				1.917		FDB111974	5385198	7022320	73604
ALL						X	Methyl 3,4-dihydroxy-5-prenylbenzoate 3-glucoside	HMDB40121	N/A	N/A	FDB019812	Methyl 3,4-dihydroxy-5-prenylbenzoate 3-glucoside is found in pomes. Methyl 3,4-dihydroxy-5-prenylbenzoate 3-glucoside is a constituent of apple leaves (Malus domestica)...Methyl 3,4-dihydroxy-5-prenylbenzoate 3-glucoside belongs to the class of organic compounds known as triterpene saponins. These are glycosylated derivatives of triterpene sapogenins. The sapogenin moiety backbone is usually bas…	no associated foods	N/A - no additional relevant search results	N/A - no relevant search results	Lipids And Lipid-Like Molecules	Prenol Lipids	Terpene Glycosides			Methyl 3,4-dihydroxy-5-prenylbenzoate 3-glucoside	Methyl 3,4-dihydroxy-5-prenylbenzoate 3-glucoside		Methyl 3,4-dihydroxy-5-prenylbenzoate 3-glucoside [ C19 H26 O9, tgt=, overall=56.26, db=56.26, HMP ID=HMDB40121, tgt=, overall=398.1577, db=398.1577, tgt=, overall=, db=, tgt=, overall=, db=, tgt=, overall=, db= ]			Methyl 3,4-dihydroxy-5-prenylbenzoate 3-glucoside	FindByFormula	60	HMDB40121	Esi+			398.157				9.19		FDB019812		131752776	172635
ALL			X				Methyl N-methylanthranilate	HMDB34169	N/A	N/A	FDB012455	Methyl N-methylanthranilate is found in citrus. Methyl N-methylanthranilate is a constituent of mandarin peel oil (Citrus madurensis), petitgrain oil and other citrus species oils. Methyl N-methylanthranilate is a flavouring agent.	associated with 2 foods, Mandarin and sweet organge	N/A - no additional relevant search results	N/A - no relevant search results	Benzenoids	Benzene And Substituted Derivatives	Benzoic Acids And Derivatives			Methyl N-methylanthranilate	Methyl N-methylanthranilate		Methyl N-methylanthranilate [ C9 H11 N O2, tgt=, overall=67.58, db=67.58, CAS ID=85-91-6, HMP ID=HMDB34169, tgt=, overall=165.0790, db=165.0790, tgt=, overall=, db=, tgt=, overall=, db=, tgt=, overall=, db= ]	85-91-6		Methyl N-methylanthranilate	FindByFormula	60	HMDB34169	Esi+			165.079				2.292		FDB012455	21108245	6826	142267
ALL			X				Methyl N-methylanthranilate Esi+1.8720012	HMDB34169	N/A	N/A	FDB012455	Methyl N-methylanthranilate is found in citrus. Methyl N-methylanthranilate is a constituent of mandarin peel oil (Citrus madurensis), petitgrain oil and other citrus species oils. Methyl N-methylanthranilate is a flavouring agent...Methyl N-methylanthranilate, also known as methyl methanthranilate or methyl N-methyl anthranylic acid, belongs to the class of organic compounds known as benzoic aci…	associated with 2 foods, Mandarin and sweet organge	N/A - no additional relevant search results	N/A - no relevant search results	Benzenoids	Benzene And Substituted Derivatives	Benzoic Acids And Derivatives			Methyl N-methylanthranilate Esi+1.8720012	Methyl N-methylanthranilate Esi+1.8720012		Methyl N-methylanthranilate [ C9 H11 N O2, tgt=, overall=53.66, db=53.66, CAS ID=85-91-6, HMP ID=HMDB34169, tgt=, overall=165.0790, db=165.0790, tgt=, overall=, db=, tgt=, overall=, db=, tgt=, overall=, db= ]	85-91-6		Methyl N-methylanthranilate Esi+1.8720012	FindByFormula	57	HMDB34169	Esi+			165.077				1.872		FDB012455	21108245	6826	142267
ALL			X				Methyl N-methylanthranilate Esi+1.911001	HMDB34169	N/A	N/A	FDB012455	Methyl N-methylanthranilate is found in citrus. Methyl N-methylanthranilate is a constituent of mandarin peel oil (Citrus madurensis), petitgrain oil and other citrus species oils. Methyl N-methylanthranilate is a flavouring agent.	associated with 2 foods, Mandarin and sweet organge	N/A - no additional relevant search results	N/A - no relevant search results	Benzenoids	Benzene And Substituted Derivatives	Benzoic Acids And Derivatives			Methyl N-methylanthranilate Esi+1.911001	Methyl N-methylanthranilate Esi+1.911001		Methyl N-methylanthranilate [ C9 H11 N O2, tgt=, overall=67.07, db=67.07, CAS ID=85-91-6, HMP ID=HMDB34169, tgt=, overall=165.0790, db=165.0790, tgt=, overall=, db=, tgt=, overall=, db=, tgt=, overall=, db= ]	85-91-6		Methyl N-methylanthranilate Esi+1.911001	FindByFormula	56	HMDB34169	Esi+			165.079				1.911		FDB012455	21108245	6826	142267
ALL						X	Methylpicraquassioside A	HMDB38347	N/A	N/A	FDB017682	Methylpicraquassioside A is found in herbs and spices. Methylpicraquassioside A is a constituent of Ruta graveolens (rue).... Methylpicraquassioside A belongs to the class of organic compounds known as phenolic glycosides. These are organic compounds containing a phenolic structure attached to a glycosyl moiety. Some examples of phenolic structures include lignans, and Flavonoids. Among the sugar…	No associated foods	N/A - no additional relevant search results	N/A - no relevant search results	Organic Oxygen Compounds	Organooxygen Compounds	Carbohydrates And Carbohydrate Conjugates			Methylpicraquassioside A	Methylpicraquassioside A		Methylpicraquassioside A [ C19 H24 O10, tgt=, overall=63.37, db=63.37, HMP ID=HMDB38347, tgt=, overall=412.1369, db=412.1369, tgt=, overall=, db=, tgt=, overall=, db=, tgt=, overall=, db= ]			Methylpicraquassioside A	FindByFormula	60	HMDB38347	Esi+			412.141				6.72199		FDB017682		85363137	168202
ALL					X		Metominostrobin	N/A	C18559	N/A	N/A	N/A	N/A	Fungicides, present in mushrooms https://www.frontiersin.org/articles/10.3389/fmicb.2020.00389/full	N/A - no relevant search results	Pesticides	Fungicides	Strobilurin Fungicidess	Fungicide. A monocarboxylic acid amide obtained by formal condensation of the carboxy group of (2E)-(methoxyimino)(2-phenoxyphenyl)acetic acid with the amino group of methylamine. Used for the control of Pyricularia oryzae on rice crops.		Metominostrobin	Metominostrobin		Metominostrobin [ C16 H16 N2 O3, tgt=, overall=66.88, db=66.88, CAS ID=133408-50-1, KEGG ID=C18559, METLIN ID=72364, tgt=, overall=284.1161, db=284.1161, tgt=, overall=, db=, tgt=, overall=, db=, tgt=, overall=, db= ]	133408-50-1		Metominostrobin	FindByFormula	59		Esi+	C18559		284.117	72364			7
ALL						X	Metominostrobin Esi+7.119997	N/A	C18559	N/A	N/A	N/A	N/A	derivative of Metominostrobin, which is a Fungicides for rice plants https://www.frontiersin.org/articles/10.3389/fmicb.2020.00389/full	N/A - no relevant search results	Pesticides	Fungicides	Strobilurin Fungicidess	Esi + suggest this may be a different compound, not yet known. Food-specific categorization not known.		Metominostrobin Esi+7.119997	Metominostrobin Esi+7.119997		Metominostrobin [ C16 H16 N2 O3, tgt=, overall=57.53, db=57.53, CAS ID=133408-50-1, KEGG ID=C18559, METLIN ID=72364, tgt=, overall=284.1161, db=284.1161, tgt=, overall=, db=, tgt=, overall=, db=, tgt=, overall=, db= ]	133408-50-1		Metominostrobin Esi+7.119997	FindByFormula	59		Esi+	C18559		284.117	72364			7.12
ALL						x	N-(1-Deoxy-1-fructosyl)histidine Esi+1.6869992	HMDB37839	N/A	N/A	FDB016990	N-(1-Deoxy-1-fructosyl)histidine is classified as a Natural Food Constituent (code WA) in the DFC... N-(1-Deoxy-1-fructosyl)histidine belongs to the class of organic compounds known as histidine and derivatives. Histidine and derivatives are compounds containing cysteine or a derivative thereof resulting from reaction of cysteine at the amino group or the carboxy group, or from the replacement of…	no associated foods	N/A - no additional relevant search results	N/A - no relevant search results	Organic Acids And Derivatives	Carboxylic Acids And Derivatives	Amino Acids, Peptides, And Analogues			N-(1-Deoxy-1-fructosyl)histidine Esi+1.6869992	N-(1-Deoxy-1-fructosyl)histidine Esi+1.6869992		N-(1-Deoxy-1-fructosyl)histidine [ C12 H19 N3 O7, tgt=, overall=57.73, db=57.73, CAS ID=25020-13-7, HMP ID=HMDB37839, tgt=, overall=317.1223, db=317.1223, tgt=, overall=, db=, tgt=, overall=, db=, tgt=, overall=, db= ]	25020-13-7		N-(1-Deoxy-1-fructosyl)histidine Esi+1.6869992	FindByFormula	51	HMDB37839	Esi+			317.123				1.687		FDB016990	35014477	131752243	169016
ALL						x	N-(3-Methylbutyl)acetamide	HMDB31651	N/A	N/A	FDB008311	N-(3-Methylbutyl)acetamide is found in alcoholic beverages. N-(3-Methylbutyl)acetamide is found in wine....., also known as isoamyl acetamide or N-butylethanimidate, belongs to the class of organic compounds known as acetamides. These are organic compounds with the general formula RNHC(=O)CH3, where R= organyl group. Based on a literature review very few articles have been published on N-(3-Methy…	N/A	searches indicate correlation bewteen N-(3-Methylbutyl)acetamide and the presence in mushrooms.	N/A - no relevant search results	Organic Acids And Derivatives	Carboxylic Acids And Derivatives	Carboxylic Acid Derivatives			N-(3-Methylbutyl)acetamide	N-(3-Methylbutyl)acetamide		N-(3-Methylbutyl)acetamide [ C6 H13 N O, tgt=, overall=59.52, db=59.52, CAS ID=13434-12-3, HMP ID=HMDB31651, tgt=, overall=115.0997, db=115.0997, tgt=, overall=, db=, tgt=, overall=, db=, tgt=, overall=, db= ]	13434-12-3		N-(3-Methylbutyl)acetamide	FindByFormula	59	HMDB31651	Esi+			115.1				1.131		FDB008311	55205	61265
ALL						x	N-(3-oxo-hexanoyl)-homoserine lactone	N/A	C11839	LMFA08030003	N/A	N/A	N/A	N/A - no additional relevant search results	N/A - no relevant search results	Lipids And Lipid-Like Molecules	Fatty Acyls	Fatty Amides	N-(3-oxohexanoyl)-L-homoserine lactone is an N-acyl-L-homoserine lactone having 3-oxohexanoyl as the acyl substituent. N-(3-Oxohexanoyl)-L-homoserine lactone is a natural product found in Azospirillum lipoferum and Pectobacterium carotovorum with data available.		N-(3-oxo-hexanoyl)-homoserine lactone	N-(3-oxo-hexanoyl)-homoserine lactone		N-(3-oxo-hexanoyl)-homoserine lactone [ C10 H15 N O4, tgt=, overall=50.25, db=50.25, Lipid ID=LMFA08030003, KEGG ID=C11839, tgt=, overall=213.1001, db=213.1001, tgt=, overall=, db=, tgt=, overall=, db=, tgt=, overall=, db= ]			N-(3-oxo-hexanoyl)-homoserine lactone	FindByFormula	56		Esi+	C11839	LMFA08030003	213.101				1.875
ALL						x	N-(3E-hexadecenoyl)-deoxysphing-4-enine-1-sulfonate	N/A	N/A	LMSP00000003	N/A	N/A	N/A	N/A - no additional relevant search results	N/A - no relevant search results	Lipids And Lipid-Like Molecules	Sphingolipids	Other Sphingolipids			N-(3E-hexadecenoyl)-deoxysphing-4-enine-1-sulfonate	N-(3E-hexadecenoyl)-deoxysphing-4-enine-1-sulfonate		N-(3E-hexadecenoyl)-deoxysphing-4-enine-1-sulfonate [ C34 H65 N O5 S, tgt=, overall=52.61, db=52.61, Lipid ID=LMSP00000003, tgt=, overall=599.4583, db=599.4583, tgt=, overall=, db=, tgt=, overall=, db=, tgt=, overall=, db= ]			N-(3E-hexadecenoyl)-deoxysphing-4-enine-1-sulfonate	FindByFormula	59		Esi+		LMSP00000003	599.462				13.068
ALL		x					N-Acetyl-L-glutamate 5-semialdehyde	HMDB06488	C01250	N/A	FDB023938	N-Acetyl-L-glutamate 5-semialdehyde is an intermediate in Urea cycle and metabolism of amino groups. N-Acetyl-L-glutamate 5-semialdehyde is the. second to last step in the synthesis of L-Ornithine and is converted. from N-Acetyl-L-glutamate 5-phosphate via the enzyme N-acetyl-gamma-glutamyl-phosphate reductase (EC 1.2.1.38). It is then converted to N-Acetylornithine via the enzyme acetylornithine…	associated with 564 different foods, including Common and Oyster muhsroom.	N/A - no additional relevant search results	N/A - no relevant search results	Organic Acids And Derivatives	Carboxylic Acids And Derivatives	Amino Acids, Peptides, And Analogues			N-Acetyl-L-glutamate 5-semialdehyde	N-Acetyl-L-glutamate 5-semialdehyde		N-Acetyl-L-glutamate 5-semialdehyde [ C7 H11 N O4, tgt=, overall=58.08, db=58.08, CAS ID=13074-21-0, KEGG ID=C01250, HMP ID=HMDB06488, tgt=, overall=173.0688, db=173.0688, tgt=, overall=, db=, tgt=, overall=, db=, tgt=, overall=, db= ]	13074-21-0		N-Acetyl-L-glutamate 5-semialdehyde	FindByFormula	60	HMDB06488	Esi+	C01250		173.069				1.109		FDB023938	167387	192878	16319				C01250	37191
ALL		x					N-Acetyl-L-glutamate 5-semialdehyde Esi+1.1090004	HMDB06488	C01250	N/A	FDB023938	N-Acetyl-L-glutamate 5-semialdehyde is an intermediate in Urea cycle and metabolism of amino groups. N-Acetyl-L-glutamate 5-semialdehyde is the. second to last step in the synthesis of L-Ornithine and is converted. from N-Acetyl-L-glutamate 5-phosphate via the enzyme N-acetyl-gamma-glutamyl-phosphate reductase (EC 1.2.1.38). It is then converted to N-Acetylornithine via the enzyme acetylornithine…	associated with 564 different foods, including Common and Oyster muhsroom.	N/A - no additional relevant search results	N/A - no relevant search results	Organic Acids And Derivatives	Carboxylic Acids And Derivatives	Amino Acids, Peptides, And Analogues			N-Acetyl-L-glutamate 5-semialdehyde Esi+1.1090004	N-Acetyl-L-glutamate 5-semialdehyde Esi+1.1090004		N-Acetyl-L-glutamate 5-semialdehyde [ C7 H11 N O4, tgt=, overall=58.08, db=58.08, CAS ID=13074-21-0, KEGG ID=C01250, HMP ID=HMDB06488, tgt=, overall=173.0688, db=173.0688, tgt=, overall=, db=, tgt=, overall=, db=, tgt=, overall=, db= ]	13074-21-0		N-Acetyl-L-glutamate 5-semialdehyde Esi+1.1090004	FindByFormula	60	HMDB06488	Esi+	C01250		173.069				1.109		FDB023938	167387	192878	16319				C01250	37191
ALL			x				N-Acetylglutamine	HMDB06029	N/A	N/A	FDB023808	N-Acetyl-L-glutamine (NAcGln) or N-Acetylglutamine, belongs to the class of organic compounds known as N-acyl-alpha amino acids. N-acyl-alpha amino acids are compounds containing an alpha amino acid which bears an acyl group at its terminal nitrogen atom. N-Acetylglutamine can also be classified as an alpha amino acid or a derivatized alpha amino acid. Technically, N-Acetylglutamine is a biologic…	associated with 29 different foods, primarily animal origin	Phylogenetic analysis of NAGS sequences from bacteria, fungi, plants and vertebrates demonstrated that classical bacteria NAGS and plant NAGS belong to one group (defined as the bacteria-like NAGS group), while vertebrate and fungal NAGS and bifunctional NAGS/K cluster into another group (defined as vertebrate-like NAGS group), but with higher divergence within the group [17]. Interestingly, fung…	N/A - no relevant search results	Organic Acids And Derivatives	Carboxylic Acids And Derivatives	Amino Acids, Peptides, And Analogues			N-Acetylglutamine	N-Acetylglutamine		N-Acetylglutamine [ C7 H12 N2 O4, tgt=, overall=58.18, db=58.18, CAS ID=2490-97-3, HMP ID=HMDB06029, tgt=, overall=188.0797, db=188.0797, tgt=, overall=, db=, tgt=, overall=, db=, tgt=, overall=, db= ]	2490-97-3		N-Acetylglutamine	FindByFormula	60	HMDB06029	Esi+			188.08				2.117		FDB023808	158492	182230	21553	DB04167					Aceglutamide
ALL			x				N-Acetylglutamine Esi+2.1179984	HMDB06029	N/A	N/A	FDB023808	N-Acetyl-L-glutamine (NAcGln) or N-Acetylglutamine, belongs to the class of organic compounds known as N-acyl-alpha amino acids. N-acyl-alpha amino acids are compounds containing an alpha amino acid which bears an acyl group at its terminal nitrogen atom. N-Acetylglutamine can also be classified as an alpha amino acid or a derivatized alpha amino acid. Technically, N-Acetylglutamine is a biologic…	associated with 29 different foods, primarily animal origin	Phylogenetic analysis of NAGS sequences from bacteria, fungi, plants and vertebrates demonstrated that classical bacteria NAGS and plant NAGS belong to one group (defined as the bacteria-like NAGS group), while vertebrate and fungal NAGS and bifunctional NAGS/K cluster into another group (defined as vertebrate-like NAGS group), but with higher divergence within the group [17]. Interestingly, fung…	N/A - no relevant search results	Organic Acids And Derivatives	Carboxylic Acids And Derivatives	Amino Acids, Peptides, And Analogues			N-Acetylglutamine Esi+2.1179984	N-Acetylglutamine Esi+2.1179984		N-Acetylglutamine [ C7 H12 N2 O4, tgt=, overall=58.18, db=58.18, CAS ID=2490-97-3, HMP ID=HMDB06029, tgt=, overall=188.0797, db=188.0797, tgt=, overall=, db=, tgt=, overall=, db=, tgt=, overall=, db= ]	2490-97-3		N-Acetylglutamine Esi+2.1179984	FindByFormula	58	HMDB06029	Esi+			188.08				2.118		FDB023808	158492	182230	21553	DB04167					Aceglutamide
ALL						x	N-butanoyl-lhomoserine lactone	N/A	C11837	LMFA08030002	N/A	N/A	N/A	N/A - no additional relevant search results	N/A - no relevant search results	Lipids And Lipid-Like Molecules	Fatty Acyls	Fatty Amides			N-butanoyl-lhomoserine lactone	N-butanoyl-lhomoserine lactone		N-butanoyl-lhomoserine lactone [ C8 H13 N O3, tgt=, overall=59.69, db=59.69, Lipid ID=LMFA08030002, KEGG ID=C11837, tgt=, overall=171.0895, db=171.0895, tgt=, overall=, db=, tgt=, overall=, db=, tgt=, overall=, db= ]			N-butanoyl-lhomoserine lactone	FindByFormula	60		Esi+	C11837	LMFA08030002	171.09				1.616
ALL						x	N-butanoyl-lhomoserine lactone Esi+1.4079998	N/A	C11837	LMFA08030002	N/A	N/A	N/A	N/A - no additional relevant search results	N/A - no relevant search results	Lipids And Lipid-Like Molecules	Fatty Acyls	Fatty Amides			N-butanoyl-lhomoserine lactone Esi+1.4079998	N-butanoyl-lhomoserine lactone Esi+1.4079998		N-butanoyl-lhomoserine lactone [ C8 H13 N O3, tgt=, overall=66.95, db=66.95, Lipid ID=LMFA08030002, KEGG ID=C11837, tgt=, overall=171.0895, db=171.0895, tgt=, overall=, db=, tgt=, overall=, db=, tgt=, overall=, db= ]			N-butanoyl-lhomoserine lactone Esi+1.4079998	FindByFormula	60		Esi+	C11837	LMFA08030002	171.09				1.408
ALL						x	N-butanoyl-lhomoserine lactone Esi+1.4129999	N/A	C11837	LMFA08030002	N/A	N/A	N/A	N/A - no additional relevant search results	N/A - no relevant search results	Lipids And Lipid-Like Molecules	Fatty Acyls	Fatty Amides			N-butanoyl-lhomoserine lactone Esi+1.4129999	N-butanoyl-lhomoserine lactone Esi+1.4129999		N-butanoyl-lhomoserine lactone [ C8 H13 N O3, tgt=, overall=67.02, db=67.02, Lipid ID=LMFA08030002, KEGG ID=C11837, tgt=, overall=171.0895, db=171.0895, tgt=, overall=, db=, tgt=, overall=, db=, tgt=, overall=, db= ]			N-butanoyl-lhomoserine lactone Esi+1.4129999	FindByFormula	60		Esi+	C11837	LMFA08030002	171.09				1.413
ALL						x	N-D-Glucosylarylamine Esi+3.8529992	N/A	C03142	N/A	N/A	N/A	N/A	N/A - no additional relevant search results	N/A - no relevant search results	NS	NS	NS			N-D-Glucosylarylamine Esi+3.8529992	N-D-Glucosylarylamine Esi+3.8529992		N-D-Glucosylarylamine [ C12 H17 N O5, tgt=, overall=57.84, db=57.84, KEGG ID=C03142, METLIN ID=65913, tgt=, overall=255.1107, db=255.1107, tgt=, overall=, db=, tgt=, overall=, db=, tgt=, overall=, db= ]			N-D-Glucosylarylamine Esi+3.8529992	FindByFormula	26		Esi+	C03142		255.111	65913			3.853
ALL						x	N-D-Glucosylarylamine Esi+6.7650027	N/A	C03142	N/A	N/A	N/A	N/A	N/A - no additional relevant search results	N/A - no relevant search results	NS	NS	NS			N-D-Glucosylarylamine Esi+6.7650027	N-D-Glucosylarylamine Esi+6.7650027		N-D-Glucosylarylamine [ C12 H17 N O5, tgt=, overall=58.52, db=58.52, KEGG ID=C03142, METLIN ID=65913, tgt=, overall=255.1107, db=255.1107, tgt=, overall=, db=, tgt=, overall=, db=, tgt=, overall=, db= ]			N-D-Glucosylarylamine Esi+6.7650027	FindByFormula	46		Esi+	C03142		255.112	65913			6.765
ALL			x				N-gamma-Glutamyl-S-propylcysteine	HMDB39096	N/A	N/A	FDB018600	N-gamma-Glutamyl-S-propylcysteine is found in chives. N-gamma-Glutamyl-S-propylcysteine is isolated from garlic (Allium sativum) and chives (Allium schoenoprasum).	associated with 8 diffferent foods, including onions, garlics, and chives.	N/A - no additional relevant search results	PMID: 22591486....not specific compound but research shows a form of this compound was purified from shiitake mushrooms	Organic Acids And Derivatives	Carboxylic Acids And Derivatives	Amino Acids, Peptides, And Analogues			N-gamma-Glutamyl-S-propylcysteine	N-gamma-Glutamyl-S-propylcysteine		N-gamma-Glutamyl-S-propylcysteine [ C11 H20 N2 O5 S, tgt=, overall=67.10, db=67.10, CAS ID=91212-00-9, HMP ID=HMDB39096, tgt=, overall=292.1093, db=292.1093, tgt=, overall=, db=, tgt=, overall=, db=, tgt=, overall=, db= ]	91212-00-9		N-gamma-Glutamyl-S-propylcysteine	FindByFormula	59	HMDB39096	Esi+			292.11				7.178		FDB018600	13598411	21201348	169188
ALL						x	N-Hydroxy-MeIQx Esi+2.0390005		C20291	N/A	N/A	N/A	N/A	An imidazoquinoxaline that is 3H-imidazo[4,5-f]quinoxaline substituted at positions 3 and 8 by methyl groups and at position 2 by a hydroxyamino group. The active metabolite of the dietary carcinogen MeIQx.	N/A - no relevant search results	NS	NS	NS			N-Hydroxy-MeIQx Esi+2.0390005	N-Hydroxy-MeIQx Esi+2.0390005		N-Hydroxy-MeIQx [ C11 H11 N5 O, tgt=, overall=57.17, db=57.17, KEGG ID=C20291, tgt=, overall=229.0964, db=229.0964, tgt=, overall=, db=, tgt=, overall=, db=, tgt=, overall=, db= ]			N-Hydroxy-MeIQx Esi+2.0390005	FindByFormula	31		Esi+	C20291		229.1				2.039
ALL						x	N-Hydroxy-MeIQx Esi+6.123997		C20291	N/A	N/A	N/A	N/A	An imidazoquinoxaline that is 3H-imidazo[4,5-f]quinoxaline substituted at positions 3 and 8 by methyl groups and at position 2 by a hydroxyamino group. The active metabolite of the dietary carcinogen MeIQx.	N/A - no relevant search results	NS	NS	NS			N-Hydroxy-MeIQx Esi+6.123997	N-Hydroxy-MeIQx Esi+6.123997		N-Hydroxy-MeIQx [ C11 H11 N5 O, tgt=, overall=55.44, db=55.44, KEGG ID=C20291, tgt=, overall=229.0964, db=229.0964, tgt=, overall=, db=, tgt=, overall=, db=, tgt=, overall=, db= ]			N-Hydroxy-MeIQx Esi+6.123997	FindByFormula	36		Esi+	C20291		229.095				6.124
ALL						x	N-METHYL-L-GLUTAMATE**	HMDB0062660	C01046	N/A	N/A	N-methyl-L-glutamic Acid, also known as N-Methylglutamate or (2S)-2-(methylamino)Pentanedioic acid, is classified as a glutamic acid or a Glutamic acid derivative. Glutamic acids are compounds containing glutamic acid or a derivative thereof resulting from reaction of glutamic acid at the amino group or the carboxy group, or from the replacement of any hydrogen of glycine by a heteroatom. N-methy…	N/A	N/A - no additional relevant search results	N/A - no relevant search results	Organic Acids And Derivatives	Carboxylic Acids And Derivatives	Amino Acids, Peptides, And Analogues	N-Methyl-l-glutamic acid (methylglutamate) is a chemical derivative of glutamic acid in which a methyl group has been added to the amino group. It is an intermediate in methane metabolism. Biosynthetically, it is produced from methylamine and glutamic acid by the enzyme methylamine—glutamate N-methyltransferase. It can also be demethylated by methylglutamate dehydrogenase to regenerate glutamic a…		N-METHYL-L-GLUTAMATE**	N-METHYL-L-GLUTAMATE**		N-METHYL-L-GLUTAMATE** [ C6 H11 N O4, tgt=, overall=86.33, db=86.33, CAS ID=128724-80-1, KEGG ID=C01046, tgt=, overall=161.0688, db=161.0688, tgt=, overall=1.240, db=1.240, tgt=, overall=, db=, tgt=, overall=, db= ]	128724-80-1		N-METHYL-L-GLUTAMATE**	FindByFormula	58		Esi+	C01046		161.069				1.217
ALL						x	N-Methylcalystegine B2	HMDB36604	N/A	N/A	FDB015519	N-Methylcalystegine B2 is an Alkaloids and derivatives from the roots of Lycium chinense (Chinese boxthorn)....N-Methylcalystegine B2 belongs to the class of organic compounds known as tropane Alkaloids and Derivatives. These are organic compounds containing the nitrogenous bicyclic Alkaloids and derivatives parent N-Methyl-8-azabicyclo[3.2.1]octane. Based on a literature review very few articles…	no associated foods	N/A - no additional relevant search results	N/A - no relevant search results	Alkaloids And Derivatives	Tropane Alkaloids	NS			N-Methylcalystegine B2	N-Methylcalystegine B2		N-Methylcalystegine B2 [ C8 H15 N O4, tgt=, overall=57.50, db=57.50, CAS ID=184045-65-6, HMP ID=HMDB36604, tgt=, overall=189.1001, db=189.1001, tgt=, overall=, db=, tgt=, overall=, db=, tgt=, overall=, db= ]	184045-65-6		N-Methylcalystegine B2	FindByFormula	60	HMDB36604	Esi+			189.1				1.294		FDB015519	35014168	75092783				C00037556
ALL			x				N-Ribosylhistidine	HMDB02089	N/A	N/A	FDB022840	N tau-ribosylhistidine (His-R) is a histidine derivative found in the urine of histidinemic patients (histidinemia is an autosomal recessive metabolic disorder characterized by increased levels of histidine in blood, urine, and cerebrospinal fluid). The enzymes responsible for the formation of His-R are NAD (P) + nucleosidase [EC 3.2.2.5], nucleotide pyrophosphatase [EC 3.5.1.9] and 5'-nucleotida…	associated with 29 different foods, primarily animal origin	N/A - no additional relevant search results	N/A - no relevant search results	Organic Acids And Derivatives	Carboxylic Acids And Derivatives	Amino Acids, Peptides, And Analogues			N-Ribosylhistidine	N-Ribosylhistidine		N-Ribosylhistidine [ C11 H17 N3 O6, tgt=, overall=54.82, db=54.82, CAS ID=98379-91-0, HMP ID=HMDB02089, tgt=, overall=287.1117, db=287.1117, tgt=, overall=, db=, tgt=, overall=, db=, tgt=, overall=, db= ]	98379-91-0		N-Ribosylhistidine	FindByFormula	59	HMDB02089	Esi+			287.112				1.911		FDB022840	112711	126923	90055
ALL						x	N,N-(2,2-dihydroxy-ethyl) arachidonoyl amine	N/A	N/A	LMFA08020028	N/A	N/A	N/A	N/A - no additional relevant search results	N/A - no relevant search results	Lipids And Lipid-Like Molecules	Fatty Acyls	Fatty Amides			N,N-(2,2-dihydroxy-ethyl) arachidonoyl amine	N,N-(2,2-dihydroxy-ethyl) arachidonoyl amine		N,N-(2,2-dihydroxy-ethyl) arachidonoyl amine [ C24 H41 N O3, tgt=, overall=65.35, db=65.35, Lipid ID=LMFA08020028, tgt=, overall=391.3086, db=391.3086, tgt=, overall=, db=, tgt=, overall=, db=, tgt=, overall=, db= ]			N,N-(2,2-dihydroxy-ethyl) arachidonoyl amine	FindByFormula	58		Esi+		LMFA08020028	391.307				14.667
ALL						X	N,N'-Diphenyl-p-phenylenediamine	N/A	C14501	N/A	N/A	N/A	N/A	N/A - no additional relevant search results	N/A - no relevant search results	NS	NS	NS	It has a role as an antioxidant. It is a secondary amino compound and a N-substituted diamine. It derives from a p-aminodiphenylamine.		N,N'-Diphenyl-p-phenylenediamine	N,N'-Diphenyl-p-phenylenediamine		N,N'-Diphenyl-p-phenylenediamine [ C18 H16 N2, tgt=, overall=61.36, db=61.36, CAS ID=74-31-7, KEGG ID=C14501, METLIN ID=70108, tgt=, overall=260.1313, db=260.1313, tgt=, overall=, db=, tgt=, overall=, db=, tgt=, overall=, db= ]	74-31-7		N,N'-Diphenyl-p-phenylenediamine	FindByFormula	58		Esi+	C14501		260.135	70108			1.913
ALL			x				N1-(alpha-D-Ribosyl)-5,6-dimethyl-benzimidazole	HMDB11112	C05775	N/A	FDB027894	N1-(alpha-D-ribosyl)-5,6-dimethyl-benzimidazole is an intermediate in riboflavin metabolism. It is converted from N1-(5-Phospho-alpha-D-ribosyl)-5,6-dimethylbenzimidazole via dephosphorylation by the enzyme phosphohistidine phosphatase 1 (EC 3.1.3.-). Humans do not have all the enzymes needed to synthesize or metabolize riboflavin. However, gut microflora do have the necessary enzymatic machinery…	associated with 29 different foods, primarily animal origin	N/A - no additional relevant search results	N/A - no relevant search results	Nucleosides, Nucleotides, And Analogues	Benzimidazole Ribonucleosides And Ribonucleotides	NS			N1-(alpha-D-Ribosyl)-5,6-dimethyl-benzimidazole	N1-(alpha-D-Ribosyl)-5,6-dimethyl-benzimidazole		N1-(alpha-D-Ribosyl)-5,6-dimethyl-benzimidazole [ C14 H18 N2 O4, tgt=, overall=56.34, db=56.34, KEGG ID=C05775, HMP ID=HMDB11112, tgt=, overall=278.1267, db=278.1267, tgt=, overall=, db=, tgt=, overall=, db=, tgt=, overall=, db= ]			N1-(alpha-D-Ribosyl)-5,6-dimethyl-benzimidazole	FindByFormula	56	HMDB11112	Esi+	C05775		278.127				5.594		FDB027894		440780
ALL						x	N2-(3-Hydroxysuccinoyl)arginine	HMDB32765	N/A	N/A	FDB010732	N2-(3-Hydroxysuccinoyl)arginine is found in pomes. N2-(3-Hydroxysuccinoyl)arginine is a constituent of the shoots of apple and pear trees....N2-(3-Hydroxysuccinoyl)arginine belongs to the class of organic compounds known as arginine and derivatives. Arginine and derivatives are compounds containing arginine or a derivative thereof resulting from reaction of arginine at the amino group or the carb…	no associated foods	N/A - no additional relevant search results	N/A - no relevant search results	Organic Acids And Derivatives	Carboxylic Acids And Derivatives	Amino Acids, Peptides, And Analogues			N2-(3-Hydroxysuccinoyl)arginine	N2-(3-Hydroxysuccinoyl)arginine		N2-(3-Hydroxysuccinoyl)arginine [ C10 H18 N4 O6, tgt=, overall=66.84, db=66.84, CAS ID=90250-85-4, HMP ID=HMDB32765, tgt=, overall=290.1226, db=290.1226, tgt=, overall=, db=, tgt=, overall=, db=, tgt=, overall=, db= ]	90250-85-4		N2-(3-Hydroxysuccinoyl)arginine	FindByFormula	58	HMDB32765	Esi+			290.123				1.563		FDB010732	35013486	86250757	174762
ALL						x	N2-(3-Hydroxysuccinoyl)arginine Esi+1.0489999	HMDB32765	N/A	N/A	FDB010732	N2-(3-Hydroxysuccinoyl)arginine is found in pomes. N2-(3-Hydroxysuccinoyl)arginine is a constituent of the shoots of apple and pear trees.	no associated foods	N/A - no additional relevant search results	N/A - no relevant search results	Organic Acids And Derivatives	Carboxylic Acids And Derivatives	Amino Acids, Peptides, And Analogues			N2-(3-Hydroxysuccinoyl)arginine Esi+1.0489999	N2-(3-Hydroxysuccinoyl)arginine Esi+1.0489999		N2-(3-Hydroxysuccinoyl)arginine [ C10 H18 N4 O6, tgt=, overall=66.87, db=66.87, CAS ID=90250-85-4, HMP ID=HMDB32765, tgt=, overall=290.1226, db=290.1226, tgt=, overall=, db=, tgt=, overall=, db=, tgt=, overall=, db= ]	90250-85-4		N2-(3-Hydroxysuccinoyl)arginine Esi+1.0489999	FindByFormula	60	HMDB32765	Esi+			290.123				1.049		FDB010732	35013486	86250757	174762
ALL						x	N6-Carbamoyl-L-threonyladenosine	HMDB41623	N/A	N/A	FDB021785	N6-Carbamoyl-L-threonyladenosine is a member of the class of compounds known as purine nucleosides. Purine nucleosides are compounds composed of a purine base attached to a ribosyl or deoxyribosyl moiety. N6-Carbamoyl-L-threonyladenosine is slightly soluble (in water) and a very weakly acidic compound (based on its pKa). Within the cell, N6-carbamoyl-L-threonyladenosine is primarily located in th…	no associated foods	N/A - no additional relevant search results	N/A - no relevant search results	Nucleosides, Nucleotides, And Analogues	Purine Nucleosides	NS			N6-Carbamoyl-L-threonyladenosine	N6-Carbamoyl-L-threonyladenosine		N6-Carbamoyl-L-threonyladenosine [ C15 H20 N6 O8, tgt=, overall=66.67, db=66.67, HMP ID=HMDB41623, tgt=, overall=412.1343, db=412.1343, tgt=, overall=, db=, tgt=, overall=, db=, tgt=, overall=, db= ]			N6-Carbamoyl-L-threonyladenosine	FindByFormula	60	HMDB41623	Esi+			412.135				6.72199		FDB021785	74854310	92021849
ALL			x				Na-L-Glutamyl-L-aspartic acid	HMDB30413	N/A	N/A	FDB111860	Glutamylaspartic acid is a dipeptide composed of glutamate and aspartic acid, and is a proteolytic breakdown product of larger proteins. It belongs to the family of N-acyl-alpha amino acids and derivatives. These are compounds containing an alpha amino acid which bears an acyl group at its terminal nitrogen atom. Glutamylaspartic acid is an incomplete breakdown product of protein digestion or pro…	associated with 29 different foods, primarily animal origin	N/A - no additional relevant search results	N/A - no relevant search results	Organic Acids And Derivatives	Peptidomimetics	Hybrid Peptides			Na-L-Glutamyl-L-aspartic acid	Na-L-Glutamyl-L-aspartic acid		Na-L-Glutamyl-L-aspartic acid [ C9 H14 N2 O7, tgt=, overall=57.97, db=57.97, CAS ID=3918-84-1, HMP ID=HMDB30413, tgt=, overall=262.0801, db=262.0801, tgt=, overall=, db=, tgt=, overall=, db=, tgt=, overall=, db= ]	3918-84-1		Na-L-Glutamyl-L-aspartic acid	FindByFormula	60	HMDB30413	Esi+			262.081				1.716
ALL			x				Na-L-Glutamyl-L-aspartic acid Esi+5.3810005	HMDB30413	N/A	N/A	FDB111861	Glutamylaspartic acid is a dipeptide composed of glutamate and aspartic acid, and is a proteolytic breakdown product of larger proteins. It belongs to the family of N-acyl-alpha amino acids and derivatives. These are compounds containing an alpha amino acid which bears an acyl group at its terminal nitrogen atom. Glutamylaspartic acid is an incomplete breakdown product of protein digestion or pro…	associated with 29 different foods, primarily animal origin	N/A - no additional relevant search results	N/A - no relevant search results	Organic Acids And Derivatives	Peptidomimetics	Hybrid Peptides			Na-L-Glutamyl-L-aspartic acid Esi+5.3810005	Na-L-Glutamyl-L-aspartic acid Esi+5.3810005		Na-L-Glutamyl-L-aspartic acid [ C9 H14 N2 O7, tgt=, overall=61.45, db=61.45, CAS ID=3918-84-1, HMP ID=HMDB30413, tgt=, overall=262.0801, db=262.0801, tgt=, overall=, db=, tgt=, overall=, db=, tgt=, overall=, db= ]	3918-84-1		Na-L-Glutamyl-L-aspartic acid Esi+5.3810005	FindByFormula	59	HMDB30413	Esi+			262.082				5.381
ALL						x	NALPHA-ACETYL-L-LYSINE**	N/A	C12989	N/A	N/A	N/A	N/A	N/A - no additional relevant search results	N/A - no relevant search results	NS	NS	NS			NALPHA-ACETYL-L-LYSINE**	NALPHA-ACETYL-L-LYSINE**		NALPHA-ACETYL-L-LYSINE** [ C8 H16 N2 O3, tgt=, overall=68.74, db=68.74, CAS ID=1946-82-3, KEGG ID=C12989, tgt=, overall=188.1161, db=188.1161, tgt=, overall=1.243, db=1.243, tgt=, overall=, db=, tgt=, overall=, db= ]	1946-82-3		NALPHA-ACETYL-L-LYSINE**	FindByFormula	60		Esi+	C12989		188.117				1.414
ALL						x	NALPHA-ACETYL-L-LYSINE** Esi+1.4000007	N/A	C12989	N/A	N/A	N/A	N/A	N/A - no additional relevant search results	N/A - no relevant search results	NS	NS	NS			NALPHA-ACETYL-L-LYSINE** Esi+1.4000007	NALPHA-ACETYL-L-LYSINE** Esi+1.4000007		NALPHA-ACETYL-L-LYSINE** [ C8 H16 N2 O3, tgt=, overall=61.41, db=61.41, CAS ID=1946-82-3, KEGG ID=C12989, tgt=, overall=188.1161, db=188.1161, tgt=, overall=1.243, db=1.243, tgt=, overall=, db=, tgt=, overall=, db= ]	1946-82-3		NALPHA-ACETYL-L-LYSINE** Esi+1.4000007	FindByFormula	59		Esi+	C12989		188.117				1.4
ALL					X		Naproanilide	N/A	C10954	N/A	N/A	N/A	N/A	anilide herbicide; rice herbicide	N/A - no relevant search results	NS	NS	NS	Herbicide		Naproanilide	Naproanilide		Naproanilide [ C19 H17 N O2, tgt=, overall=51.38, db=51.38, CAS ID=52570-16-8, KEGG ID=C10954, METLIN ID=68718, tgt=, overall=291.1259, db=291.1259, tgt=, overall=, db=, tgt=, overall=, db=, tgt=, overall=, db= ]	52570-16-8		Naproanilide	FindByFormula	57		Esi+	C10954		291.128	68718			1.7
ALL			x				NEPSILON,NEPSILON,NEPSILON-TRIMETHYLLYSINE**	N/A	N/A	N/A	N/A	N6,N6,N6-Trimethyl-L-lysine is a methylated derivative of the amino acid lysine. It is a component of histone proteins, a precursor of carnitine and a coenzyme of fatty acid oxidation. N6,N6,N6-Trimethyl-L-lysine residues are found in a number of proteins and are generated by the action of S-adenosyl-L-methionine on exposed lysine residues. When trimethyllysine is released from cognate proteins v…	associated with 29 different foods, primarily animal origin	N/A - no additional relevant search results	N/A - no relevant search results	Organic Acids And Derivatives	Carboxylic Acids And Derivatives	Amino Acids, Peptides, And Analogues	isomer of NEPSILON,NEPSILON,NEPSILON-TRIMETHYLLYSINE**; actual name N-EPSILON,N-EPSILON,N-EPSILON-TRIMETHYLLYSINE; : HMDB0001325, FooDB Id: FDB022555		NEPSILON,NEPSILON,NEPSILON-TRIMETHYLLYSINE**	NEPSILON,NEPSILON,NEPSILON-TRIMETHYLLYSINE**		NEPSILON,NEPSILON,NEPSILON-TRIMETHYLLYSINE** [ C9 H20 N2 O2, tgt=, overall=92.33, db=92.33, tgt=, overall=188.1525, db=188.1525, tgt=, overall=1.036, db=1.036, tgt=, overall=, db=, tgt=, overall=, db= ]			NEPSILON,NEPSILON,NEPSILON-TRIMETHYLLYSINE**	FindByFormula	60		Esi+			188.153				0.988
ALL			x				NEPSILON,NEPSILON,NEPSILON-TRIMETHYLLYSINE** Esi+0.9819994	N/A	N/A	N/A	N/A	N6,N6,N6-Trimethyl-L-lysine is a methylated derivative of the amino acid lysine. It is a component of histone proteins, a precursor of carnitine and a coenzyme of fatty acid oxidation. N6,N6,N6-Trimethyl-L-lysine residues are found in a number of proteins and are generated by the action of S-adenosyl-L-methionine on exposed lysine residues. When trimethyllysine is released from cognate proteins v…	associated with 29 different foods, primarily animal origin	N/A - no additional relevant search results	N/A - no relevant search results	Organic Acids And Derivatives	Carboxylic Acids And Derivatives	Amino Acids, Peptides, And Analogues	isomer of NEPSILON,NEPSILON,NEPSILON-TRIMETHYLLYSINE**; actual name N-EPSILON,N-EPSILON,N-EPSILON-TRIMETHYLLYSINE; : HMDB0001325, FooDB Id: FDB022555		NEPSILON,NEPSILON,NEPSILON-TRIMETHYLLYSINE** Esi+0.9819994	NEPSILON,NEPSILON,NEPSILON-TRIMETHYLLYSINE** Esi+0.9819994		NEPSILON,NEPSILON,NEPSILON-TRIMETHYLLYSINE** [ C9 H20 N2 O2, tgt=, overall=90.81, db=90.81, tgt=, overall=188.1525, db=188.1525, tgt=, overall=1.036, db=1.036, tgt=, overall=, db=, tgt=, overall=, db= ]			NEPSILON,NEPSILON,NEPSILON-TRIMETHYLLYSINE** Esi+0.9819994	FindByFormula	60		Esi+			188.153				0.981999
ALL						x	Nervonyl carnitine	N/A	N/A	N/A	N/A	Nervonyl carnitine is an acylcarnitine. Numerous disorders have been described that lead to disturbances in energy production and in intermediary metabolism in the organism which are characterized by the production and excretion of unusual acylcarnitines. A mutation in the gene coding for carnitine-acylcarnitine translocase or the OCTN2 transporter aetiologically causes a carnitine deficiency tha…	N/A	N/A - no additional relevant search results	PMID: 17508264	NS	NS	NS			Nervonyl carnitine	Nervonyl carnitine		Nervonyl carnitine [ C6 H16 N, tgt=, overall=59.57, db=59.57, METLIN ID=58435, HMP ID=HMDB06509, tgt=, overall=102.1283, db=102.1283, tgt=, overall=, db=, tgt=, overall=, db=, tgt=, overall=, db= ]			Nervonyl carnitine	FindByFormula	59	HMDB06509	Esi+			101.116	58435			1.555
ALL			x				NG,NG-Dimethyl-L-arginine	HMDB01539	N/A	N/A	FDB000508	Asymmetric dimethylarginine (ADMA) is a naturally occurring chemical found in blood plasma. It is a metabolic by-product of continual protein modification processes in the cytoplasm of all human cells. It is closely related to L-arginine, a conditionally-essential amino acid. ADMA interferes with L-arginine in the production of nitric oxide, a key chemical to endothelial and hence cardiovascular …	associted with 61 different foods; primarly vegtable and animal origin. but not mushrooms	N/A - no additional relevant search results	PMID: 22626821	Organic Acids And Derivatives	Carboxylic Acids And Derivatives	Amino Acids, Peptides, And Analogues			NG,NG-Dimethyl-L-arginine	NG,NG-Dimethyl-L-arginine		NG,NG-Dimethyl-L-arginine [ C8 H18 N4 O2, tgt=, overall=66.40, db=66.40, CAS ID=30315-93-6, KEGG ID=C03626, HMP ID=HMDB01539, tgt=, overall=202.1430, db=202.1430, tgt=, overall=, db=, tgt=, overall=, db=, tgt=, overall=, db= ]	30315-93-6		NG,NG-Dimethyl-L-arginine	FindByFormula	60	HMDB01539	Esi+	C03626		202.143				1.094		FDB000508	110375	123831	17929	DB01686			C03626		Asymmetric dimethylarginine
ALL		x					Nicotinamide	HMDB01406	C00153	N/A	FDB012485	Niacinamide, also known as nicotinamide (NAM), is a form of vitamin B3 found in food and used as a dietary supplement and medication. Niacinamide belongs to the class of organic compounds known as nicotinamides. These are heterocyclic aromatic compounds containing a pyridine ring substituted at position 3 by a carboxamide group. Its primary significance is in the prevention and/or cure of blackto…	associated with 566 different foods, including common and oyster mushrooms	searches show nictotinamide is related to mushrooms	PMID: 12100180	Organoheterocyclic Compounds	Pyridines And Derivatives	Pyridinecarboxylic Acids And Derivative	HMDB indicates: Niacinamide has also been detected, but not quantified in several different foods, such as yardlong beans, roselles, apples, oyster mushrooms, and swiss chards. Niacinamide occurs in trace amounts mainly in meat, fish, nuts, and mushrooms,		Nicotinamide	Nicotinamide		Nicotinamide [ C6 H6 N2 O, tgt=, overall=67.56, db=67.56, CAS ID=98-92-0, KEGG ID=C00153, HMP ID=HMDB01406, tgt=, overall=122.0480, db=122.0480, tgt=, overall=, db=, tgt=, overall=, db=, tgt=, overall=, db= ]	98-92-0		Nicotinamide	FindByFormula	60	HMDB01406	Esi+	C00153		122.048				1.201		FDB012485	911	936	17154	DB02701		C00000209	C00153	34058	Nicotinamide
ALL		x					Nicotinamide riboside Esi+1.2009999	HMDB00855	C03150	N/A	FDB022281	Nicotinamide riboside is involved in nicotinate and nicotinamide metabolism. Nicotinamide riboside was originally identified as a nutrient in milk. It is a useful compound for the elevation of NAD+ levels in humans. Nicotinamide riboside has recently been discovered to be an NAD(+) precursor that is converted into nicotinamide mononucleotide by specific nicotinamide riboside kinases, Nrk1 and Nrk…	associated with 544 different foods, including common and oyster mushrooms	search shows Nicotinamide riboside is found in mushrooms, this compound is an isomer	N/A - no relevant search results	Organic Oxygen Compounds	Organooxygen Compounds	Carbohydrates And Carbohydrate Conjugates	HMDB disposition indicates 13 mushroom types related to compound		Nicotinamide riboside Esi+1.2009999	Nicotinamide riboside Esi+1.2009999		Nicotinamide riboside [ C11 H15 N2 O5, tgt=, overall=65.47, db=65.47, CAS ID=1341-23-7, KEGG ID=C03150, METLIN ID=5818, HMP ID=HMDB00855, tgt=, overall=255.0981, db=255.0981, tgt=, overall=, db=, tgt=, overall=, db=, tgt=, overall=, db= ]	1341-23-7		Nicotinamide riboside Esi+1.2009999	FindByFormula	57	HMDB00855	Esi+	C03150		254.1	5818			1.201		FDB022281	388956	439924	15927				C03150	41300	Nicotinamide riboside
ALL			x				Nicotinate D-ribonucleoside Esi+1.3349993	HMDB06809	C05841	N/A	FDB024094	Nicotinic acid ribonucleoside (CAS: 17720-18-2) belongs to the class of organic compounds known as glycosylamines. Glycosylamines are compounds consisting of an amine with a beta-N-glycosidic bond to a carbohydrate, thus forming a cyclic hemiaminal ether bond (alpha-amino ether). Nicotinic acid ribonucleoside is involved in the nicotinate and nicotinamide metabolism pathways. Nicotinic acid ribon…	associated with 29 different foods, primarily animal origin	https://pubs.acs.org/doi/10.1021/acsomega.1c06225	N/A - no relevant search results	Organic Oxygen Compounds	Organooxygen Compounds	Carbohydrates And Carbohydrate Conjugates			Nicotinate D-ribonucleoside Esi+1.3349993	Nicotinate D-ribonucleoside Esi+1.3349993		Nicotinate D-ribonucleoside [ C11 H14 N O6, tgt=, overall=57.57, db=57.57, KEGG ID=C05841, METLIN ID=58552, HMP ID=HMDB06809, tgt=, overall=256.0821, db=256.0821, tgt=, overall=, db=, tgt=, overall=, db=, tgt=, overall=, db= ]			Nicotinate D-ribonucleoside Esi+1.3349993	FindByFormula	40	HMDB06809	Esi+	C05841		255.076	58552			1.335		FDB024094	141636	161234	27748				C05841	46613
ALL			x				Nicotinate D-ribonucleoside Esi+1.3450005	HMDB06809	C05841	N/A	FDB024094	Nicotinic acid ribonucleoside (CAS: 17720-18-2) belongs to the class of organic compounds known as glycosylamines. Glycosylamines are compounds consisting of an amine with a beta-N-glycosidic bond to a carbohydrate, thus forming a cyclic hemiaminal ether bond (alpha-amino ether). Nicotinic acid ribonucleoside is involved in the nicotinate and nicotinamide metabolism pathways. Nicotinic acid ribon…	associated with 29 different foods, primarily animal origin	https://pubs.acs.org/doi/10.1021/acsomega.1c06225	N/A - no relevant search results	Organic Oxygen Compounds	Organooxygen Compounds	Carbohydrates And Carbohydrate Conjugates			Nicotinate D-ribonucleoside Esi+1.3450005	Nicotinate D-ribonucleoside Esi+1.3450005		Nicotinate D-ribonucleoside [ C11 H14 N O6, tgt=, overall=57.73, db=57.73, KEGG ID=C05841, METLIN ID=58552, HMP ID=HMDB06809, tgt=, overall=256.0821, db=256.0821, tgt=, overall=, db=, tgt=, overall=, db=, tgt=, overall=, db= ]			Nicotinate D-ribonucleoside Esi+1.3450005	FindByFormula	56	HMDB06809	Esi+	C05841		255.075	58552			1.345		FDB024094	141636	161234	27748				C05841	46613
ALL			x				Nicotinate D-ribonucleoside Esi+1.504	HMDB06809	C05841	N/A	FDB024094	Nicotinic acid ribonucleoside (CAS: 17720-18-2) belongs to the class of organic compounds known as glycosylamines. Glycosylamines are compounds consisting of an amine with a beta-N-glycosidic bond to a carbohydrate, thus forming a cyclic hemiaminal ether bond (alpha-amino ether). Nicotinic acid ribonucleoside is involved in the nicotinate and nicotinamide metabolism pathways. Nicotinic acid ribon…	associated with 29 different foods, primarily animal origin	https://pubs.acs.org/doi/10.1021/acsomega.1c06225	N/A - no relevant search results	Organic Oxygen Compounds	Organooxygen Compounds	Carbohydrates And Carbohydrate Conjugates			Nicotinate D-ribonucleoside Esi+1.504	Nicotinate D-ribonucleoside Esi+1.504		Nicotinate D-ribonucleoside [ C11 H14 N O6, tgt=, overall=57.80, db=57.80, KEGG ID=C05841, METLIN ID=58552, HMP ID=HMDB06809, tgt=, overall=256.0821, db=256.0821, tgt=, overall=, db=, tgt=, overall=, db=, tgt=, overall=, db= ]			Nicotinate D-ribonucleoside Esi+1.504	FindByFormula	57	HMDB06809	Esi+	C05841		255.09	58552			1.504		FDB024094	141636	161234	27748				C05841	46613
ALL			x				Nicotinate D-ribonucleoside Esi+1.514	HMDB06809	C05841	N/A	FDB024094	Nicotinic acid ribonucleoside (CAS: 17720-18-2) belongs to the class of organic compounds known as glycosylamines. Glycosylamines are compounds consisting of an amine with a beta-N-glycosidic bond to a carbohydrate, thus forming a cyclic hemiaminal ether bond (alpha-amino ether). Nicotinic acid ribonucleoside is involved in the nicotinate and nicotinamide metabolism pathways. Nicotinic acid ribon…	associated with 29 different foods, primarily animal origin	https://pubs.acs.org/doi/10.1021/acsomega.1c06225	N/A - no relevant search results	Organic Oxygen Compounds	Organooxygen Compounds	Carbohydrates And Carbohydrate Conjugates			Nicotinate D-ribonucleoside Esi+1.514	Nicotinate D-ribonucleoside Esi+1.514		Nicotinate D-ribonucleoside [ C11 H14 N O6, tgt=, overall=57.79, db=57.79, KEGG ID=C05841, METLIN ID=58552, HMP ID=HMDB06809, tgt=, overall=256.0821, db=256.0821, tgt=, overall=, db=, tgt=, overall=, db=, tgt=, overall=, db= ]			Nicotinate D-ribonucleoside Esi+1.514	FindByFormula	19	HMDB06809	Esi+	C05841		255.076	58552			1.514		FDB024094	141636	161234	27748				C05841	46613
ALL			x				Nicotinate D-ribonucleoside Esi+1.5159993	HMDB06809	C05841	N/A	FDB024094	Nicotinic acid ribonucleoside (CAS: 17720-18-2) belongs to the class of organic compounds known as glycosylamines. Glycosylamines are compounds consisting of an amine with a beta-N-glycosidic bond to a carbohydrate, thus forming a cyclic hemiaminal ether bond (alpha-amino ether). Nicotinic acid ribonucleoside is involved in the nicotinate and nicotinamide metabolism pathways. Nicotinic acid ribon…	associated with 29 different foods, primarily animal origin	https://pubs.acs.org/doi/10.1021/acsomega.1c06225	N/A - no relevant search results	Organic Oxygen Compounds	Organooxygen Compounds	Carbohydrates And Carbohydrate Conjugates			Nicotinate D-ribonucleoside Esi+1.5159993	Nicotinate D-ribonucleoside Esi+1.5159993		Nicotinate D-ribonucleoside [ C11 H14 N O6, tgt=, overall=57.59, db=57.59, KEGG ID=C05841, METLIN ID=58552, HMP ID=HMDB06809, tgt=, overall=256.0821, db=256.0821, tgt=, overall=, db=, tgt=, overall=, db=, tgt=, overall=, db= ]			Nicotinate D-ribonucleoside Esi+1.5159993	FindByFormula	60	HMDB06809	Esi+	C05841		255.076	58552			1.516		FDB024094	141636	161234	27748				C05841	46613
ALL			x				Nicotinate D-ribonucleoside Esi+1.6030004	HMDB06809	C05841	N/A	FDB024094	Nicotinic acid ribonucleoside (CAS: 17720-18-2) belongs to the class of organic compounds known as glycosylamines. Glycosylamines are compounds consisting of an amine with a beta-N-glycosidic bond to a carbohydrate, thus forming a cyclic hemiaminal ether bond (alpha-amino ether). Nicotinic acid ribonucleoside is involved in the nicotinate and nicotinamide metabolism pathways. Nicotinic acid ribon…	associated with 29 different foods, primarily animal origin	https://pubs.acs.org/doi/10.1021/acsomega.1c06225	N/A - no relevant search results	Organic Oxygen Compounds	Organooxygen Compounds	Carbohydrates And Carbohydrate Conjugates			Nicotinate D-ribonucleoside Esi+1.6030004	Nicotinate D-ribonucleoside Esi+1.6030004		Nicotinate D-ribonucleoside [ C11 H14 N O6, tgt=, overall=66.21, db=66.21, KEGG ID=C05841, METLIN ID=58552, HMP ID=HMDB06809, tgt=, overall=256.0821, db=256.0821, tgt=, overall=, db=, tgt=, overall=, db=, tgt=, overall=, db= ]			Nicotinate D-ribonucleoside Esi+1.6030004	FindByFormula	41	HMDB06809	Esi+	C05841		255.078	58552			1.603		FDB024094	141636	161234	27748				C05841	46613
ALL						x	Nopalinic acid	HMDB29437	N/A	N/A	FDB000542	Nopalinic acid is found in fats and oils. Nopalinic acid is isolated from Helianthus annuus (sunflower	N/A - ID does not work	N/A - no additional relevant search results	N/A - no relevant search results	Organic Acids And Derivatives	Carboxylic Acids And Derivatives	Amino Acids, Peptides, And Analogues			Nopalinic acid	Nopalinic acid		Nopalinic acid [ C10 H18 N2 O6, tgt=, overall=67.29, db=67.29, CAS ID=63409-16-5, HMP ID=HMDB29437, tgt=, overall=262.1165, db=262.1165, tgt=, overall=, db=, tgt=, overall=, db=, tgt=, overall=, db= ]	63409-16-5		Nopalinic acid	FindByFormula	57	HMDB29437	Esi+			262.117				1.283		FDB000542	3672801	4474580	133921			C00054443	C01683
ALL						x	Nopalinic acid Esi+1.5510004	HMDB29437	N/A	N/A	FDB000542	Nopalinic acid is found in fats and oils. Nopalinic acid is isolated from Helianthus annuus (sunflower....Nopalinic acid, also known as nopalinate or ornaline, belongs to the class of organic compounds known as glutamic acid and derivatives. Glutamic acid and derivatives are compounds containing glutamic acid or a derivative thereof resulting from reaction of glutamic acid at the amino group or t…	N/A - ID does not work	N/A - no additional relevant search results	N/A - no relevant search results	Organic Acids And Derivatives	Carboxylic Acids And Derivatives	Amino Acids, Peptides, And Analogues	isomer of Nopalinic acid		Nopalinic acid Esi+1.5510004	Nopalinic acid Esi+1.5510004		Nopalinic acid [ C10 H18 N2 O6, tgt=, overall=55.85, db=55.85, CAS ID=63409-16-5, HMP ID=HMDB29437, tgt=, overall=262.1165, db=262.1165, tgt=, overall=, db=, tgt=, overall=, db=, tgt=, overall=, db= ]	63409-16-5		Nopalinic acid Esi+1.5510004	FindByFormula	59	HMDB29437	Esi+			262.118				1.551		FDB000542	3672801	4474580	133921			C00054443	C01683
ALL						x	Norambreinolide	HMDB35293	N/A	N/A	FDB013958	Norambreinolide is found in herbs and spices. Norambreinolide is used to enhance the flavour of beverages and foodstuffs. Norambreinolide is a flavouring ingredient. Norambreinolide is a constituent of labdanum oil and clary sage (Salvia sclarea)...orambreinolide belongs to the class of organic compounds known as naphthofurans. Naphthofurans are compounds containing a furan ring fused to a naphth…	no associated foods	N/A - no additional relevant search results	N/A - no relevant search results	Organoheterocyclic Compounds	Naphthofurans	NS			Norambreinolide	Norambreinolide		Norambreinolide [ C16 H26 O2, tgt=, overall=56.18, db=56.18, CAS ID=564-20-5, HMP ID=HMDB35293, tgt=, overall=250.1933, db=250.1933, tgt=, overall=, db=, tgt=, overall=, db=, tgt=, overall=, db= ]	564-20-5		Norambreinolide	FindByFormula	47	HMDB35293	Esi+			250.192				12.876		FDB013958	55077	61129				C00048497			Sclareolide
ALL						x	Octadecanamide	HMDB34146	C13846	N/A	FDB012421	Release agent migrating from food packaging...Octadecanamide, also known as stearamide or kemamide S, belongs to the class of organic compounds known as carboximidic acids. These are organic acids with the general formula RC(=N)-OH (R=H, organic group). Thus, octadecanamide is considered to be a fatty amide. Octadecanamide is a secondary metabolite. Secondary metabolites are metabolically or phys…	no associated foods	searches show 9-Octadecanamide could be related to mushrooms	N/A - no relevant search results	Organic Acids And Derivatives	Carboximidic Acids And Derivatives	Carboximidic Acids			Octadecanamide	Octadecanamide		Octadecanamide [ C18 H37 N O, tgt=, overall=57.91, db=57.91, CAS ID=124-26-5, KEGG ID=C13846, HMP ID=HMDB34146, tgt=, overall=283.2875, db=283.2875, tgt=, overall=, db=, tgt=, overall=, db=, tgt=, overall=, db= ]	124-26-5		Octadecanamide	FindByFormula	60	HMDB34146	Esi+	C13846		283.288				15.604		FDB012421	29032	31292	34900			C00037572	C13846
ALL			x				Octanoyl-L-carnitine**	HMDB00791	C02838	N/A	FDB022246	L-Octanoylcarnitine is the physiologically active form of octanoylcarnitine (PMID: 11274033). Octanoylcarnitine is detected in medium-chain acyl-CoA dehydrogenase (MCAD) deficiency. MCAD is characterized by an intolerance to prolonged fasting, recurrent episodes of hypoglycemic coma with medium-chain dicarboxylic aciduria, impaired ketogenesis, and low plasma and tissue carnitine levels (OMIM: 20…	associated with 30 different foods, primarily animal origin	N/A - no additional relevant search results	N/A - no relevant search results	Lipids And Lipid-Like Molecules	Fatty Acyls	Fatty Acid Esters			Octanoyl-L-carnitine**	Octanoyl-L-carnitine**		Octanoyl-L-carnitine** [ C15 H29 N O4, tgt=, overall=77.10, db=77.10, CAS ID=14919-35-8, KEGG ID=C02838, HMP ID=HMDB00791, tgt=, overall=287.2097, db=287.2097, tgt=, overall=8.790, db=8.790, tgt=, overall=, db=, tgt=, overall=, db= ]	14919-35-8		Octanoyl-L-carnitine**	FindByFormula	59	HMDB00791	Esi+	C02838		287.21				8.687		FDB022246	10128115	11953814	18102				C02838
ALL			x				Orgothionenine	N/A	N/A	N/A	N/A	N/A	associated to 1 food, oats.	google serach pulled up HMDB ID: HMDB0302353	N/A - no relevant search results	Organic Acids And Derivatives	Carboxylic Acids And Derivatives	Amino Acids, Peptides, And Analogues			Orgothionenine	Orgothionenine		Orgothionenine [ C9 H15 N3 O2 S, tgt=, overall=65.87, db=65.87, tgt=, overall=229.0885, db=229.0885, tgt=, overall=, db=, tgt=, overall=, db=, tgt=, overall=, db= ]			Orgothionenine	FindByFormula	60		Esi+			229.089				1.365
ALL			x				Oxolan-3-one	HMDB02523	N/A	N/A	FDB023023	Oxolan-3-one is a urinary organic acid normally found in a healthy pediatric population (PMID: 14708889). Oxolan-3-one is a metabolite that has been described in the urine of lactic acidosis patients. (PMID: 6434850)....Oxolan-3-one belongs to the class of organic compounds known as furanones. Furanones are compounds containing a furan ring bearing a ketone group. Oxolan-3-one has been detected, …	associated with 29 different foods, primarily animal origin	N/A - no additional relevant search results	N/A - no relevant search results	Organoheterocyclic Compounds	Dihydrofurans	Furanones			Oxolan-3-one	Oxolan-3-one		Oxolan-3-one [ C4 H6 O2, tgt=, overall=58.43, db=58.43, CAS ID=22929-52-8, HMP ID=HMDB02523, tgt=, overall=86.0368, db=86.0368, tgt=, overall=, db=, tgt=, overall=, db=, tgt=, overall=, db= ]	22929-52-8		Oxolan-3-one	FindByFormula	60	HMDB02523	Esi+			86.0367				1.263		FDB023023	461367	529392
ALL			x				Oxolan-3-one Esi+1.2710005	HMDB02523	N/A	N/A	FDB023023	Oxolan-3-one is a urinary organic acid normally found in a healthy pediatric population (PMID: 14708889). Oxolan-3-one is a metabolite that has been described in the urine of lactic acidosis patients. (PMID: 6434850)....Oxolan-3-one belongs to the class of organic compounds known as furanones. Furanones are compounds containing a furan ring bearing a ketone group. Oxolan-3-one has been detected, …	associated with 29 different foods, primarily animal origin	N/A - no additional relevant search results	N/A - no relevant search results	Organoheterocyclic Compounds	Dihydrofurans	Furanones			Oxolan-3-one Esi+1.2710005	Oxolan-3-one Esi+1.2710005		Oxolan-3-one [ C4 H6 O2, tgt=, overall=58.43, db=58.43, CAS ID=22929-52-8, HMP ID=HMDB02523, tgt=, overall=86.0368, db=86.0368, tgt=, overall=, db=, tgt=, overall=, db=, tgt=, overall=, db= ]	22929-52-8		Oxolan-3-one Esi+1.2710005	FindByFormula	60	HMDB02523	Esi+			86.0371				1.271		FDB023023	461367	529392
ALL			x				Oxolan-3-one Esi+1.2870001	HMDB02523	N/A	N/A	FDB023023	Oxolan-3-one is a urinary organic acid normally found in a healthy pediatric population (PMID: 14708889). Oxolan-3-one is a metabolite that has been described in the urine of lactic acidosis patients. (PMID: 6434850)....Oxolan-3-one belongs to the class of organic compounds known as furanones. Furanones are compounds containing a furan ring bearing a ketone group. Oxolan-3-one has been detected, …	associated with 29 different foods, primarily animal origin	N/A - no additional relevant search results	N/A - no relevant search results	Organoheterocyclic Compounds	Dihydrofurans	Furanones			Oxolan-3-one Esi+1.2870001	Oxolan-3-one Esi+1.2870001		Oxolan-3-one [ C4 H6 O2, tgt=, overall=58.43, db=58.43, CAS ID=22929-52-8, HMP ID=HMDB02523, tgt=, overall=86.0368, db=86.0368, tgt=, overall=, db=, tgt=, overall=, db=, tgt=, overall=, db= ]	22929-52-8		Oxolan-3-one Esi+1.2870001	FindByFormula	60	HMDB02523	Esi+			86.0367				1.287		FDB023023	461367	529392
ALL						x	PA(10:0/10:0)	N/A	C00416	LMGP10010022	N/A	N/A	N/A	N/A - no additional relevant search results	N/A - no relevant search results	Lipids And Lipid-Like Molecules	Glycerophospholipids	Glycerophosphates			PA(10:0/10:0)	PA(10:0/10:0)		PA(10:0/10:0) [ C23 H45 O8 P, tgt=, overall=51.03, db=51.03, Lipid ID=LMGP10010022, KEGG ID=C00416, tgt=, overall=480.2852, db=480.2852, tgt=, overall=, db=, tgt=, overall=, db=, tgt=, overall=, db= ]			PA(10:0/10:0)	FindByFormula	57		Esi+	C00416	LMGP10010022	480.286				14.665
ALL						x	PA(10:0/10:0) Esi+14.507997	N/A	C00416	LMGP10010022	N/A	N/A	N/A	N/A - no additional relevant search results	N/A - no relevant search results	Lipids And Lipid-Like Molecules	Glycerophospholipids	Glycerophosphates			PA(10:0/10:0) Esi+14.507997	PA(10:0/10:0) Esi+14.507997		PA(10:0/10:0) [ C23 H45 O8 P, tgt=, overall=64.40, db=64.40, Lipid ID=LMGP10010022, KEGG ID=C00416, tgt=, overall=480.2852, db=480.2852, tgt=, overall=, db=, tgt=, overall=, db=, tgt=, overall=, db= ]			PA(10:0/10:0) Esi+14.507997	FindByFormula	59		Esi+	C00416	LMGP10010022	480.286				14.508
ALL		x					Pantothenic acid	N/A	N/A	N/A	N/A	Pantothenic acid, also called vitamin B5, is a water-soluble vitamin required to sustain life. Pantothenic acid is needed to form coenzyme-A (CoA), and is thus critical in the metabolism and synthesis of carbohydrates, proteins, and fats. Its name is derived from the Greek pantothen meaning "from everywhere" and small quantities of pantothenic acid are found in nearly every food, with high amount…	Associated with 535 different foods, including common and oyster mushrooms.	google search pulled up HMDB ID: HMDB0000210; FooDB ID: FDB030151.... not sure if there was an error. Search articles came up with Vitamin B5 (Pantothenic acid) is found in mushrooms	PMID: 12894821	Organic Oxygen Compounds	Organooxygen Compounds	Alcohols And Polyols	HMDB ontology disposition; 7 different mushrooms. isomers of Pantothenic acid: most likely found in mushrooms studies		Pantothenic acid	Pantothenic acid		Pantothenic acid [ C9 H17 N O5, tgt=, overall=66.91, db=66.91, tgt=, overall=219.1107, db=219.1107, tgt=, overall=, db=, tgt=, overall=, db=, tgt=, overall=, db= ]			Pantothenic acid	FindByFormula	60		Esi+			219.111				4.022
ALL		x					Pantothenic acid Esi+1.356	N/A	N/A	N/A	N/A	Pantothenic acid, also called vitamin B5, is a water-soluble vitamin required to sustain life. Pantothenic acid is needed to form coenzyme-A (CoA), and is thus critical in the metabolism and synthesis of carbohydrates, proteins, and fats. Its name is derived from the Greek pantothen meaning "from everywhere" and small quantities of pantothenic acid are found in nearly every food, with high amount…	Associated with 535 different foods, including common and oyster mushrooms.	google search pulled up HMDB ID: HMDB0000210; FooDB ID: FDB030150	PMID: 12894820	Organic Oxygen Compounds	Organooxygen Compounds	Alcohols And Polyols	HMDB ontology disposition; 7 different mushrooms. isomers of Pantothenic acid: most likely found in mushrooms studies		Pantothenic acid Esi+1.356	Pantothenic acid Esi+1.356		Pantothenic acid [ C9 H17 N O5, tgt=, overall=66.80, db=66.80, tgt=, overall=219.1107, db=219.1107, tgt=, overall=, db=, tgt=, overall=, db=, tgt=, overall=, db= ]			Pantothenic acid Esi+1.356	FindByFormula	59		Esi+			219.111				1.356
ALL		x					Pantothenic acid Esi+2.6480005	N/A	N/A	N/A	N/A	Pantothenic acid, also called vitamin B5, is a water-soluble vitamin required to sustain life. Pantothenic acid is needed to form coenzyme-A (CoA), and is thus critical in the metabolism and synthesis of carbohydrates, proteins, and fats. Its name is derived from the Greek pantothen meaning "from everywhere" and small quantities of pantothenic acid are found in nearly every food, with high amount…	Associated with 535 different foods, including common and oyster mushrooms.	google search pulled up HMDB ID: HMDB0000210; FooDB ID: FDB030149	PMID: 12894819	Organic Oxygen Compounds	Organooxygen Compounds	Alcohols And Polyols	HMDB ontology disposition; 7 different mushrooms. isomers of Pantothenic acid: most likely found in mushrooms studies		Pantothenic acid Esi+2.6480005	Pantothenic acid Esi+2.6480005		Pantothenic acid [ C9 H17 N O5, tgt=, overall=58.62, db=58.62, tgt=, overall=219.1107, db=219.1107, tgt=, overall=, db=, tgt=, overall=, db=, tgt=, overall=, db= ]			Pantothenic acid Esi+2.6480005	FindByFormula	37		Esi+			219.111				2.648
ALL		x					Pantothenic acid Esi+4.2819986	N/A	N/A	N/A	N/A	Pantothenic acid, also called vitamin B5, is a water-soluble vitamin required to sustain life. Pantothenic acid is needed to form coenzyme-A (CoA), and is thus critical in the metabolism and synthesis of carbohydrates, proteins, and fats. Its name is derived from the Greek pantothen meaning "from everywhere" and small quantities of pantothenic acid are found in nearly every food, with high amount…	Associated with 535 different foods, including common and oyster mushrooms.	google search pulled up HMDB ID: HMDB0000210; FooDB ID: FDB030148	PMID: 12894818	Organic Oxygen Compounds	Organooxygen Compounds	Alcohols And Polyols	HMDB ontology disposition; 7 different mushrooms. isomers of Pantothenic acid: most likely found in mushrooms studies		Pantothenic acid Esi+4.2819986	Pantothenic acid Esi+4.2819986		Pantothenic acid [ C9 H17 N O5, tgt=, overall=58.44, db=58.44, tgt=, overall=219.1107, db=219.1107, tgt=, overall=, db=, tgt=, overall=, db=, tgt=, overall=, db= ]			Pantothenic acid Esi+4.2819986	FindByFormula	41		Esi+			219.112				4.282
ALL						x	PC(16:1(9Z)/2:0)	N/A	N/A	LMGP01010693	N/A	N/A	N/A	Research studies show derivatives of this compound could be a metabolomic of mushrooms	N/A - no relevant search results	Lipids And Lipid-Like Molecules	Glycerophospholipids	Glycerophosphocholines			PC(16:1(9Z)/2:0)	PC(16:1(9Z)/2:0)		PC(16:1(9Z)/2:0) [ C26 H50 N O8 P, tgt=, overall=66.51, db=66.51, Lipid ID=LMGP01010693, tgt=, overall=535.3274, db=535.3274, tgt=, overall=, db=, tgt=, overall=, db=, tgt=, overall=, db= ]			PC(16:1(9Z)/2:0)	FindByFormula	57		Esi+		LMGP01010693	535.328				11.917
ALL						x	PC(18:3(9Z,12Z,15Z)/20:4(8Z,11Z,14Z,17Z))	HMDB08214	N/A	N/A	N/A	PC(18:3(9Z,12Z,15Z)/20:4(8Z,11Z,14Z,17Z)) is a phosphatidylcholine (PC or GPCho). It is a glycerophospholipid in which a phosphorylcholine moiety occupies a glycerol substitution site. As is the case with diacylglycerols, glycerophosphocholines can have many different combinations of fatty acids of varying lengths and saturation attached at the C-1 and C-2 positions. Fatty acids containing 16, 18…	N/A	N/A - no additional relevant search results	N/A - no relevant search results	Lipids And Lipid-Like Molecules	Glycerophospholipids	Glycerophosphocholines			PC(18:3(9Z,12Z,15Z)/20:4(8Z,11Z,14Z,17Z))	PC(18:3(9Z,12Z,15Z)/20:4(8Z,11Z,14Z,17Z))		PC(18:3(9Z,12Z,15Z)/20:4(8Z,11Z,14Z,17Z)) [ C46 H78 N O8 P, tgt=, overall=66.56, db=66.56, HMP ID=HMDB08214, tgt=, overall=803.5465, db=803.5465, tgt=, overall=, db=, tgt=, overall=, db=, tgt=, overall=, db= ]			PC(18:3(9Z,12Z,15Z)/20:4(8Z,11Z,14Z,17Z))	FindByFormula	57	HMDB08214	Esi+			803.548				15.345				53478835
ALL						x	PE(18:3(9Z,12Z,15Z)/16:0)	HMDB09154	N/A	N/A	FDB026344	PE(18:3(9Z,12Z,15Z)/16:0) is a phosphatidylethanolamine (PE or GPEtn). It is a glycerophospholipid in which a phosphorylethanolamine moiety occupies a glycerol substitution site. As is the case with diacylglycerols, glycerophosphoethanolamines can have many different combinations of fatty acids of varying lengths and saturation attached at the C-1 and C-2 positions. Fatty acids containing 16, 18 …	associated with 29 different foods, primarily animal origin	Research studies show derivatives of compound could be a metabolomic of mushrooms	N/A - no relevant search results	Lipids And Lipid-Like Molecules	Glycerophospholipids	Glycerophosphoethanolamines			PE(18:3(9Z,12Z,15Z)/16:0)	PE(18:3(9Z,12Z,15Z)/16:0)		PE(18:3(9Z,12Z,15Z)/16:0) [ C39 H72 N O8 P, tgt=, overall=65.76, db=65.76, HMP ID=HMDB09154, tgt=, overall=713.4996, db=713.4996, tgt=, overall=, db=, tgt=, overall=, db=, tgt=, overall=, db= ]			PE(18:3(9Z,12Z,15Z)/16:0)	FindByFormula	57	HMDB09154	Esi+			713.501				16.42		FDB026344	7825702	9546752					C00350
ALL						x	PE(18:3(9Z,12Z,15Z)/18:1(9Z))	HMDB09158	N/A	N/A	N/A	PE(18:3(9Z,12Z,15Z)/18:1(9Z)) is a phosphatidylethanolamine (PE or GPEtn). It is a glycerophospholipid in which a phosphorylethanolamine moiety occupies a glycerol substitution site. As is the case with diacylglycerols, glycerophosphoethanolamines can have many different combinations of fatty acids of varying lengths and saturation attached at the C-1 and C-2 positions. Fatty acids containing 16,…	N/A	Research studies show derivatives of compound could be a metabolomic of mushrooms	N/A - no relevant search results	Lipids And Lipid-Like Molecules	Glycerophospholipids	Glycerophosphoethanolamines			PE(18:3(9Z,12Z,15Z)/18:1(9Z))	PE(18:3(9Z,12Z,15Z)/18:1(9Z))		PE(18:3(9Z,12Z,15Z)/18:1(9Z)) [ C41 H74 N O8 P, tgt=, overall=65.32, db=65.32, HMP ID=HMDB09158, tgt=, overall=739.5152, db=739.5152, tgt=, overall=, db=, tgt=, overall=, db=, tgt=, overall=, db= ]			PE(18:3(9Z,12Z,15Z)/18:1(9Z))	FindByFormula	60	HMDB09158	Esi+			739.517				16.735				52924891
ALL						x	PE(18:3(9Z,12Z,15Z)/18:1(9Z)) Esi+16.739994	HMDB09158	N/A	N/A	N/A	PE(18:3(9Z,12Z,15Z)/18:1(9Z)) is a phosphatidylethanolamine (PE or GPEtn). It is a glycerophospholipid in which a phosphorylethanolamine moiety occupies a glycerol substitution site. As is the case with diacylglycerols, glycerophosphoethanolamines can have many different combinations of fatty acids of varying lengths and saturation attached at the C-1 and C-2 positions. Fatty acids containing 16,…	N/A	Research studies show derivatives of compound could be a metabolomic of mushrooms	N/A - no relevant search results	Lipids And Lipid-Like Molecules	Glycerophospholipids	Glycerophosphoethanolamines			PE(18:3(9Z,12Z,15Z)/18:1(9Z)) Esi+16.739994	PE(18:3(9Z,12Z,15Z)/18:1(9Z)) Esi+16.739994		PE(18:3(9Z,12Z,15Z)/18:1(9Z)) [ C41 H74 N O8 P, tgt=, overall=65.06, db=65.06, HMP ID=HMDB09158, tgt=, overall=739.5152, db=739.5152, tgt=, overall=, db=, tgt=, overall=, db=, tgt=, overall=, db= ]			PE(18:3(9Z,12Z,15Z)/18:1(9Z)) Esi+16.739994	FindByFormula	57	HMDB09158	Esi+			739.517				16.74				52924891
ALL						x	PE(20:2(11Z,14Z)/14:0)	HMDB09283	N/A	N/A	N/A	PE(20:2(11Z,14Z)/14:0) is a phosphatidylethanolamine (PE or GPEtn). It is a glycerophospholipid in which a phosphorylethanolamine moiety occupies a glycerol substitution site. As is the case with diacylglycerols, glycerophosphoethanolamines can have many different combinations of fatty acids of varying lengths and saturation attached at the C-1 and C-2 positions. Fatty acids containing 16, 18 and…	N/A	Research studies show derivatives of compound could be a metabolomic of mushrooms	N/A - no relevant search results	Lipids And Lipid-Like Molecules	Glycerophospholipids	Glycerophosphoethanolamines			PE(20:2(11Z,14Z)/14:0)	PE(20:2(11Z,14Z)/14:0)		PE(20:2(11Z,14Z)/14:0) [ C39 H74 N O8 P, tgt=, overall=64.83, db=64.83, HMP ID=HMDB09283, tgt=, overall=715.5152, db=715.5152, tgt=, overall=, db=, tgt=, overall=, db=, tgt=, overall=, db= ]			PE(20:2(11Z,14Z)/14:0)	FindByFormula	58	HMDB09283	Esi+			715.517				18.099				52924574
ALL						x	PE(22:2(13Z,16Z)/14:1(9Z))	HMDB09548	N/A	N/A	N/A	PE(22:2(13Z,16Z)/14:1(9Z)) is a phosphatidylethanolamine (PE or GPEtn). It is a glycerophospholipid in which a phosphorylethanolamine moiety occupies a glycerol substitution site. As is the case with diacylglycerols, glycerophosphoethanolamines can have many different combinations of fatty acids of varying lengths and saturation attached at the C-1 and C-2 positions. Fatty acids containing 16, 18…	N/A	Research studies show derivatives of compound could be a metabolomic of mushrooms	N/A - no relevant search results	Lipids And Lipid-Like Molecules	Glycerophospholipids	Glycerophosphoethanolamines			PE(22:2(13Z,16Z)/14:1(9Z))	PE(22:2(13Z,16Z)/14:1(9Z))		PE(22:2(13Z,16Z)/14:1(9Z)) [ C41 H76 N O8 P, tgt=, overall=64.07, db=64.07, HMP ID=HMDB09548, tgt=, overall=741.5309, db=741.5309, tgt=, overall=, db=, tgt=, overall=, db=, tgt=, overall=, db= ]			PE(22:2(13Z,16Z)/14:1(9Z))	FindByFormula	58	HMDB09548	Esi+			741.536				18.371				52924775
ALL						x	Perilloside B	HMDB40465	N/A	N/A	FDB020219	Perilloside B is found in herbs and spices. Perilloside B is a constituent of perilla (Perilla frutescens)....Perilloside B belongs to the class of organic compounds known as terpene glycosides. These are Prenol Lipidscontaining a carbohydrate moiety glycosidically bound to a terpene backbone. Based on a literature review a small amount of articles have been published on Perilloside B.	no associated foods	N/A - no additional relevant search results	N/A - no relevant search results	Lipids And Lipid-Like Molecules	Prenol Lipids	Terpene Glycosides			Perilloside B	Perilloside B		Perilloside B [ C16 H24 O7, tgt=, overall=54.41, db=54.41, HMP ID=HMDB40465, tgt=, overall=328.1522, db=328.1522, tgt=, overall=, db=, tgt=, overall=, db=, tgt=, overall=, db= ]			Perilloside B	FindByFormula	50	HMDB40465	Esi+			328.153				14.031		FDB020219		73815069	168174
ALL			x				Phenol	HMDB00228	C00146	N/A	FDB000893	Phenol, is a toxic, colourless crystalline solid with a sweet tarry odor that resembles a hospital smell. It is commonly used as an antiseptic and disinfectant. It is active against a wide range of micro-organisms including some fungi and viruses, but is only slowly effective against spores. It has been used to disinfect skin and to relieve itching. Phenol is also used in the preparation of cosme…	associated to 27 differnt foods, primarily vegatable origin	study shows phenolic compounds in mushrooms https://pubs.acs.org/doi/10.1021/jf8008553#:~:text=The%20average%20total%20concentration%20of,edible%20and%20medicinal%20mushrooms%2C%20respectively.	PMID: 18616260	Benzenoids	Phenols	1-Hydroxy-4-Unsubstituted Benzenoids			Phenol	Phenol		Phenol [ C6 H6 O, tgt=, overall=67.62, db=67.62, CAS ID=108-95-2, KEGG ID=C00146, HMP ID=HMDB00228, tgt=, overall=94.0419, db=94.0419, tgt=, overall=, db=, tgt=, overall=, db=, tgt=, overall=, db= ]	108-95-2		Phenol	FindByFormula	59	HMDB00228	Esi+	C00146		94.0418				1.85		FDB000893		996	15882	DB03255		C00002664	C15584		Phenol
ALL			x				PHOSPHOCHOLINE**	HMDB01565	C00588	N/A	FDB031111	Phosphorylcholine, also known as choline phosphate or CHOP, belongs to the class of organic compounds known as phosphocholines. Phosphocholines are compounds containing a [2-(trimethylazaniumyl)ethoxy]phosphonic acid or derivative. The phosphate of choline, and the parent compound of the phosphorylcholine family. Phosphorylcholine exists in all living species, ranging from bacteria to humans. Wit…	associated with 462 different foods; including common and oyster mushrooms.	search studies show relation between PHOSPHOCHOLINE** and various mushrooms	PMID: 9353899	Organic Nitrogen Compounds	Organonitrogen Compounds	Quaternary Ammonium Salts	HMDB: Ontology (Disposition) 13 mushrooms		PHOSPHOCHOLINE**	PHOSPHOCHOLINE**		PHOSPHOCHOLINE** [ C5 H14 N O4 P, tgt=, overall=63.74, db=63.74, CAS ID=107-73-3, KEGG ID=C00588, HMP ID=HMDB01565, tgt=, overall=183.0660, db=183.0660, tgt=, overall=1.173, db=1.173, tgt=, overall=, db=, tgt=, overall=, db= ]	107-73-3		PHOSPHOCHOLINE**	FindByFormula	58	HMDB01565	Esi+	C00588		183.066				1.037		FDB031111	989	1014	18132	DB03945		C00007299	C00588	48308	Phosphorylcholine
ALL			x				Phthalide	HMDB32469	C09921	N/A	FDB010076	Phthalide is used as a food additive [EAFUS] ("EAFUS: Everything Added to Food in the United States. [http://www.eafus.com/]").... Phthalide, also known as 1-phthalanone or isobenzofuranone, belongs to the class of organic compounds known as phthalides. Phthalides are compounds containing a 3-hydrocarbylidene-2-benzofuran-1(3H)-one moiety,. Phthalide is a sweet, coconut, and coumarin tasting comp…	associated with 3 different foods; blackberry, celeriac, and celery stalks.	study shows they were able to isolate 3 novel phthalides from a Japanese mushroom; https://www.jstage.jst.go.jp/article/bpb/33/8/33_8_1355/_article	PMID: 20686231	Organoheterocyclic Compounds	Isocoumarans	Isobenzofuranones			Phthalide	Phthalide		Phthalide [ C8 H6 O2, tgt=, overall=56.63, db=56.63, CAS ID=87-41-2, KEGG ID=C09921, HMP ID=HMDB32469, tgt=, overall=134.0368, db=134.0368, tgt=, overall=, db=, tgt=, overall=, db=, tgt=, overall=, db= ]	87-41-2		Phthalide	FindByFormula	60	HMDB32469	Esi+	C09921		134.037				1.567		FDB010076	6621	6885	38085			C00014972			Phthalide
ALL		x					Phytosphingosine	HMDB04610	C12144	N/A	FDB023381	Phytosphingosine is a phospholipid. Phospholipids are a class of lipids and a major component of all biological membranes; sphingolipid metabolites, such as sphingosine and ceramide, are highly bioactive compounds and are involved in diverse cell processes, including cell-cell interaction, cell proliferation, differentiation, and apoptosis. Phytosphingosine is also one of the most widely distribu…	associated with 543 different foods; including common and oyster mushrooms.	Search results show relations between Phytosphingosine and mushrooms	PMID: 11731110	Organic Nitrogen Compounds	Organonitrogen Compounds	Amines	HMDB: Ontology (Disposition) 13 mushrooms		Phytosphingosine	Phytosphingosine		Phytosphingosine [ C18 H39 N O3, tgt=, overall=65.63, db=65.63, CAS ID=554-62-1, KEGG ID=C12144, HMP ID=HMDB04610, tgt=, overall=317.2930, db=317.2930, tgt=, overall=, db=, tgt=, overall=, db=, tgt=, overall=, db= ]	554-62-1		Phytosphingosine	FindByFormula	60	HMDB04610	Esi+	C12144		317.294				10.496		FDB023381	108921	122121	46961				C12144		Phytosphingosine
ALL			x				Picolinic acid	HMDB02243	C10164	N/A	FDB022926	Picolinic acid is a metabolite of the tryptophan catabolism. Picolinic acid is produced under inflammatory conditions and a costimulus with interferon-gamma (IFNgamma) of macrophage (Mphi) effector functions, is a selective inducer of the Mphi inflammatory protein-1alpha (MIP-1alpha) and -1beta (MIPs), two chemokines/cytokines involved in the elicitation of the inflammatory reactions and in the d…	associated with 29 different foods, primarily animal origin	N/A - no additional relevant search results	N/A - no relevant search results	Organoheterocyclic Compounds	Pyridines And Derivatives	Pyridinecarboxylic Acids And Derivative			Picolinic acid	Picolinic acid		Picolinic acid [ C6 H5 N O2, tgt=, overall=67.20, db=67.20, CAS ID=98-98-6, KEGG ID=C10164, HMP ID=HMDB02243, tgt=, overall=123.0320, db=123.0320, tgt=, overall=, db=, tgt=, overall=, db=, tgt=, overall=, db= ]	98-98-6		Picolinic acid	FindByFormula	60	HMDB02243	Esi+	C10164		123.032				1.518		FDB022926	993	1018	28747			C00002063	C10164		Picolinic_acid
ALL			x				Picolinic acid Esi+1.3320005	HMDB02243	C10164	N/A	FDB022926	Picolinic acid is a metabolite of the tryptophan catabolism. Picolinic acid is produced under inflammatory conditions and a costimulus with interferon-gamma (IFNgamma) of macrophage (Mphi) effector functions, is a selective inducer of the Mphi inflammatory protein-1alpha (MIP-1alpha) and -1beta (MIPs), two chemokines/cytokines involved in the elicitation of the inflammatory reactions and in the d…	associated with 29 different foods, primarily animal origin	N/A - no additional relevant search results	N/A - no relevant search results	Organoheterocyclic Compounds	Pyridines And Derivatives	Pyridinecarboxylic Acids And Derivative			Picolinic acid Esi+1.3320005	Picolinic acid Esi+1.3320005		Picolinic acid [ C6 H5 N O2, tgt=, overall=67.20, db=67.20, CAS ID=98-98-6, KEGG ID=C10164, HMP ID=HMDB02243, tgt=, overall=123.0320, db=123.0320, tgt=, overall=, db=, tgt=, overall=, db=, tgt=, overall=, db= ]	98-98-6		Picolinic acid Esi+1.3320005	FindByFormula	60	HMDB02243	Esi+	C10164		123.032				1.332		FDB022926	993	1018	28747			C00002063	C10164		Picolinic_acid
ALL			x				Picolinic acid Esi+1.3370004	HMDB02243	C10164	N/A	FDB022926	Picolinic acid is a metabolite of the tryptophan catabolism. Picolinic acid is produced under inflammatory conditions and a costimulus with interferon-gamma (IFNgamma) of macrophage (Mphi) effector functions, is a selective inducer of the Mphi inflammatory protein-1alpha (MIP-1alpha) and -1beta (MIPs), two chemokines/cytokines involved in the elicitation of the inflammatory reactions and in the d…	associated with 29 different foods, primarily animal origin	N/A - no additional relevant search results	N/A - no relevant search results	Organoheterocyclic Compounds	Pyridines And Derivatives	Pyridinecarboxylic Acids And Derivative			Picolinic acid Esi+1.3370004	Picolinic acid Esi+1.3370004		Picolinic acid [ C6 H5 N O2, tgt=, overall=67.33, db=67.33, CAS ID=98-98-6, KEGG ID=C10164, HMP ID=HMDB02243, tgt=, overall=123.0320, db=123.0320, tgt=, overall=, db=, tgt=, overall=, db=, tgt=, overall=, db= ]	98-98-6		Picolinic acid Esi+1.3370004	FindByFormula	59	HMDB02243	Esi+	C10164		123.032				1.337		FDB022926	993	1018	28747			C00002063	C10164		Picolinic_acid
ALL			x				Picolinic acid Esi+1.511001	HMDB02243	C10164	N/A	FDB022926	Picolinic acid is a metabolite of the tryptophan catabolism. Picolinic acid is produced under inflammatory conditions and a costimulus with interferon-gamma (IFNgamma) of macrophage (Mphi) effector functions, is a selective inducer of the Mphi inflammatory protein-1alpha (MIP-1alpha) and -1beta (MIPs), two chemokines/cytokines involved in the elicitation of the inflammatory reactions and in the d…	associated with 29 different foods, primarily animal origin	N/A - no additional relevant search results	N/A - no relevant search results	Organoheterocyclic Compounds	Pyridines And Derivatives	Pyridinecarboxylic Acids And Derivative			Picolinic acid Esi+1.511001	Picolinic acid Esi+1.511001		Picolinic acid [ C6 H5 N O2, tgt=, overall=67.28, db=67.28, CAS ID=98-98-6, KEGG ID=C10164, HMP ID=HMDB02243, tgt=, overall=123.0320, db=123.0320, tgt=, overall=, db=, tgt=, overall=, db=, tgt=, overall=, db= ]	98-98-6		Picolinic acid Esi+1.511001	FindByFormula	60	HMDB02243	Esi+	C10164		123.032				1.511		FDB022926	993	1018	28747			C00002063	C10164		Picolinic_acid
ALL			x				Picolinic acid Esi+1.5370001	HMDB02243	C10164	N/A	FDB022926	Picolinic acid is a metabolite of the tryptophan catabolism. Picolinic acid is produced under inflammatory conditions and a costimulus with interferon-gamma (IFNgamma) of macrophage (Mphi) effector functions, is a selective inducer of the Mphi inflammatory protein-1alpha (MIP-1alpha) and -1beta (MIPs), two chemokines/cytokines involved in the elicitation of the inflammatory reactions and in the d…	associated with 29 different foods, primarily animal origin	N/A - no additional relevant search results	N/A - no relevant search results	Organoheterocyclic Compounds	Pyridines And Derivatives	Pyridinecarboxylic Acids And Derivative			Picolinic acid Esi+1.5370001	Picolinic acid Esi+1.5370001		Picolinic acid [ C6 H5 N O2, tgt=, overall=67.06, db=67.06, CAS ID=98-98-6, KEGG ID=C10164, HMP ID=HMDB02243, tgt=, overall=123.0320, db=123.0320, tgt=, overall=, db=, tgt=, overall=, db=, tgt=, overall=, db= ]	98-98-6		Picolinic acid Esi+1.5370001	FindByFormula	53	HMDB02243	Esi+	C10164		123.032				1.537		FDB022926	993	1018	28747			C00002063	C10164		Picolinic_acid
ALL			x				Picolinic acid Esi+2.7869997	HMDB02243	C10164	N/A	FDB022926	Picolinic acid is a metabolite of the tryptophan catabolism. Picolinic acid is produced under inflammatory conditions and a costimulus with interferon-gamma (IFNgamma) of macrophage (Mphi) effector functions, is a selective inducer of the Mphi inflammatory protein-1alpha (MIP-1alpha) and -1beta (MIPs), two chemokines/cytokines involved in the elicitation of the inflammatory reactions and in the d…	associated with 29 different foods, primarily animal origin	N/A - no additional relevant search results	N/A - no relevant search results	Organoheterocyclic Compounds	Pyridines And Derivatives	Pyridinecarboxylic Acids And Derivative			Picolinic acid Esi+2.7869997	Picolinic acid Esi+2.7869997		Picolinic acid [ C6 H5 N O2, tgt=, overall=59.48, db=59.48, CAS ID=98-98-6, KEGG ID=C10164, HMP ID=HMDB02243, tgt=, overall=123.0320, db=123.0320, tgt=, overall=, db=, tgt=, overall=, db=, tgt=, overall=, db= ]	98-98-6		Picolinic acid Esi+2.7869997	FindByFormula	25	HMDB02243	Esi+	C10164		123.032				2.787		FDB022926	993	1018	28747			C00002063	C10164		Picolinic_acid
ALL						x	Pimelylcarnitine	HMDB13328	N/A	N/A	FDB029400	Pimelylcarnitine is an acylcarnitine. More specifically, it is an pimelic acid ester of carnitine. Acylcarnitines were first discovered more than 70 year ago (PMID: 13825279). It is believed that there are more than 1000 types of acylcarnitines in the human body. The general role of acylcarnitines is to transport acyl-groups (organic acids and fatty acids) from the cytoplasm into the mitochondria…	associated with cow milk	N/A - no additional relevant search results	N/A - no relevant search results	Lipids And Lipid-Like Molecules	Fatty Acyls	Fatty Acid Esters			Pimelylcarnitine	Pimelylcarnitine		Pimelylcarnitine [ C14 H25 N O6, tgt=, overall=51.97, db=51.97, HMP ID=HMDB13328, tgt=, overall=303.1682, db=303.1682, tgt=, overall=, db=, tgt=, overall=, db=, tgt=, overall=, db= ]			Pimelylcarnitine	FindByFormula	49	HMDB13328	Esi+			303.169				6.215		FDB029400	34999732	53481699	85525
ALL			x				Pipecolic acid	HMDB00070	N/A	N/A	FDB000545	Pipecolic acid is a metabolite of lysine found in human physiological fluids such as urine, plasma and CSF. However, it is uncertain if pipecolic acid originates directly from food intake or from mammalian or intestinal bacterial enzyme metabolism. Recent studies suggest that plasma pipecolic acid, particularly the D-isomer, originates mainly from the catabolism of dietary lysine by intestinal ba…	associated with 52 different foods, primarliy vegatable and animal origin.	N/A - no additional relevant search results	N/A - no relevant search results	Organic Acids And Derivatives	Carboxylic Acids And Derivatives	Amino Acids, Peptides, And Analogues			Pipecolic acid	Pipecolic acid		Pipecolic acid [ C6 H11 N O2, tgt=, overall=57.81, db=57.81, CAS ID=535-75-1, HMP ID=HMDB00070, tgt=, overall=129.0790, db=129.0790, tgt=, overall=, db=, tgt=, overall=, db=, tgt=, overall=, db= ]	535-75-1		Pipecolic acid	FindByFormula	60	HMDB00070	Esi+			129.08				0.981		FDB000545	826	849	17964			C00001387	C00408		Pipecolic_acid
ALL			X				Pipecolic acid Esi+0.8759997	HMDB00070	N/A	N/A	FDB000545	Pipecolic acid is a metabolite of lysine found in human physiological fluids such as urine, plasma and CSF. However, it is uncertain if pipecolic acid originates directly from food intake or from mammalian or intestinal bacterial enzyme metabolism. Recent studies suggest that plasma pipecolic acid, particularly the D-isomer, originates mainly from the catabolism of dietary lysine by intestinal ba…	associated with 52 different foods, primarliy vegatable and animal origin.	N/A - no additional relevant search results	N/A - no relevant search results	Organic Acids And Derivatives	Carboxylic Acids And Derivatives	Amino Acids, Peptides, And Analogues			Pipecolic acid Esi+0.8759997	Pipecolic acid Esi+0.8759997		Pipecolic acid [ C6 H11 N O2, tgt=, overall=59.26, db=59.26, CAS ID=535-75-1, HMP ID=HMDB00070, tgt=, overall=129.0790, db=129.0790, tgt=, overall=, db=, tgt=, overall=, db=, tgt=, overall=, db= ]	535-75-1		Pipecolic acid Esi+0.8759997	FindByFormula	60	HMDB00070	Esi+			129.079				0.876		FDB000545	826	849	17964			C00001387	C00408		Pipecolic_acid
ALL						x	Pirbuterol	HMDB15407	C07807	N/A	N/A	Pirbuterol is a beta-2 adrenergic bronchodilator. In vitro studies and in vivo pharmacologic studies have demonstrated that pirbuterol has a preferential effect on beta-2 Adrenergic receptors compared with isoproterenol. While it is recognized that beta-2 adrenergic receptors are the predominant receptors in bronchial smooth muscle, data indicate that there is a population of beta-2 receptors in …	N/A	N/A - no additional relevant search results	N/A - no relevant search results	Organoheterocyclic Compounds	Pyridines And Derivatives	Hydroxypyridines			Pirbuterol	Pirbuterol		Pirbuterol [ C12 H20 N2 O3, tgt=, overall=67.21, db=67.21, CAS ID=38677-81-5, KEGG ID=C07807, HMP ID=HMDB15407, tgt=, overall=240.1474, db=240.1474, tgt=, overall=, db=, tgt=, overall=, db=, tgt=, overall=, db= ]	38677-81-5		Pirbuterol	FindByFormula	60	HMDB15407	Esi+	C07807		240.149				1.779			4679	4845	724172	DB01291			C07807		Pirbuterol
ALL						x	Pirbuterol Esi+1.9059987	HMDB15407	C07807	N/A	N/A	Pirbuterol is a beta-2 adrenergic bronchodilator. In vitro studies and in vivo pharmacologic studies have demonstrated that pirbuterol has a preferential effect on beta-2 Adrenergic receptors compared with isoproterenol. While it is recognized that beta-2 adrenergic receptors are the predominant receptors in bronchial smooth muscle, data indicate that there is a population of beta-2 receptors in …	N/A	N/A - no additional relevant search results	N/A - no relevant search results	Organoheterocyclic Compounds	Pyridines And Derivatives	Hydroxypyridines			Pirbuterol Esi+1.9059987	Pirbuterol Esi+1.9059987		Pirbuterol [ C12 H20 N2 O3, tgt=, overall=67.11, db=67.11, CAS ID=38677-81-5, KEGG ID=C07807, HMP ID=HMDB15407, tgt=, overall=240.1474, db=240.1474, tgt=, overall=, db=, tgt=, overall=, db=, tgt=, overall=, db= ]	38677-81-5		Pirbuterol Esi+1.9059987	FindByFormula	60	HMDB15407	Esi+	C07807		240.147				1.906			4679	4845	724172	DB01291			C07807		Pirbuterol
ALL		x					Polyethylene glycol	HMDB37790	N/A	N/A	FDB009379	Polyethylene glycol (PEG) is a polyether compound with many applications from industrial manufacturing to medicine. PEG is also known as polyethylene oxide (PEO) or polyoxyethylene (POE), depending on its molecular weight. PEG, PEO, or POE refers to an oligomer or polymer of ethylene oxide. Polyethylene glycol is produced by the interaction of ethylene oxide with water, ethylene glycol, or ethyle…	no associated foods	N/A - no additional relevant search results	PMID: 16499607	Organic Oxygen Compounds	Organooxygen Compounds	Alcohols And Polyols	HMDB ontology dispoosition: 8 different types of mushrooms plus several other foods		Polyethylene glycol	Polyethylene glycol		Polyethylene glycol [ C9 H17 N O3, tgt=, overall=53.37, db=53.37, CAS ID=25322-68-3, HMP ID=HMDB37790, tgt=, overall=187.1208, db=187.1208, tgt=, overall=, db=, tgt=, overall=, db=, tgt=, overall=, db= ]	25322-68-3		Polyethylene glycol	FindByFormula	57	HMDB37790	Esi+			187.12				1.9		FDB009379	13835235	174	30742			C00007409	C15588		Ethylene_Glycol
ALL						x	Polyethylene, oxidized	HMDB32472	N/A	N/A	FDB010098	Polyethylene, oxidized is used as a food additive [EAFUS] ("EAFUS: Everything Added to Food in the United States. [http://www.eafus.com/]")	N/A - ID does not work	Results show relevance to Polyethylene, oxidized and mushrooms/fungi.	N/A - no relevant search results	Organic Acids And Derivatives	Keto Acids And Derivatives	Medium-Chain Keto Acids And Derivatives			Polyethylene, oxidized	Polyethylene, oxidized		Polyethylene, oxidized [ C12 H20 O5, tgt=, overall=65.61, db=65.61, CAS ID=68441-17-8, HMP ID=HMDB32472, tgt=, overall=244.1311, db=244.1311, tgt=, overall=, db=, tgt=, overall=, db=, tgt=, overall=, db= ]	68441-17-8		Polyethylene, oxidized	FindByFormula	60	HMDB32472	Esi+			244.132				2.081		FDB010098	21258154	24847855	168411
ALL						x	Polyethylene, oxidized Esi+2.0059986	HMDB32472	N/A	N/A	FDB010098	Polyethylene, oxidized is used as a food additive [EAFUS] ("EAFUS: Everything Added to Food in the United States. [http://www.eafus.com/]").....Polyethylene, oxidized, also known as oxidized polyethylene, belongs to the class of organic compounds known as medium-chain keto acids and derivatives. These are keto acids with a 6 to 12 carbon atoms long side chain. Based on a literature review a small…	N/A - ID does not work	Results show relevance to Polyethylene, oxidized and mushrooms/fungi.	N/A - no relevant search results	Organic Acids And Derivatives	Keto Acids And Derivatives	Medium-Chain Keto Acids And Derivatives	isomer of Polyethylene, oxidized		Polyethylene, oxidized Esi+2.0059986	Polyethylene, oxidized Esi+2.0059986		Polyethylene, oxidized [ C12 H20 O5, tgt=, overall=61.53, db=61.53, CAS ID=68441-17-8, HMP ID=HMDB32472, tgt=, overall=244.1311, db=244.1311, tgt=, overall=, db=, tgt=, overall=, db=, tgt=, overall=, db= ]	68441-17-8		Polyethylene, oxidized Esi+2.0059986	FindByFormula	60	HMDB32472	Esi+			244.133				2.006		FDB010098	21258154	24847855	168411
ALL		x					Porphobilinogen	HMDB00245	C00931	N/A	FDB021916	Porphobilinogen (PBG) is a pyrrole-containing intermediate in the biosynthesis of porphyrins. It is generated from aminolevulinate (ALA) by the enzyme ALA dehydratase. Porphobilinogen is then converted into hydroxymethylbilane by the enzyme porphobilinogen deaminase (also known as hydroxymethylbilane synthase). Under certain conditions, porphobilinogen can act as a phototoxin, a neurotoxin, and a…	associated with 564 different foods; including common and oyster mushrooms.	Search show relevant studies between Porphobilinogen and mushroom contents. https://www.ncbi.nlm.nih.gov/pmc/articles/PMC7279006/	N/A - no relevant search results	Organic Nitrogen Compounds	Organonitrogen Compounds	Amines	HMDB ontology dispoosition: 13 different types of mushrooms		Porphobilinogen	Porphobilinogen		Porphobilinogen [ C10 H14 N2 O4, tgt=, overall=56.89, db=56.89, CAS ID=487-90-1, KEGG ID=C00931, HMP ID=HMDB00245, tgt=, overall=226.0954, db=226.0954, tgt=, overall=, db=, tgt=, overall=, db=, tgt=, overall=, db= ]	487-90-1		Porphobilinogen	FindByFormula	54	HMDB00245	Esi+	C00931		226.095				1.842		FDB021916	995	1021	17381	DB02272		C00007339	C00931		Porphobilinogen
ALL		x					Portulacaxanthin II	HMDB12281	N/A	N/A	FDB028912	Portulacaxanthin II is involved in betaxanthin biosynthesis (via dopaxanthin) pathway. This pathway demonstrates the formation of betaxanthins such as portulacaxanthin II and dopaxanthin by means of non-enzymatic condensation from the amino acids L-tyrosine and L-DOPA, respectively. Tyrosinases have been described as capable to use those betaxanthins [ GandiaHerr05a ] as substrates for further me…	associated with 490 different foods; including common and oyster mushrooms.	N/A - no additional relevant search results	N/A - no relevant search results	Organic Acids And Derivatives	Carboxylic Acids And Derivatives	Amino Acids, Peptides, And Analogues	HMDB ontology dispoosition: 8 different types of mushrooms		Portulacaxanthin II	Portulacaxanthin II		Portulacaxanthin II [ C18 H18 N2 O7, tgt=, overall=53.78, db=53.78, HMP ID=HMDB12281, tgt=, overall=374.1114, db=374.1114, tgt=, overall=, db=, tgt=, overall=, db=, tgt=, overall=, db= ]			Portulacaxanthin II	FindByFormula	60	HMDB12281	Esi+			374.108				3.612		FDB028912	35032429					C00001604
ALL			x				Proanthocyanidin A5' 3-galactoside	HMDB39862	N/A	N/A	FDB019520	3-O-beta-D-Galactopyranosylproanthocyanidin A5' is found in cocoa and cocoa products. 3-O-beta-D-Galactopyranosylproanthocyanidin A5' is a constituent of cocoa beans (Theobroma cacao).....3-O-beta-D-Galactopyranosylproanthocyanidin A5' belongs to the class of organic compounds known as biFlavonoids and polyFlavonoids. These are organic compounds containing at least two flavan/flavone units. These…	associated to 1 food, cocoa beans.	N/A - no additional relevant search results	N/A - no relevant search results	Phenylpropanoids And Polyketides	Flavonoids	Biflavonoids And Polyflavonoids			Proanthocyanidin A5' 3-galactoside	Proanthocyanidin A5' 3-galactoside		Proanthocyanidin A5' 3-galactoside [ C36 H34 O17, tgt=, overall=55.54, db=55.54, HMP ID=HMDB39862, tgt=, overall=738.1796, db=738.1796, tgt=, overall=, db=, tgt=, overall=, db=, tgt=, overall=, db= ]			Proanthocyanidin A5' 3-galactoside	FindByFormula	59	HMDB39862	Esi+			738.176				1.45		FDB019520		14841172
ALL			x				Propenoylcarnitine	HMDB13124	N/A	N/A	FDB029297	Propenoylcarnitine is an acylcarnitine. More specifically, it is an propenoic acid ester of carnitine. Acylcarnitines were first discovered more than 70 year ago (PMID: 13825279). It is believed that there are more than 1000 types of acylcarnitines in the human body. The general role of acylcarnitines is to transport acyl-groups (organic acids and fatty acids) from the cytoplasm into the mitochon…	associated to 33 different foods, primarily animal origin.	N/A - no additional relevant search results	N/A - no relevant search results	Lipids And Lipid-Like Molecules	Fatty Acyls	Fatty Acid Esters			Propenoylcarnitine	Propenoylcarnitine		Propenoylcarnitine [ C10 H17 N O4, tgt=, overall=54.16, db=54.16, HMP ID=HMDB13124, tgt=, overall=215.1158, db=215.1158, tgt=, overall=, db=, tgt=, overall=, db=, tgt=, overall=, db= ]			Propenoylcarnitine	FindByFormula	57	HMDB13124	Esi+			215.117				1.944		FDB029297	30776693	53481699	86076
ALL			x				Propenoylcarnitine Esi+1.9520015	HMDB13124	N/A	N/A	FDB029297	Propenoylcarnitine is an acylcarnitine. More specifically, it is an propenoic acid ester of carnitine. Acylcarnitines were first discovered more than 70 year ago (PMID: 13825279). It is believed that there are more than 1000 types of acylcarnitines in the human body. The general role of acylcarnitines is to transport acyl-groups (organic acids and fatty acids) from the cytoplasm into the mitochon…	associated to 33 different foods, primarily animal origin.	N/A - no additional relevant search results	N/A - no relevant search results	Lipids And Lipid-Like Molecules	Fatty Acyls	Fatty Acid Esters			Propenoylcarnitine Esi+1.9520015	Propenoylcarnitine Esi+1.9520015		Propenoylcarnitine [ C10 H17 N O4, tgt=, overall=54.50, db=54.50, HMP ID=HMDB13124, tgt=, overall=215.1158, db=215.1158, tgt=, overall=, db=, tgt=, overall=, db=, tgt=, overall=, db= ]			Propenoylcarnitine Esi+1.9520015	FindByFormula	59	HMDB13124	Esi+			215.117				1.952		FDB029297	30776693	53481699	86076
ALL			x				Propenoylcarnitine Esi+2.1829991	HMDB13124	N/A	N/A	FDB029297	Propenoylcarnitine is an acylcarnitine. More specifically, it is an propenoic acid ester of carnitine. Acylcarnitines were first discovered more than 70 year ago (PMID: 13825279). It is believed that there are more than 1000 types of acylcarnitines in the human body. The general role of acylcarnitines is to transport acyl-groups (organic acids and fatty acids) from the cytoplasm into the mitochon…	associated to 34 different foods, primarily animal origin.	N/A - no additional relevant search results	N/A - no relevant search results	Lipids And Lipid-Like Molecules	Fatty Acyls	Fatty Acid Esters			Propenoylcarnitine Esi+2.1829991	Propenoylcarnitine Esi+2.1829991		Propenoylcarnitine [ C10 H17 N O4, tgt=, overall=58.44, db=58.44, HMP ID=HMDB13124, tgt=, overall=215.1158, db=215.1158, tgt=, overall=, db=, tgt=, overall=, db=, tgt=, overall=, db= ]			Propenoylcarnitine Esi+2.1829991	FindByFormula	57	HMDB13124	Esi+			215.116				2.183		FDB029297	30776693	53481699	86076
ALL			x				Propionyl-L-carnitine**	HMDB00824	C03017	N/A	FDB022268	Propionylcarnitine is an acylcarnitine. More specifically, it is an propanoic acid ester of carnitine. Acylcarnitines were first discovered more than 70 year ago (PMID: 13825279). It is believed that there are more than 1000 types of acylcarnitines in the human body. The general role of acylcarnitines is to transport acyl-groups (organic acids and fatty acids) from the cytoplasm into the mitochon…	associated to 33 different foods, primarily animal origin.	N/A - no additional relevant search results	N/A - no relevant search results	Lipids And Lipid-Like Molecules	Fatty Acyls	Fatty Acid Esters			Propionyl-L-carnitine**	Propionyl-L-carnitine**		Propionyl-L-carnitine** [ C10 H19 N O4, tgt=, overall=62.03, db=62.03, CAS ID=20064-19-1, KEGG ID=C03017, HMP ID=HMDB00824, tgt=, overall=217.1314, db=217.1314, tgt=, overall=2.105, db=2.105, tgt=, overall=, db=, tgt=, overall=, db= ]	20064-19-1		Propionyl-L-carnitine**	FindByFormula	59	HMDB00824	Esi+	C03017		217.132				1.922		FDB022268	164090	188824	53210				C03017
ALL						x	PS(18:2(9Z,12Z)/0:0)	N/A	C02737	LMGP03050011	N/A	N/A	N/A	https://researchrepository.wvu.edu/cgi/viewcontent.cgi?article=6286&context=etd; derivitives of the compound are associated with mushrooms.	N/A - no relevant search results	Lipids And Lipid-Like Molecules	Glycerophospholipids	Glycerophosphoserines			PS(18:2(9Z,12Z)/0:0)	PS(18:2(9Z,12Z)/0:0)		PS(18:2(9Z,12Z)/0:0) [ C24 H44 N O9 P, tgt=, overall=65.12, db=65.12, Lipid ID=LMGP03050011, KEGG ID=C02737, tgt=, overall=521.2754, db=521.2754, tgt=, overall=, db=, tgt=, overall=, db=, tgt=, overall=, db= ]			PS(18:2(9Z,12Z)/0:0)	FindByFormula	59		Esi+	C02737	LMGP03050011	521.276				11.969
ALL						x	PS(18:2(9Z,12Z)/0:0) Esi+12.114009	N/A	C02737	LMGP03050011	N/A	N/A	N/A	https://researchrepository.wvu.edu/cgi/viewcontent.cgi?article=6286&context=etd; derivitives of the compound are associated with mushrooms.	N/A - no relevant search results	Lipids And Lipid-Like Molecules	Glycerophospholipids	Glycerophosphoserines			PS(18:2(9Z,12Z)/0:0) Esi+12.114009	PS(18:2(9Z,12Z)/0:0) Esi+12.114009		PS(18:2(9Z,12Z)/0:0) [ C24 H44 N O9 P, tgt=, overall=65.12, db=65.12, Lipid ID=LMGP03050011, KEGG ID=C02737, tgt=, overall=521.2754, db=521.2754, tgt=, overall=, db=, tgt=, overall=, db=, tgt=, overall=, db= ]			PS(18:2(9Z,12Z)/0:0) Esi+12.114009	FindByFormula	59		Esi+	C02737	LMGP03050011	521.276				12.114
ALL			x				Pubesenolide	HMDB33728	N/A	N/A	FDB019319	Pubesenolide is found in fruits. Pubesenolide is a constituent of Physalis pubescens (ground cherry).	associated with 4 different foods; including black, green, herbal. and red tea.	N/A - no additional relevant search results	N/A - no relevant search results	Lipids And Lipid-Like Molecules	Prenol Lipids	Triterpenoids			Pubesenolide	Pubesenolide		Pubesenolide [ C28 H42 O5, tgt=, overall=65.65, db=65.65, CAS ID=98569-64-3, HMP ID=HMDB33728, tgt=, overall=458.3032, db=458.3032, tgt=, overall=, db=, tgt=, overall=, db=, tgt=, overall=, db= ]	98569-64-3		Pubesenolide	FindByFormula	59	HMDB33728	Esi+			458.304				14.493		FDB019319	4476515	5317761
ALL			x				Pubesenolide Esi+14.48901	HMDB33728	N/A	N/A	FDB019319	Pubesenolide is found in fruits. Pubesenolide is a constituent of Physalis pubescens (ground cherry).	associated with 4 different foods; including black, green, herbal. and red tea.	N/A - no additional relevant search results	N/A - no relevant search results	Lipids And Lipid-Like Molecules	Prenol Lipids	Triterpenoids			Pubesenolide Esi+14.48901	Pubesenolide Esi+14.48901		Pubesenolide [ C28 H42 O5, tgt=, overall=52.96, db=52.96, CAS ID=98569-64-3, HMP ID=HMDB33728, tgt=, overall=458.3032, db=458.3032, tgt=, overall=, db=, tgt=, overall=, db=, tgt=, overall=, db= ]	98569-64-3		Pubesenolide Esi+14.48901	FindByFormula	59	HMDB33728	Esi+			458.305				14.489		FDB019319	4476515	5317761
ALL			x				Pubesenolide Esi+14.612	HMDB33728	N/A	N/A	FDB019319	Pubesenolide is found in fruits. Pubesenolide is a constituent of Physalis pubescens (ground cherry).	associated with 4 different foods; including black, green, herbal. and red tea.	N/A - no additional relevant search results	N/A - no relevant search results	Lipids And Lipid-Like Molecules	Prenol Lipids	Triterpenoids			Pubesenolide Esi+14.612	Pubesenolide Esi+14.612		Pubesenolide [ C28 H42 O5, tgt=, overall=65.64, db=65.64, CAS ID=98569-64-3, HMP ID=HMDB33728, tgt=, overall=458.3032, db=458.3032, tgt=, overall=, db=, tgt=, overall=, db=, tgt=, overall=, db= ]	98569-64-3		Pubesenolide Esi+14.612	FindByFormula	59	HMDB33728	Esi+			458.304				14.612		FDB019319	4476515	5317761
ALL			x				Pubesenolide Esi+14.664992	HMDB33728	N/A	N/A	FDB019319	Pubesenolide is found in fruits. Pubesenolide is a constituent of Physalis pubescens (ground cherry)....Glycyrrhetol belongs to the class of organic compounds known as triterpenoids. These are terpene molecules containing six isoprene units. Glycyrrhetol is an extremely weak basic (essentially neutral) compound (based on its pKa)	associated with 4 different foods; including black, green, herbal. and red tea.	N/A - no additional relevant search results	N/A - no relevant search results	Lipids And Lipid-Like Molecules	Prenol Lipids	Triterpenoids			Pubesenolide Esi+14.664992	Pubesenolide Esi+14.664992		Pubesenolide [ C28 H42 O5, tgt=, overall=52.35, db=52.35, CAS ID=98569-64-3, HMP ID=HMDB33728, tgt=, overall=458.3032, db=458.3032, tgt=, overall=, db=, tgt=, overall=, db=, tgt=, overall=, db= ]	98569-64-3		Pubesenolide Esi+14.664992	FindByFormula	59	HMDB33728	Esi+			458.304				14.665		FDB019319	4476515	5317761
ALL		X					Purine	HMDB01366	N/A	N/A	FDB007311	Purine, also known as purine base or 1H-purine, belongs to the class of organic compounds known as purines and purine derivatives. These are aromatic heterocyclic compounds containing a purine moiety, which is formed a pyrimidine-ring ring fused to an imidazole ring. Two of the bases in nucleic acids, adenine and guanine, are purines. Purines from food (or from tissue turnover) are metabolised by…	associated with 491 different foods, including common and oyster mushrooms.	Searches suggest that mushrooms are assocaited with purines; All dairy products and mushrooms contained more than 60% of their total purines as adenine and guanine.......Mushrooms do contain a moderate amount of purine but should still be included as part of a healthy diet. Mushrooms are described as helpful to control the disease gout.	PMID: 29124970	Organoheterocyclic Compounds	Imidazopyrimidines	Purines And Purine Derivatives	HMDB ontology dispoosition: 8 different types of mushrooms. Found in DNA		Purine	Purine		Purine [ C5 H4 N4, tgt=, overall=59.19, db=59.19, HMP ID=HMDB01366, tgt=, overall=120.0436, db=120.0436, tgt=, overall=, db=, tgt=, overall=, db=, tgt=, overall=, db= ]			Purine	FindByFormula	51	HMDB01366	Esi+			120.043				2.034		FDB007311	1015	1044	17258			C00000095	C15587		Purine
ALL						X	Pymetrozine Esi+1.1139994	N/A	C18590	N/A	N/A	N/A	N/A	A substance that prevents pests from feeding........A member of the class of 1,2,4-triazines that is 4,5-dihydro-1,2,4-triazin-3(2H)-one substituted by a methyl group at position 6 and a (pyridin-3-ylmethylidene)amino group at position 4....: An essential component of insect pest management in European oilseed rape production. Pymetrozine works on the sensillae in the chordotonal organ and blocks…	N/A - no relevant search results	Pesticides	Insect Growth Regulators	Antifeedants	Esi + suggest this may be a different compound, not yet known. Food-specific categorization not known.		Pymetrozine Esi+1.1139994	Pymetrozine Esi+1.1139994		Pymetrozine [ C10 H11 N5 O, tgt=, overall=56.70, db=56.70, CAS ID=123312-89-0, KEGG ID=C18590, METLIN ID=72391, tgt=, overall=217.0964, db=217.0964, tgt=, overall=, db=, tgt=, overall=, db=, tgt=, overall=, db= ]	123312-89-0		Pymetrozine Esi+1.1139994	FindByFormula	52		Esi+	C18590		217.096	72391			1.114
ALL					X		Pymetrozine Esi+1.257	N/A	C18590	N/A	N/A	N/A	N/A	A substance that prevents pests from feeding........A member of the class of 1,2,4-triazines that is 4,5-dihydro-1,2,4-triazin-3(2H)-one substituted by a methyl group at position 6 and a (pyridin-3-ylmethylidene)amino group at position 4....: An essential component of insect pest management in European oilseed rape production. Pymetrozine works on the sensillae in the chordotonal organ and blocks…	N/A - no relevant search results	Pesticides	Insect Growth Regulators	Antifeedants	May be a Pesticides for mushrooms		Pymetrozine Esi+1.257	Pymetrozine Esi+1.257		Pymetrozine [ C10 H11 N5 O, tgt=, overall=54.57, db=54.57, CAS ID=123312-89-0, KEGG ID=C18590, METLIN ID=72391, tgt=, overall=217.0964, db=217.0964, tgt=, overall=, db=, tgt=, overall=, db=, tgt=, overall=, db= ]	123312-89-0		Pymetrozine Esi+1.257	FindByFormula	37		Esi+	C18590		217.095	72391			1.257
ALL		x					Pyrazinemethanethiol	HMDB36186	N/A	N/A	FDB015040	Liq. with roasted, meat-like flavour....Pyrazinemethanethiol belongs to the class of organic compounds known as pyrazines. Pyrazines are compounds containing a pyrazine ring, which is a six-member aromatic heterocycle, that consists of two nitrogen atoms (at positions 1 and 4) and four carbon atoms. Pyrazinemethanethiol is a meaty and roasted in sugar syrup tasting compound. Based on a literature…	no associated foods	Searches suggest relvent information connecting substituted pyranizes; https://www.sciencedirect.com/science/article/pii/S002364382031584X	PMID: 31608473	Organoheterocyclic Compounds	Diazines	Pyrazines			Pyrazinemethanethiol	Pyrazinemethanethiol		Pyrazinemethanethiol [ C5 H6 N2 S, tgt=, overall=54.02, db=54.02, CAS ID=59021-02-2, HMP ID=HMDB36186, tgt=, overall=126.0252, db=126.0252, tgt=, overall=, db=, tgt=, overall=, db=, tgt=, overall=, db= ]	59021-02-2		Pyrazinemethanethiol	FindByFormula	59	HMDB36186	Esi+			126.026				1.368		FDB015040	55976	62145
ALL			x				Pyrroline hydroxycarboxylic acid	HMDB01369	C04281	N/A	FDB022582	Pyrroline hydroxycarboxylic acid is a metabolite identified in the urine of patients with type II hyperprolinemia. (OMIM 239510). The urinary excretion of Pyrroline hydroxycarboxylic acid increased in hyperprolinemic patients but not in healthy controls during oral loading of hydroxyproline and hydroxyproline-ornithine. (PMID: 533224). Hyperprolinemia type II (HP II) is a rare inherited metabolic…	associated with 29 different foods, primarily animal origin	N/A - no additional relevant search results	N/A - no relevant search results	Organic Acids And Derivatives	Carboxylic Acids And Derivatives	Amino Acids, Peptides, And Analogues			Pyrroline hydroxycarboxylic acid	Pyrroline hydroxycarboxylic acid		Pyrroline hydroxycarboxylic acid [ C5 H7 N O3, tgt=, overall=59.09, db=59.09, CAS ID=22573-88-2, KEGG ID=C04281, HMP ID=HMDB01369, tgt=, overall=129.0426, db=129.0426, tgt=, overall=, db=, tgt=, overall=, db=, tgt=, overall=, db= ]	22573-88-2		Pyrroline hydroxycarboxylic acid	FindByFormula	60	HMDB01369	Esi+	C04281		129.043				1.039		FDB022582	1030	1059	27391				C04281	43511
ALL			x				Pyrroline hydroxycarboxylic acid Esi+1.2249992	HMDB01369	C04281	N/A	FDB022582	Pyrroline hydroxycarboxylic acid is a metabolite identified in the urine of patients with type II hyperprolinemia. (OMIM 239510). The urinary excretion of Pyrroline hydroxycarboxylic acid increased in hyperprolinemic patients but not in healthy controls during oral loading of hydroxyproline and hydroxyproline-ornithine. (PMID: 533224). Hyperprolinemia type II (HP II) is a rare inherited metabolic…	associated with 29 different foods, primarily animal origin	N/A - no additional relevant search results	N/A - no relevant search results	Organic Acids And Derivatives	Carboxylic Acids And Derivatives	Amino Acids, Peptides, And Analogues	isomer of Pyrroline hydroxycarboxylic acid		Pyrroline hydroxycarboxylic acid Esi+1.2249992	Pyrroline hydroxycarboxylic acid Esi+1.2249992		Pyrroline hydroxycarboxylic acid [ C5 H7 N O3, tgt=, overall=59.16, db=59.16, CAS ID=22573-88-2, KEGG ID=C04281, HMP ID=HMDB01369, tgt=, overall=129.0426, db=129.0426, tgt=, overall=, db=, tgt=, overall=, db=, tgt=, overall=, db= ]	22573-88-2		Pyrroline hydroxycarboxylic acid Esi+1.2249992	FindByFormula	60	HMDB01369	Esi+	C04281		129.043				1.225		FDB022582	1030	1059	27391				C04281	43511
ALL		x					Quinoline	HMDB33731	C06413	N/A	FDB011854	Quinoline is an Alkaloids and derivatives from various plant species including Mentha species. Also present in cocoa, black tea and scotch whiskey. Quinoline is a flavouring ingredient Quinoline is a heterocyclic aromatic organic compound. It has the formula C9H7N and is a colourless hygroscopic liquid with a strong odour. Aged samples, if exposed to light, become yellow and later brown. Quinolin…	associated with 10 different foods; including 5 different teas, cocoa bean, and fig	To confirm the AHR activities of BT and quinoline derivatives isolated from WB mushroom, AHR-responsive cell-based luciferase gene reporter assays were performed using both human (HepG2 40/6) and mouse (Hepa 1.1) cells treated with increasing doses of BT and quinoline derivatives as well as TCDD as a control. BT derivatives with the exception of BT were able to induce AHR-mediated transcription s…	PMID: 24083794	Organoheterocyclic Compounds	Quinolines And Derivatives	NS			Quinoline	Quinoline		Quinoline [ C9 H7 N, tgt=, overall=54.93, db=54.93, CAS ID=91-22-5, KEGG ID=C06413, HMP ID=HMDB33731, tgt=, overall=129.0578, db=129.0578, tgt=, overall=, db=, tgt=, overall=, db=, tgt=, overall=, db= ]	91-22-5		Quinoline	FindByFormula	59	HMDB33731	Esi+	C06413		129.058				4.677		FDB011854	6780	7047	17362			C00026478	C06413		Quinoline
ALL		x					Riboflavine	HMDB00244	C00255	N/A	FDB012160	Riboflavin or vitamin B2 is an easily absorbed, water-soluble micronutrient with a key role in maintaining human health. Like the other B vitamins, it supports energy production by aiding in the metabolizing of fats, carbohydrates, and proteins. Vitamin B2 is also required for red blood cell formation and respiration, antibody production, and for regulating human growth and reproduction. It is es…	associated with 649 different foods, including common and oyster mushrooms.	search suggest mushrooms are a source of Riboflavine	PMID: 30854396	Organoheterocyclic Compounds	Pteridines And Derivatives	Alloxazines And Isoalloxazines			Riboflavine	Riboflavine		Riboflavine [ C17 H20 N4 O6, tgt=, overall=52.35, db=52.35, CAS ID=83-88-5, KEGG ID=C00255, HMP ID=HMDB00244, tgt=, overall=376.1383, db=376.1383, tgt=, overall=, db=, tgt=, overall=, db=, tgt=, overall=, db= ]	83-88-5		Riboflavine	FindByFormula	59	HMDB00244	Esi+	C00255		376.14				7.802		FDB012160	431981	493570	17015	DB00140		C00001552	C00255		Riboflavin
ALL						x	Rutaretin Esi+1.4589998	N/A	N/A	N/A	N/A	N/A	N/A	N/A - no additional relevant search results	N/A - no relevant search results	NS	NS	NS	Rutaretin is a natural product found in Atalantia racemosa, Fatoua pilosa, and other organisms with data available.		Rutaretin Esi+1.4589998	Rutaretin Esi+1.4589998		Rutaretin [ C14 H14 O5, tgt=, overall=54.20, db=54.20, CAS ID=13895-92-6, tgt=, overall=262.0841, db=262.0841, tgt=, overall=, db=, tgt=, overall=, db=, tgt=, overall=, db= ]	13895-92-6		Rutaretin Esi+1.4589998	FindByFormula	57		Esi+			262.088				1.459
ALL		x					S-(5'-Adenosyl)-L-homocysteine	HMDB00939	C00021	N/A	FDB031150	S-Adenosyl-L-homocysteine (SAH) is formed by the demethylation of S-adenosyl-L-methionine. S-Adenosylhomocysteine (AdoHcy or SAH) is also the immediate precursor of all of the homocysteine produced in the body. The reaction is catalyzed by S-adenosylhomocysteine hydrolase and is reversible with the equilibrium favoring formation of SAH. In vivo, the reaction is driven in the direction of homocyst…	associated with 461 different foods including common and oyster mushrooms.	pubmed article came up; mentions S-Adenosyl-l-Methionine instead of S-(5'-Adenosyl)-L-homocysteine.	PMID: 31802575	Organoheterocyclic Compounds	Lactones	Gamma Butyrolactones	a derivative of S-Adenosyl-l-Methionine		S-(5'-Adenosyl)-L-homocysteine	S-(5'-Adenosyl)-L-homocysteine		S-(5'-Adenosyl)-L-homocysteine [ C14 H20 N6 O5 S, tgt=, overall=66.25, db=66.25, CAS ID=979-92-0, KEGG ID=C00021, HMP ID=HMDB00939, tgt=, overall=384.1216, db=384.1216, tgt=, overall=, db=, tgt=, overall=, db=, tgt=, overall=, db= ]	979-92-0		S-(5'-Adenosyl)-L-homocysteine	FindByFormula	58	HMDB00939	Esi+	C00021		384.122				3.543		FDB031150	388301	439155	16680	DB01752		C00007230	C00021	33543	S-Adenosyl-L-homocysteine
ALL			x				Secasterone	HMDB40999	N/A	N/A	FDB020859	Secasterone is found in cereals and cereal products. Secasterone is a constituent of Secale cerale seeds (rye).	associated with 2 different foods, breakfast ceral and rye.	N/A - no additional relevant search results	N/A - no relevant search results	Lipids And Lipid-Like Molecules	Steroids And Steroid Derivatives	Ergostane Steroids			Secasterone	Secasterone		Secasterone [ C28 H46 O4, tgt=, overall=53.88, db=53.88, CAS ID=164321-81-7, HMP ID=HMDB40999, tgt=, overall=446.3396, db=446.3396, tgt=, overall=, db=, tgt=, overall=, db=, tgt=, overall=, db= ]	164321-81-7		Secasterone	FindByFormula	58	HMDB40999	Esi+			424.358				16.635		FDB020859		76031895				C00037797
ALL			x				Sedridine	HMDB0302907	N/A	N/A	N/A	Sedridine is a member of the class of compounds known as piperidines. Piperidines are compounds containing a piperidine ring, which is a saturated aliphatic six-member ring with one nitrogen atom and five carbon atoms. Sedridine is soluble (in water) and an extremely weak acidic compound (based on its pKa). Sedridine can be found in pomegranate, which makes sedridine a potential biomarker for the…	associated with 1 food, pomegranate.	When googled foodb ID came up: FDB006810.....Sedridine is a member of the class of compounds known as piperidines. Piperidines are compounds containing a piperidine ring, which is a saturated aliphatic six-member ring with one nitrogen atom and five carbon atoms. Sedridine is soluble (in water) and an extremely weak acidic compound (based on its pKa). Sedridine can be found in pomegranate, which …	N/A - no relevant search results	Organoheterocyclic Compounds	Piperidines	NS			Sedridine	Sedridine		Sedridine [ C8 H17 N O, tgt=, overall=58.02, db=58.02, tgt=, overall=143.1310, db=143.1310, tgt=, overall=, db=, tgt=, overall=, db=, tgt=, overall=, db= ]			Sedridine	FindByFormula	55		Esi+			143.131				10.025
ALL						x	Sinapoylputrescine	HMDB33464	N/A	N/A	FDB011506	Sinapoylputrescine is found in fruits. Sinapoylputrescine is an Alkaloids and derivatives from Ananas comosus (pineapple)....Sinapoylputrescine belongs to the class of organic compounds known as hydroxycinnamic acids and derivatives. Hydroxycinnamic acids and derivatives are compounds containing an cinnamic acid (or a derivative thereof) where the benzene ring is hydroxylated. Sinapoylputrescine …	no associated foods	N/A - no additional relevant search results	N/A - no relevant search results	Phenylpropanoids And Polyketides	Cinnamic Acids And Derivatives	Hydroxycinnamic Acids And Derivatives			Sinapoylputrescine	Sinapoylputrescine		Sinapoylputrescine [ C15 H22 N2 O4, tgt=, overall=57.60, db=57.60, CAS ID=70185-57-8, HMP ID=HMDB33464, tgt=, overall=294.1580, db=294.1580, tgt=, overall=, db=, tgt=, overall=, db=, tgt=, overall=, db= ]	70185-57-8		Sinapoylputrescine	FindByFormula	59	HMDB33464	Esi+			294.159				6.382		FDB011506	30777005	131751429	174111			C00058180
ALL						x	Sinapoylputrescine Esi+6.3850017	HMDB33464	N/A	N/A	FDB011506	Sinapoylputrescine is found in fruits. Sinapoylputrescine is an Alkaloids and derivatives from Ananas comosus (pineapple).	no associated foods	N/A - no additional relevant search results	N/A - no relevant search results	Phenylpropanoids And Polyketides	Cinnamic Acids And Derivatives	Hydroxycinnamic Acids And Derivatives			Sinapoylputrescine Esi+6.3850017	Sinapoylputrescine Esi+6.3850017		Sinapoylputrescine [ C15 H22 N2 O4, tgt=, overall=57.60, db=57.60, CAS ID=70185-57-8, HMP ID=HMDB33464, tgt=, overall=294.1580, db=294.1580, tgt=, overall=, db=, tgt=, overall=, db=, tgt=, overall=, db= ]	70185-57-8		Sinapoylputrescine Esi+6.3850017	FindByFormula	59	HMDB33464	Esi+			294.158				6.385		FDB011506	30777005	131751429	174111			C00058180
ALL						X	Spermic acid 2 Esi+1.7460003	HMDB13075	N/A	N/A	FDB029284	Spermic acid 2 is a diamide which is identified as urinary metabolites. of putrescine and spermine, and was subsequently identified and quantified. in urines of healthy persons and cancer patients.	no associated foods	N/A - no additional relevant search results	N/A - no relevant search results	Organic Acids And Derivatives	Carboxylic Acids And Derivatives	Amino Acids, Peptides, And Analogues			Spermic acid 2 Esi+1.7460003	Spermic acid 2 Esi+1.7460003		Spermic acid 2 [ C10 H20 N2 O4, tgt=, overall=66.33, db=66.33, CAS ID=14209-33-7, HMP ID=HMDB13075, tgt=, overall=232.1423, db=232.1423, tgt=, overall=, db=, tgt=, overall=, db=, tgt=, overall=, db= ]	14209-33-7		Spermic acid 2 Esi+1.7460003	FindByFormula	55	HMDB13075	Esi+			232.143				1.746		FDB029284	146146	167029
ALL						X	Spermic acid 2 Esi+1.9440001	HMDB13075	N/A	N/A	FDB029284	Spermic acid 2 is a diamide which is identified as urinary metabolites. of putrescine and spermine, and was subsequently identified and quantified. in urines of healthy persons and cancer patients.....Spermic acid 2, also known as spermate 2, belongs to the class of organic compounds known as beta amino acids and derivatives. These are amino acids having a (-NH2) group attached to the beta carbon…	no associated foods	N/A - no additional relevant search results	N/A - no relevant search results	Organic Acids And Derivatives	Carboxylic Acids And Derivatives	Amino Acids, Peptides, And Analogues		isomer of Spermic acid 3	Spermic acid 2 Esi+1.9440001	Spermic acid 2 Esi+1.9440001		Spermic acid 2 [ C10 H20 N2 O4, tgt=, overall=54.19, db=54.19, CAS ID=14209-33-7, HMP ID=HMDB13075, tgt=, overall=232.1423, db=232.1423, tgt=, overall=, db=, tgt=, overall=, db=, tgt=, overall=, db= ]	14209-33-7		Spermic acid 2 Esi+1.9440001	FindByFormula	57	HMDB13075	Esi+			232.142				1.944		FDB029284	146146	167029
ALL		x					Sphinganine	HMDB00269	C00836	N/A	FDB030824	Sphinganine belongs to the class of organic compounds known as 1,2-aminoalcohols. These are organic compounds containing an alkyl chain with an amine group bound to the C1 atom and an alcohol group bound to the C2 atom. Thus, sphinganine is considered to be a sphingoid base lipid molecule. Sphinganine is a very hydrophobic molecule, practically insoluble (in water), and relatively neutral. Sphing…	associated with 461 different foods including common and oyster mushrooms.	Searches suggest association between Sphinganine and mushrooms/fungi as mytoxins.	PMID: 33255427	Organic Nitrogen Compounds	Organonitrogen Compounds	Amines	HMDB ontology dispoosition: 13 different types of mushrooms		Sphinganine	Sphinganine		Sphinganine [ C18 H39 N O2, tgt=, overall=57.87, db=57.87, CAS ID=764-22-7, KEGG ID=C00836, HMP ID=HMDB00269, tgt=, overall=301.2981, db=301.2981, tgt=, overall=, db=, tgt=, overall=, db=, tgt=, overall=, db= ]	764-22-7		Sphinganine	FindByFormula	60	HMDB00269	Esi+	C00836		301.299				10.591		FDB030824	82609	91486	16566			C00007540	C00836		Safingol
ALL		x					Succinyladenosine	HMDB00912	N/A	N/A	FDB022314	Succinyladenosine (SAdo) is one of the dephosphorylated enzyme substrate that accumulates in body fluids of patients with adenylosuccinate lyase (ADSL) deficiency, the other being 5-amino-4-imidazole-N-succinocarboxamide riboside (SAICAr). ADSL is an inherited metabolic disease characterized by various degrees of psychomotor retardation (PMID 15902552). The severity of the clinical presentation c…	associated to 29 different foods, primarily animal origin.	search shows association between fungi and Succinyladenosine. Differential Metabolite Analysis of the Five Truffle Species: T. sinoaestivum contained significantly greater amounts of adenine, adenosine, and succinyladenosine (P < 0.05).	N/A - no relevant search results	Nucleosides, Nucleotides, And Analogues	Purine Nucleosides	NS			Succinyladenosine	Succinyladenosine		Succinyladenosine [ C14 H17 N5 O8, tgt=, overall=66.46, db=66.46, CAS ID=4542-23-8, HMP ID=HMDB00912, tgt=, overall=383.1077, db=383.1077, tgt=, overall=, db=, tgt=, overall=, db=, tgt=, overall=, db= ]	4542-23-8		Succinyladenosine	FindByFormula	60	HMDB00912	Esi+			383.108				6.161		FDB022314	17216022	20849086	71169
ALL						x	Tetranor-PGF1alpha	N/A	N/A	LMFA03010213	N/A	N/A	N/A	N/A - no additional relevant search results	N/A - no relevant search results	Lipids And Lipid-Like Molecules	Fatty Acyls	Eicosanoids			Tetranor-PGF1alpha	Tetranor-PGF1alpha		Tetranor-PGF1alpha [ C16 H28 O5, tgt=, overall=50.62, db=50.62, Lipid ID=LMFA03010213, tgt=, overall=300.1937, db=300.1937, tgt=, overall=, db=, tgt=, overall=, db=, tgt=, overall=, db= ]			Tetranor-PGF1alpha	FindByFormula	58		Esi+		LMFA03010213	300.19				9.312
ALL			x				Tiglylcarnitine	HMDB02366	N/A	N/A	FDB022980	Tiglylcarnitine is an acylcarnitine. More specifically, it is an tiglic acid ester of carnitine. Acylcarnitines were first discovered more than 70 year ago (PMID: 13825279). It is believed that there are more than 1000 types of acylcarnitines in the human body. The general role of acylcarnitines is to transport acyl-groups (organic acids and fatty acids) from the cytoplasm into the mitochondria s…	associated with 33 different foods, primarily animal origin.	N/A - no additional relevant search results	N/A - no relevant search results	Lipids And Lipid-Like Molecules	Fatty Acyls	Fatty Acid Esters			Tiglylcarnitine	Tiglylcarnitine		Tiglylcarnitine [ C12 H21 N O4, tgt=, overall=57.75, db=57.75, CAS ID=64191-86-2, HMP ID=HMDB02366, tgt=, overall=243.1471, db=243.1471, tgt=, overall=, db=, tgt=, overall=, db=, tgt=, overall=, db= ]	64191-86-2		Tiglylcarnitine	FindByFormula	60	HMDB02366	Esi+			243.148				6.082		FDB022980	34999729	91825636	85520
ALL			x				Tiglylcarnitine Esi+5.9230022	HMDB02366	N/A	N/A	FDB022980	Tiglylcarnitine is an acylcarnitine. More specifically, it is an tiglic acid ester of carnitine. Acylcarnitines were first discovered more than 70 year ago (PMID: 13825279). It is believed that there are more than 1000 types of acylcarnitines in the human body. The general role of acylcarnitines is to transport acyl-groups (organic acids and fatty acids) from the cytoplasm into the mitochondria s…	associated with 33 different foods, primarily animal origin.	N/A - no additional relevant search results	N/A - no relevant search results	Lipids And Lipid-Like Molecules	Fatty Acyls	Fatty Acid Esters			Tiglylcarnitine Esi+5.9230022	Tiglylcarnitine Esi+5.9230022		Tiglylcarnitine [ C12 H21 N O4, tgt=, overall=66.63, db=66.63, CAS ID=64191-86-2, HMP ID=HMDB02366, tgt=, overall=243.1471, db=243.1471, tgt=, overall=, db=, tgt=, overall=, db=, tgt=, overall=, db= ]	64191-86-2		Tiglylcarnitine Esi+5.9230022	FindByFormula	60	HMDB02366	Esi+			243.147				5.923		FDB022980	34999729	91825636	85520
ALL						x	Todatriol glucoside	HMDB37260	N/A	N/A	FDB016277	Todatriol glucoside is a constituent of the fruit of Carum ajowan (ajowan)....Todatriol glucoside belongs to the class of organic compounds known as fatty acyl glycosides of mono- and disaccharides. Fatty acyl glycosides of mono- and disaccharides are compounds composed of a mono- or disaccharide moiety linked to one hydroxyl group of a fatty alcohol or of a phosphorylated alcohol (phosphoprenols…	no associated foods	N/A - no additional relevant search results	N/A - no relevant search results	Lipids And Lipid-Like Molecules	Fatty Acyls	Fatty Acyl Glycosides			Todatriol glucoside	Todatriol glucoside		Todatriol glucoside [ C17 H26 O10, tgt=, overall=56.22, db=56.22, HMP ID=HMDB37260, tgt=, overall=390.1526, db=390.1526, tgt=, overall=, db=, tgt=, overall=, db=, tgt=, overall=, db= ]			Todatriol glucoside	FindByFormula	60	HMDB37260	Esi+			390.156				6.721		FDB016277		73118547	169149
ALL			x				Toluene	HMDB34168	C01455	N/A	FDB012454	Toluene, also known as methylbenzene or phenylmethane, belongs to the class of organic compounds known as toluenes. Toluenes are compounds containing a benzene ring which bears a methane group. Toluene is a drug which is used for the removal of ascarids (toxocara canis and toxascaris leonina) and hookworms (ancylostoma caninum and uncinaria stenocephala) and as an aid in removing tapeworms (taeni…	associated with 27 different foods; primarily vegetable and fruit origin	N/A - no additional relevant search results	PMID: 34199818	Benzenoids	Benzene And Substituted Derivatives	Toluenes			Toluene	Toluene		Toluene [ C7 H8, tgt=, overall=56.66, db=56.66, CAS ID=108-88-3, KEGG ID=C01455, HMP ID=HMDB34168, tgt=, overall=92.0626, db=92.0626, tgt=, overall=, db=, tgt=, overall=, db=, tgt=, overall=, db= ]	108-88-3		Toluene	FindByFormula	60	HMDB34168	Esi+	C01455		92.0621				2.285		FDB012454	1108	1140	17578	DB11558		C00051588	C01455		Toluene
ALL		x					trans-Ferulic acid	HMDB00954	N/A	N/A	FDB012802	trans-Ferulic acid is a highly abundant phenolic phytochemical which is present in plant cell walls. Ferulic acid is a phenolic acid that can be absorbed by the small intestine and excreted through the urine. It is one of the most abundant phenolic acids in plants, varying from 5 g/kg in wheat bran to 9 g/kg in sugar-beet pulp and 50 g/kg in corn kernel. It occurs primarily in seeds and leaves bo…	associated with 536 different foods; including common and oyster mushroom.	trans-Ferulic acid derivitive of Ferulic acid whis is mentioned in search results; The majority of identified cinnamic acid derivatives in mushrooms are: p-coumaric, o-coumaric, caffeic, ferulic, sinapic, 3-o-caffeoylquinic, 4-o-caffeoylquinic, 5-o-caffeoylquinic [6]. Besides, presence of ellagic and tannic acids is observed [6]. (PubMed article)	PMID: 26516828	Phenylpropanoids And Polyketides	Cinnamic Acids And Derivatives	Hydroxycinnamic Acids And Derivatives			trans-Ferulic acid	trans-Ferulic acid		trans-Ferulic acid [ C10 H10 O4, tgt=, overall=59.11, db=59.11, CAS ID=537-98-4, HMP ID=HMDB00954, tgt=, overall=194.0579, db=194.0579, tgt=, overall=, db=, tgt=, overall=, db=, tgt=, overall=, db= ]	537-98-4		trans-Ferulic acid	FindByFormula	55	HMDB00954	Esi+			194.056				6.828		FDB012802	393368	445858	17620	DB07767	499	C00002743	C01494		Ferulic_Acid
ALL			X				trans-m-Coumaric acid	HMDB0001713	N/A	N/A	N/A	m-Coumaric acid, also known as 3-coumarate, belongs to the class of organic compounds known as hydroxycinnamic acids. Hydroxycinnamic acids are compounds containing an cinnamic acid where the benzene ring is hydroxylated. m-Coumaric acid exists in all living organisms, ranging from bacteria to humans. m-Coumaric acid (CAS: 588-30-7) is a polyphenol metabolite from caffeic acid, formed by the gut …	associated with 42 different foods. Mushrooms not specifically listed.	N/A - no additional relevant search results	PMID: 26516828	Phenylpropanoids And Polyketides	Cinnamic Acids And Derivatives	Hydroxycinnamic Acids And Derivatives	hmdb states this compound is found in several foods. Mushrooms not specifically listed		trans-m-Coumaric acid	trans-m-Coumaric acid		trans-m-Coumaric acid [ C9 H8 O3, tgt=, overall=59.18, db=59.18, CAS ID=14755-02-3, tgt=, overall=164.0473, db=164.0473, tgt=, overall=, db=, tgt=, overall=, db=, tgt=, overall=, db= ]	14755-02-3		trans-m-Coumaric acid	FindByFormula	60		Esi+			164.048				1.849
ALL			x				TRIGONELLINE**	HMDB00875	C01004	N/A	FDB002237	Trigonelline, also known as caffearin or gynesine, belongs to the class of organic compounds known as Alkaloids And Derivatives. These are naturally occurring chemical compounds that contain mostly basic nitrogen atoms. This group also includes some related compounds with neutral and even weakly acidic properties. Also some synthetic compounds of similar structure are attributed to Alkaloids and …	associated with 88 different foods; including foods of vegtable, cereal, and animal origin.	N/A - no additional relevant search results	N/A - no relevant search results	Alkaloids And Derivatives	NS	NS			TRIGONELLINE**	TRIGONELLINE**		TRIGONELLINE** [ C7 H7 N O2, tgt=, overall=99.62, db=99.62, CAS ID=535-83-1, KEGG ID=C01004, HMP ID=HMDB00875, tgt=, overall=137.0477, db=137.0477, tgt=, overall=1.339, db=1.339, tgt=, overall=, db=, tgt=, overall=, db= ]	535-83-1		TRIGONELLINE**	FindByFormula	59	HMDB00875	Esi+	C01004		137.048				1.337		FDB002237	5369	5570	18123			C00001555	C01004		Trigonelline
ALL			x				TRIGONELLINE** Esi+1.2429996	HMDB00875	C01004	N/A	FDB002237	Trigonelline, also known as caffearin or gynesine, belongs to the class of organic compounds known as Alkaloids And Derivatives. These are naturally occurring chemical compounds that contain mostly basic nitrogen atoms. This group also includes some related compounds with neutral and even weakly acidic properties. Also some synthetic compounds of similar structure are attributed to Alkaloids and …	associated with 88 different foods; including foods of vegtable, cereal, and animal origin.	N/A - no additional relevant search results	N/A - no relevant search results	Alkaloids And Derivatives	NS	NS			TRIGONELLINE** Esi+1.2429996	TRIGONELLINE** Esi+1.2429996		TRIGONELLINE** [ C7 H7 N O2, tgt=, overall=72.06, db=72.06, CAS ID=535-83-1, KEGG ID=C01004, HMP ID=HMDB00875, tgt=, overall=137.0477, db=137.0477, tgt=, overall=1.339, db=1.339, tgt=, overall=, db=, tgt=, overall=, db= ]	535-83-1		TRIGONELLINE** Esi+1.2429996	FindByFormula	59	HMDB00875	Esi+	C01004		137.048				1.243		FDB002237	5369	5570	18123			C00001555	C01004		Trigonelline
ALL			x				Trimethyloxazole	HMDB40148	N/A	N/A	FDB019845	Trimethyloxazole belongs to the class of organic compounds known as 2,4,5-trisubstituted oxazoles. 2,4,5-trisubstituted oxazoles are compounds containing an oxazole ring substituted at positions 2, 4 and 5 only. Oxazole is a five-membered aromatic heterocycle with one oxygen, one nitrogen, and three carbon atoms. Isomers include 1,2-oxazole and 1,3-oxazole. Trimethyloxazole is a mustard, nut skin…	associated with 2 different foods, including kohlrabi and potato	Some patents (see note 1) about mushroom flavours have appeared. Nobukuni et al. [114] used 1,2,4,5-tetrathiohexane as a mushroom flavouring. Bentz and Mezzino [13] claimed that a mixture of 2,4,5-trimethyloxazole and diacetyl imparted an earthy, potato-like or mushroom-like flavour to foodstuffs. It is not clear from the patents concerned whether these substances have been identified in mushroom…	N/A - no relevant search results	Organoheterocyclic Compounds	Azoles	Oxazoles			Trimethyloxazole	Trimethyloxazole		Trimethyloxazole [ C6 H9 N O, tgt=, overall=58.10, db=58.10, CAS ID=20662-84-4, HMP ID=HMDB40148, tgt=, overall=111.0684, db=111.0684, tgt=, overall=, db=, tgt=, overall=, db=, tgt=, overall=, db= ]	20662-84-4		Trimethyloxazole	FindByFormula	56	HMDB40148	Esi+			111.068				1.328		FDB019845	28060	30215
[truncated: 601 more rows]
[truncated: 4 more columns]

## Sheet: Hydrophobic_annotated
Mushroom variety	Previously determined to be in that food (i.e. that mushroom variety)	Probably/ Possibly in that food (identified in mushrooms generally)	Found in Some/Any other Food	Natural product, not known to be found in mushroom or foods	Other- Putatively annotated as exogenous, non-natural products	Cannot determine - not enough information	Compound	HMBD ID	KEGG ID	LMP ID	FooDB_id	HMDB Description	FooDB notes	Google notes	PubMed Notes/papers	Superclass/Category	Main Class	Subclass	Other notes		Compound	Compound ( Entity list of selection )	Alignment Value	Annotations	CAS Number	ChEBI ID	Compound Name	CompoundAlgo	Frequency	HMP ID	Ionization mode	KEGG ID	LMP ID	Mass	METLIN ID	NCBI gi	PubChem ID	Retention Time	Swiss-Prot ID	foodb_id	chemspider_id	pubchem_compound_id	chebi_id	drugbank_id	phenol_explorer_compound_id	knapsack_id	kegg_id	bigg_id	wikipedia_id
[truncated: 259 more rows]
[truncated: 4 more columns]

[truncated: 2 more sheets: Hydrophobic_not annotated, Hydrophilic_not annotated]
