# Supplementary material for: Metabolomics Profiling of White Button, Crimini, Portabella, Lion’s Mane, Maitake, Oyster, and Shiitake Mushrooms Using Untargeted Metabolomics and Targeted Amino Acid Analysis
Source: Foods. 2023 Aug 8;12(16):2985. doi: 10.3390/foods12162985 (PMC10453450; doi:10.3390/foods12162985)
Supplement: Supplementary file 1 [file foods-12-02985-s001.zip › File S2. Amino Acid Profiles of the seven different mushroom varieties.xlsx]

## Sheet: AVG SD_mg per 100 g
Concentrations in mg/100g
	White button_Farm A		White Button_Farm B		Crimini_Farm A		Crimini_Farm B		Portabella_Farm A		Portabella_Farm B		Lion's Mane_Farm A		Lion's Mane_Farm C		Maitake_Farm A		Maitake_Farm C		Oyster_Farm A		Oyster_Farm C		Shiitake_Farm A		Shiitake_Farm C
Compound	Mean	SD	Mean	SD	Mean	SD	Mean	SD	Mean	SD	Mean	SD	Mean	SD	Mean	SD	Mean	SD	Mean	SD	Mean	SD	Mean	SD	Mean	SD	Mean	SD
Isoleucine	8.15655	1.06085	9.74815	2.7186	6.77064	1.69045	7.60287	5.42066	7.85608	0.471494	4.54109	0.554395	1.74208	0.443039	0.853802	0.289474	0.850139	0.278948	2.23003	0.62385	0.804448	0.182563	1.16958	0.053674	3.03068	0.834078	1.44916	0.282192
Leucine	12.9277	1.91305	15.4012	3.47573	11.7615	2.31348	11.7937	6.75524	13.4029	1.00103	8.49065	1.4851	4.91617	0.769	2.65153	0.56689	1.47709	0.477374	3.44345	0.98096	2.32889	0.0662634	2.88484	0.217369	4.96287	0.551082	3.29001	0.498691
Valine	10.5657	1.86964	12.1284	3.06229	8.82603	2.80261	9.28533	4.59136	9.72124	0.9029	6.5844	1.26122	3.43492	0.416261	1.96307	0.721133	1.59687	0.361055	5.27865	2.40949	1.61497	0.276223	2.53955	0.374501	4.9813	0.872849	4.81189	0.880308
Histidine	5.03182	1.14013	5.76963	1.36355	4.59145	0.605534	6.90637	1.78857	5.00975	0.404915	3.38379	0.809672	3.87564	1.48388	1.43916	0.527458	1.98215	0.141119	4.65011	1.83215	3.50456	1.35189	3.78413	0.582887	2.39917	0.329248	3.04193	0.593366
Lysine	6.57794	1.64404	9.94233	2.83598	4.00031	0.634236	4.4294	3.5001	5.07263	0.111519	3.19598	0.586006	8.44638	2.39471	1.50452	1.02708	1.23479	0.0687724	4.78853	1.90004	0.799415	0.054349	1.57724	0.2809	5.15823	0.472644	4.92811	0.698226
Methionine	2.71571	1.02119	3.54367	1.57192	1.98607	0.625488	2.34985	2.07834	2.65786	0.496478	1.57978	0.332083	0	0	0	0	0	0	0	0	0.0767509	0.0664726	0.0631245	0.0674495	0.0921122	0.100776	0.0807545	0.0848669
Phenylalanine	9.10046	1.58094	10.8066	1.95258	8.36117	1.65323	9.37421	2.21831	9.52537	0.408138	7.42228	1.54701	1.14507	0.320395	1.9592	0.0695216	2.7867	0.39881	4.48017	1.68788	3.31844	0.342907	6.75906	0.83075	3.77228	0.577932	4.11008	0.757946
Proline	8.9299	3.94324	9.13126	2.92966	2.79843	1.13748	3.70785	2.57058	6.53915	0.887545	5.11781	1.59793	1.68822	0.424126	1.84087	0.51477	0.939732	0.299022	2.83785	0.912679	0.652818	0.0724744	1.44364	0.241598	2.43556	0.0834424	1.42053	0.157683
Tryptophan	5.43885	1.44555	7.33485	2.76936	4.63471	0.81127	6.86596	3.36929	5.74871	0.756375	3.20953	1.67784	2.44134	1.16102	0.231626	0.401189	2.06966	0.176118	3.22467	2.39329	0.380715	0.659418	2.76834	0.389539	0.690309	0.603321	0	0
Alanine	27.4159	3.8846	22.8942	1.84129	12.3712	4.39415	18.9814	10.5377	20.2515	1.9818	17.0123	0.257771	5.5182	1.45233	5.68677	1.62465	2.13979	0.204394	3.47334	1.64988	3.30632	0.858365	7.25608	0.161548	6.19717	1.71012	6.72766	1.64656
Arginine	1.80727	0.553542	2.48805	0.925623	1.41579	0.337993	3.65142	3.13865	1.93353	0.14233	2.40002	0.935249	13.8285	3.80117	2.98786	2.00022	1.92239	0.141625	6.30023	3.30996	2.37262	0.966128	11.498	0.815616	3.444	0.469706	4.0643	1.59378
Asparagine	18.5537	7.63235	33.9986	6.42078	13.4755	4.88582	14.976	10.101	16.3246	1.6126	12.3035	1.05489	5.23942	1.16742	2.40261	1.05208	1.30939	0.520352	3.27	1.36438	2.80279	0.650665	6.11532	1.59447	7.42698	1.16044	10.6866	3.07659
Aspartic Acid	29.2332	6.53713	33.1079	2.25056	18.429	5.1241	38.641	13.2785	26.2818	2.94706	26.1352	2.09839	16.3442	1.35013	14.0318	0.941257	7.07319	0.8758	11.2362	5.55859	18.2396	2.6746	27.2661	2.27231	9.91144	0.372936	13.9352	1.52949
Cysteine	11.7785	3.89773	14.6604	2.78688	12.0717	3.21533	12.0559	4.344	12.8163	2.93067	7.8259	1.72191	4.90863	3.23056	0	0	1.70003	1.48913	6.21313	3.85189	3.265	1.14497	5.37795	2.17771	7.84074	1.92243	9.86623	3.49035
Glutamic acid	47.2449	4.85783	59.8295	14.9642	35.8683	13.553	55.929	17.8978	52.0059	3.49139	62.6458	9.18646	33.4018	3.96641	37.5667	2.86285	10.4698	0.604416	20.1297	6.50451	26.2265	4.31739	47.2514	17.8963	15.944	4.06664	23.0338	7.89008
Glutamine	51.4406	18.7329	86.9922	15.3225	35.6131	11.024	50.6458	8.12104	38.8262	2.78351	38.3421	3.67684	81.0913	27.0982	28.1577	17.0761	5.70892	3.12961	28.5545	13.7394	21.7105	4.11581	30.9762	10.9377	51.316	11.6248	106.554	28.9287
Glycine	5.54587	0.847482	7.51709	2.13204	4.62969	2.16909	4.61371	2.76963	6.99323	0.275406	4.32375	0.64767	1.57457	0.860912	0.468199	0.409546	0.482157	0.136796	0.64	0.647906	0.527097	0.194999	1.28449	0.219482	2.79046	0.41559	2.58601	0.47958
Serine	12.5661	3.25046	16.827	3.99795	10.4249	2.75507	9.37396	4.439	13.1793	0.574383	9.58238	1.70143	5.33098	0.662267	2.78031	0.554814	2.16412	0.569359	5.45465	2.96055	2.3385	0.369682	5.38283	0.935449	7.29416	1.01319	7.51394	1.81325
Threonine	12.3289	2.05589	15.397	1.0697	9.61528	2.84065	10.419	5.02829	11.246	0.918016	7.76857	1.28103	4.6034	1.13753	1.46089	0.448673	1.58088	0.472857	5.46256	1.8603	2.60106	0.348819	4.36907	0.828133	7.13759	1.29463	8.81829	1.05319
Tyrosine	5.28725	1.24709	6.71728	2.6913	6.65939	2.12618	10.7826	7.2024	6.06038	0.490948	5.43943	0.844306	4.06683	0.957852	3.1732	1.16393	2.12611	0.299106	5.24468	2.37864	3.981	0.398483	11.29	2.23492	2.34465	0.191733	2.38877	0.45215
1-methylhistidine	0.452239	0.0815336	0.440766	0.128218	0.274809	0.119898	0.424428	0.0496564	0.399009	0.0159355	0.437073	0.0267679	0.251072	0.120227	0.39521	0.0460071	0.309774	0.00360436	0.243471	0.124226	0.321722	0.102361	0.226947	0.100041	0.315409	0.120683	0.267483	0.10331
Cystathionine	3.03917	1.06394	4.99239	0.392292	3.49562	0.819519	3.22459	1.1225	2.02731	0.332511	1.72202	0.261209	1.13455	0.390335	1.70108	1.47884	0	0	0	0	2.06334	0.195133	5.07663	1.69811	1.30705	0.312532	5.06297	1.44462
Ergothionine	3.74365	1.035	3.86409	0.578084	1.9422	0.545029	4.55729	3.07008	2.91922	0.599853	2.3599	0.158871	25.4174	4.24668	11.4521	3.43283	2.70179	0.296568	2.8628	0.809857	4.8406	0.319847	16.0578	2.40539	5.26371	1.22972	5.12115	0.929314
g-aminobutyric acid	3.021	2.16822	2.27245	0.261567	0.744775	0.161037	0.996822	0.395684	1.91872	0.190199	2.86054	1.60653	2.13028	0.533457	1.61423	0.972489	0.281381	0.0378697	0.339281	0.0721237	0.361477	0.0387991	0.737131	0.133172	1.36403	0.260859	0.671325	0.248981
Hydroxyproline	0.675342	0.384146	0.44549	0.206707	0.411208	0.0963007	0.265148	0.241735	0.645302	0.0968399	0.368801	0.0479659	0.18644	0.173596	0.29468	0.0653225	0.144603	0.0112058	0.250447	0.0825984	0.174034	0.151387	0	0	0	0	0	0
L-aminoadipic acid	2.77501	0.479103	2.46064	0.206113	3.29866	0.551888	3.36882	0.48427	3.01536	0.303265	2.66696	0.173969	0.872327	0.0567332	0.968028	0.171759	1.49268	0.397097	3.32365	1.36579	3.41482	0.573413	10.1726	2.48929	1.13121	0.0505838	1.04263	0.0758246
Ornithine	13.199	0.706791	15.713	3.05046	21.6682	2.10516	8.73886	6.92939	18.5091	1.78918	12.4028	2.44945	1.61837	0.990078	0	0	13.7229	4.18955	29.6615	9.2614	0	0	9.46061	5.36825	24.5049	9.06715	24.6158	1.72052
Oxidized glutathione	0.670823	0.0681359	0.431213	0.374227	0.216344	0.374719	1.01431	0.630284	0.649071	0.0488276	0.61845	0.0385016	0.681035	0.597605	1.81763	0.300684	2.49321	0.359659	1.47734	1.30901	0.480633	0.832481	0.377712	0.654216	0.638767	0.558728	0.252371	0.437119
Reduced glutathione	33.6532	34.6215	57.9825	40.1244	22.464	8.84	18.922	5.02157	16.5533	3.13739	15.1581	1.04118	6.19609	8.88611	7.16184	1.10212	67.3698	6.32518	162.241	36.2338	122.091	82.4282	114.029	102.447	16.8555	2.24941	20.4248	9.87241
Sarcosine	0.519272	0.0375063	0.507616	0.0815359	0.424909	0.129607	0.583034	0.0995934	0.604592	0.0363253	0.618179	0.0255878	0.361363	0.118703	0	0	0	0	0	0	0.352633	0.0652095	0.706994	0.0603013	0.371836	0.153494	0.416399	0.0407618

## Sheet: AVG SD_g per 100 g
Concentrations in g/100g
	White button_Farm A		White Button_Farm B		Crimini_Farm A		Crimini_Farm B		Portabella_Farm A		Portabella_Farm B		Lion's Mane_Farm A		Lion's Mane_Farm C		Maitake_Farm A		Maitake_Farm C		Oyster_Farm A		Oyster_Farm C		Shiitake_Farm A		Shiitake_Farm C
Compound	Mean	SD	Mean	SD	Mean	SD	Mean	SD	Mean	SD	Mean	SD	Mean	SD	Mean	SD	Mean	SD	Mean	SD	Mean	SD	Mean	SD	Mean	SD	Mean	SD
Isoleucine	0.0815655	0.0106085	0.0974815	0.027186	0.0677064	0.0169045	0.0760287	0.0542066	0.0785608	0.00471494	0.0454109	0.00554395	0.0174208	0.00443039	0.00853802	0.00289474	0.00850139	0.00278948	0.0223003	0.0062385	0.00804448	0.00182563	0.0116958	0.00053674	0.0303068	0.00834078	0.0144916	0.00282192
Leucine	0.129277	0.0191305	0.154012	0.0347573	0.117615	0.0231348	0.117937	0.0675524	0.134029	0.0100103	0.0849065	0.014851	0.0491617	0.00769	0.0265153	0.0056689	0.0147709	0.00477374	0.0344345	0.0098096	0.0232889	0.000662634	0.0288484	0.00217369	0.0496287	0.00551082	0.0329001	0.00498691
Valine	0.105657	0.0186964	0.121284	0.0306229	0.0882603	0.0280261	0.0928533	0.0459136	0.0972124	0.009029	0.065844	0.0126122	0.0343492	0.00416261	0.0196307	0.00721133	0.0159687	0.00361055	0.0527865	0.0240949	0.0161497	0.00276223	0.0253955	0.00374501	0.049813	0.00872849	0.0481189	0.00880308
Histidine	0.0503182	0.0114013	0.0576963	0.0136355	0.0459145	0.00605534	0.0690637	0.0178857	0.0500975	0.00404915	0.0338379	0.00809672	0.0387564	0.0148388	0.0143916	0.00527458	0.0198215	0.00141119	0.0465011	0.0183215	0.0350456	0.0135189	0.0378413	0.00582887	0.0239917	0.00329248	0.0304193	0.00593366
Lysine	0.0657794	0.0164404	0.0994233	0.0283598	0.0400031	0.00634236	0.044294	0.035001	0.0507263	0.00111519	0.0319598	0.00586006	0.0844638	0.0239471	0.0150452	0.0102708	0.0123479	0.000687724	0.0478853	0.0190004	0.00799415	0.00054349	0.0157724	0.002809	0.0515823	0.00472644	0.0492811	0.00698226
Methionine	0.0271571	0.0102119	0.0354367	0.0157192	0.0198607	0.00625488	0.0234985	0.0207834	0.0265786	0.00496478	0.0157978	0.00332083	0	0	0	0	0	0	0	0	0.000767509	0.000664726	0.000631245	0.000674495	0.000921122	0.00100776	0.000807545	0.000848669
Phenylalanine	0.0910046	0.0158094	0.108066	0.0195258	0.0836117	0.0165323	0.0937421	0.0221831	0.0952537	0.00408138	0.0742228	0.0154701	0.0114507	0.00320395	0.019592	0.000695216	0.027867	0.0039881	0.0448017	0.0168788	0.0331844	0.00342907	0.0675906	0.0083075	0.0377228	0.00577932	0.0411008	0.00757946
Proline	0.089299	0.0394324	0.0913126	0.0292966	0.0279843	0.0113748	0.0370785	0.0257058	0.0653915	0.00887545	0.0511781	0.0159793	0.0168822	0.00424126	0.0184087	0.0051477	0.00939732	0.00299022	0.0283785	0.00912679	0.00652818	0.000724744	0.0144364	0.00241598	0.0243556	0.000834424	0.0142053	0.00157683
Tryptophan	0.0543885	0.0144555	0.0733485	0.0276936	0.0463471	0.0081127	0.0686596	0.0336929	0.0574871	0.00756375	0.0320953	0.0167784	0.0244134	0.0116102	0.00231626	0.00401189	0.0206966	0.00176118	0.0322467	0.0239329	0.00380715	0.00659418	0.0276834	0.00389539	0.00690309	0.00603321	0	0
Alanine	0.274159	0.038846	0.228942	0.0184129	0.123712	0.0439415	0.189814	0.105377	0.202515	0.019818	0.170123	0.00257771	0.055182	0.0145233	0.0568677	0.0162465	0.0213979	0.00204394	0.0347334	0.0164988	0.0330632	0.00858365	0.0725608	0.00161548	0.0619717	0.0171012	0.0672766	0.0164656
Arginine	0.0180727	0.00553542	0.0248805	0.00925623	0.0141579	0.00337993	0.0365142	0.0313865	0.0193353	0.0014233	0.0240002	0.00935249	0.138285	0.0380117	0.0298786	0.0200022	0.0192239	0.00141625	0.0630023	0.0330996	0.0237262	0.00966128	0.11498	0.00815616	0.03444	0.00469706	0.040643	0.0159378
Asparagine	0.185537	0.0763235	0.339986	0.0642078	0.134755	0.0488582	0.14976	0.10101	0.163246	0.016126	0.123035	0.0105489	0.0523942	0.0116742	0.0240261	0.0105208	0.0130939	0.00520352	0.0327	0.0136438	0.0280279	0.00650665	0.0611532	0.0159447	0.0742698	0.0116044	0.106866	0.0307659
Aspartic Acid	0.292332	0.0653713	0.331079	0.0225056	0.18429	0.051241	0.38641	0.132785	0.262818	0.0294706	0.261352	0.0209839	0.163442	0.0135013	0.140318	0.00941257	0.0707319	0.008758	0.112362	0.0555859	0.182396	0.026746	0.272661	0.0227231	0.0991144	0.00372936	0.139352	0.0152949
Cysteine	0.117785	0.0389773	0.146604	0.0278688	0.120717	0.0321533	0.120559	0.04344	0.128163	0.0293067	0.078259	0.0172191	0.0490863	0.0323056	0	0	0.0170003	0.0148913	0.0621313	0.0385189	0.03265	0.0114497	0.0537795	0.0217771	0.0784074	0.0192243	0.0986623	0.0349035
Glutamic acid	0.472449	0.0485783	0.598295	0.149642	0.358683	0.13553	0.55929	0.178978	0.520059	0.0349139	0.626458	0.0918646	0.334018	0.0396641	0.375667	0.0286285	0.104698	0.00604416	0.201297	0.0650451	0.262265	0.0431739	0.472514	0.178963	0.15944	0.0406664	0.230338	0.0789008
Glutamine	0.514406	0.187329	0.869922	0.153225	0.356131	0.11024	0.506458	0.0812104	0.388262	0.0278351	0.383421	0.0367684	0.810913	0.270982	0.281577	0.170761	0.0570892	0.0312961	0.285545	0.137394	0.217105	0.0411581	0.309762	0.109377	0.51316	0.116248	1.06554	0.289287
Glycine	0.0554587	0.00847482	0.0751709	0.0213204	0.0462969	0.0216909	0.0461371	0.0276963	0.0699323	0.00275406	0.0432375	0.0064767	0.0157457	0.00860912	0.00468199	0.00409546	0.00482157	0.00136796	0.0064	0.00647906	0.00527097	0.00194999	0.0128449	0.00219482	0.0279046	0.0041559	0.0258601	0.0047958
Serine	0.125661	0.0325046	0.16827	0.0399795	0.104249	0.0275507	0.0937396	0.04439	0.131793	0.00574383	0.0958238	0.0170143	0.0533098	0.00662267	0.0278031	0.00554814	0.0216412	0.00569359	0.0545465	0.0296055	0.023385	0.00369682	0.0538283	0.00935449	0.0729416	0.0101319	0.0751394	0.0181325
Threonine	0.123289	0.0205589	0.15397	0.010697	0.0961528	0.0284065	0.10419	0.0502829	0.11246	0.00918016	0.0776857	0.0128103	0.046034	0.0113753	0.0146089	0.00448673	0.0158088	0.00472857	0.0546256	0.018603	0.0260106	0.00348819	0.0436907	0.00828133	0.0713759	0.0129463	0.0881829	0.0105319
Tyrosine	0.0528725	0.0124709	0.0671728	0.026913	0.0665939	0.0212618	0.107826	0.072024	0.0606038	0.00490948	0.0543943	0.00844306	0.0406683	0.00957852	0.031732	0.0116393	0.0212611	0.00299106	0.0524468	0.0237864	0.03981	0.00398483	0.1129	0.0223492	0.0234465	0.00191733	0.0238877	0.0045215
1-methylhistidine	0.00452239	0.000815336	0.00440766	0.00128218	0.00274809	0.00119898	0.00424428	0.000496564	0.00399009	0.000159355	0.00437073	0.000267679	0.00251072	0.00120227	0.0039521	0.000460071	0.00309774	3.60436e-05	0.00243471	0.00124226	0.00321722	0.00102361	0.00226947	0.00100041	0.00315409	0.00120683	0.00267483	0.0010331
Cystathionine	0.0303917	0.0106394	0.0499239	0.00392292	0.0349562	0.00819519	0.0322459	0.011225	0.0202731	0.00332511	0.0172202	0.00261209	0.0113455	0.00390335	0.0170108	0.0147884	0	0	0	0	0.0206334	0.00195133	0.0507663	0.0169811	0.0130705	0.00312532	0.0506297	0.0144462
Ergothionine	0.0374365	0.01035	0.0386409	0.00578084	0.019422	0.00545029	0.0455729	0.0307008	0.0291922	0.00599853	0.023599	0.00158871	0.254174	0.0424668	0.114521	0.0343283	0.0270179	0.00296568	0.028628	0.00809857	0.048406	0.00319847	0.160578	0.0240539	0.0526371	0.0122972	0.0512115	0.00929314
g-aminobutyric acid	0.03021	0.0216822	0.0227245	0.00261567	0.00744775	0.00161037	0.00996822	0.00395684	0.0191872	0.00190199	0.0286054	0.0160653	0.0213028	0.00533457	0.0161423	0.00972489	0.00281381	0.000378697	0.00339281	0.000721237	0.00361477	0.000387991	0.00737131	0.00133172	0.0136403	0.00260859	0.00671325	0.00248981
Hydroxyproline	0.00675342	0.00384146	0.0044549	0.00206707	0.00411208	0.000963007	0.00265148	0.00241735	0.00645302	0.000968399	0.00368801	0.000479659	0.0018644	0.00173596	0.0029468	0.000653225	0.00144603	0.000112058	0.00250447	0.000825984	0.00174034	0.00151387	0	0	0	0	0	0
L-aminoadipic acid	0.0277501	0.00479103	0.0246064	0.00206113	0.0329866	0.00551888	0.0336882	0.0048427	0.0301536	0.00303265	0.0266696	0.00173969	0.00872327	0.000567332	0.00968028	0.00171759	0.0149268	0.00397097	0.0332365	0.0136579	0.0341482	0.00573413	0.101726	0.0248929	0.0113121	0.000505838	0.0104263	0.000758246
Ornithine	0.13199	0.00706791	0.15713	0.0305046	0.216682	0.0210516	0.0873886	0.0692939	0.185091	0.0178918	0.124028	0.0244945	0.0161837	0.00990078	0	0	0.137229	0.0418955	0.296615	0.092614	0	0	0.0946061	0.0536825	0.245049	0.0906715	0.246158	0.0172052
Oxidized glutathione	0.00670823	0.000681359	0.00431213	0.00374227	0.00216344	0.00374719	0.0101431	0.00630284	0.00649071	0.000488276	0.0061845	0.000385016	0.00681035	0.00597605	0.0181763	0.00300684	0.0249321	0.00359659	0.0147734	0.0130901	0.00480633	0.00832481	0.00377712	0.00654216	0.00638767	0.00558728	0.00252371	0.00437119
Reduced glutathione	0.336532	0.346215	0.579825	0.401244	0.22464	0.0884	0.18922	0.0502157	0.165533	0.0313739	0.151581	0.0104118	0.0619609	0.0888611	0.0716184	0.0110212	0.673698	0.0632518	1.62241	0.362338	1.22091	0.824282	1.14029	1.02447	0.168555	0.0224941	0.204248	0.0987241
Sarcosine	0.00519272	0.000375063	0.00507616	0.000815359	0.00424909	0.00129607	0.00583034	0.000995934	0.00604592	0.000363253	0.00618179	0.000255878	0.00361363	0.00118703	0	0	0	0	0	0	0.00352633	0.000652095	0.00706994	0.000603013	0.00371836	0.00153494	0.00416399	0.000407618

## Sheet: AVG SD_nM per g
Concentrations in nM/g
	White button_Farm A		White button_Farm B		Crimini_Farm A		Crimini_Farm B		Portabella_Farm A		Portabella_Farm B		Lion's Mane_Farm A		Lion's Mane_Farm C		Maitake_Farm A		Maitake_Farm C		Oyster_Farm A		Oyster_Farm C		Shiitake_Farm A		Shiitake_Farm C
Compound	Mean	SD	Mean	SD	Mean	SD	Mean	SD	Mean	SD	Mean	SD	Mean	SD	Mean	SD	Mean	SD	Mean	SD	Mean	SD	Mean	SD	Mean	SD	Mean	SD
Isoleucine	622.67	80.9828	744.173	207.541	516.87	129.052	580.403	413.81	599.733	35.994	346.667	42.3212	132.993	33.8212	65.18	22.0978	64.9	21.2906	170.24	47.6287	61.41	13.9383	89.2833	4.09642	231.36	63.6727	110.63	21.5414
Leucine	986.9	146.041	1175.73	265.336	897.867	176.611	900.333	515.696	1023.18	76.4148	648.177	113.373	375.3	58.7028	202.42	43.2775	112.76	36.4403	262.873	74.8852	177.79	5.05858	220.23	16.5955	378.867	42.0668	251.16	38.0705
Valine	902.337	159.671	1035.79	261.528	753.763	239.35	792.99	392.114	830.213	77.1088	562.323	107.714	293.35	35.552	167.65	61.5878	136.373	30.8372	450.807	205.776	137.923	23.5915	216.887	31.9845	425.417	74.5407	410.95	75.1798
Histidine	324.44	73.5134	372.013	87.9197	296.043	39.0407	445.303	115.323	323.02	26.1075	218.177	52.2033	249.893	95.6799	92.7967	34.0093	127.803	9.09701	299.823	118.133	225.967	87.1674	243.99	37.5849	154.69	21.2305	196.137	38.2631
Lysine	450.253	112.534	680.547	194.121	273.82	43.4158	303.19	239.579	347.217	7.63336	218.763	40.1149	578.153	163.916	102.983	70.3061	84.52	4.70506	327.77	130.055	54.72	3.72235	107.96	19.2307	353.08	32.3535	337.327	47.7918
Methionine	182.15	68.4909	237.683	105.434	133.21	41.953	157.613	139.4	178.27	33.2996	105.96	22.2704	0	0	0	0	0	0	0	0	5.14667	4.45742	4.23333	4.52364	6.18	6.76027	5.41667	5.69261
Phenylalanine	551.233	95.7627	654.573	118.271	506.45	100.14	567.817	134.366	576.97	24.7252	449.583	93.7057	69.36	19.4065	118.673	4.20952	168.797	24.1591	271.37	102.237	201.007	20.7678	409.41	50.3227	228.497	35.0055	248.953	45.9116
Proline	776.513	342.888	794.02	254.754	243.343	98.9089	322.423	223.528	568.623	77.1783	445.03	138.951	146.803	36.8783	160.073	44.7648	81.7133	26.0015	246.77	79.3632	56.7667	6.3023	125.533	21.0117	211.787	7.26069	123.527	13.7106
Tryptophan	266.49	70.8249	359.387	135.688	227.09	39.7493	336.413	165.086	281.673	37.0597	157.26	82.2089	119.62	56.8836	11.35	19.6588	101.41	8.62959	158.003	117.265	18.6533	32.3085	135.64	19.0852	33.8233	29.5617	0	0
Alanine	3080.68	436.509	2572.58	206.9	1390.13	493.763	2132.91	1184.11	2275.63	222.694	1911.65	28.9617	620.073	163.195	639.013	182.559	240.443	22.9658	390.293	185.394	371.527	96.4556	815.353	18.1509	696.367	192.164	755.973	185.021
Arginine	103.81	31.7983	142.913	53.1652	81.3233	19.4118	209.737	180.288	111.06	8.17544	137.857	53.7221	794.32	218.34	171.623	114.893	110.423	8.13211	361.89	190.127	136.283	55.4964	660.453	46.8507	197.827	26.9774	233.453	91.5491
Asparagine	1405.66	578.239	2575.79	486.449	1020.92	370.157	1134.61	765.271	1236.77	122.176	932.133	79.9197	396.947	88.4483	182.027	79.707	99.2033	39.4195	247.74	103.368	212.347	49.2927	463.31	120.801	562.68	87.9206	809.637	233.087
Aspartic Acid	2198.1	491.537	2489.45	169.222	1385.71	385.293	2905.49	998.434	1976.18	221.595	1965.16	157.782	1228.95	101.519	1055.08	70.7739	531.847	65.8513	844.873	417.964	1371.47	201.106	2050.19	170.86	745.26	28.0457	1047.81	115.007
Cysteine	973.483	322.142	1211.67	230.337	997.717	265.747	996.417	359.025	1059.26	242.218	646.807	142.312	405.697	267.007	0	0	140.507	123.076	513.513	318.354	269.85	94.634	444.483	179.986	648.033	158.885	815.437	288.477
Glutamic acid	3211.91	330.258	4067.46	1017.33	2438.48	921.39	3802.29	1216.77	3535.58	237.359	4258.92	624.534	2270.8	269.652	2553.94	194.626	711.783	41.0913	1368.5	442.204	1782.99	293.511	3212.35	1216.67	1083.94	276.466	1565.93	536.403
Glutamine	3521.08	1282.26	5954.57	1048.82	2437.7	754.59	3466.68	555.883	2657.64	190.528	2624.5	251.679	5550.66	1854.86	1927.38	1168.85	390.77	214.22	1954.54	940.455	1486.08	281.726	2120.31	748.678	3512.56	795.71	7293.6	1980.16
Glycine	739.52	113.006	1002.37	284.299	617.35	289.235	615.22	369.32	932.517	36.7205	576.553	86.3625	209.963	114.8	62.43	54.6094	64.2933	18.2396	85.34	86.3936	70.2867	25.9979	171.283	29.2642	372.097	55.4162	344.833	63.9473
Serine	1195.72	309.297	1601.16	380.42	991.973	262.152	891.97	422.39	1254.05	54.655	911.8	161.898	507.263	63.0167	264.56	52.7917	205.927	54.1766	519.033	281.709	222.517	35.1728	512.2	89.0123	694.07	96.4095	714.98	172.539
Threonine	1036.11	172.776	1293.94	89.895	808.053	238.727	875.593	422.568	945.097	77.151	652.86	107.654	386.867	95.5973	122.773	37.7053	132.853	39.7407	459.063	156.336	218.59	29.3152	367.167	69.5947	599.833	108.8	741.077	88.5124
Tyrosine	291.96	68.8663	370.93	148.616	367.733	117.411	595.42	397.718	334.657	27.1071	300.363	46.6217	224.573	52.8957	175.227	64.2747	117.403	16.5198	289.613	131.352	219.83	22.0046	623.433	123.415	129.47	10.5868	131.91	24.9649
1-methylhistidine	26.7467	4.82193	26.07	7.58364	16.2533	7.08698	25.1	2.93333	23.5967	0.941081	25.8467	1.58083	14.8467	7.11309	23.3733	2.72353	18.32	0.21	14.3967	7.34616	19.03	6.05349	13.42	5.91607	18.6567	7.1364	15.82	6.11095
Cystathionine	136.843	47.9029	224.787	17.6654	157.393	36.8988	145.19	50.5382	91.2833	14.9717	77.5333	11.7607	51.0833	17.5783	76.5933	66.5866	0	0	0	0	92.9067	8.78575	228.583	76.4576	58.85	14.0705	227.967	65.0468
Ergothionine	163.413	45.1785	168.667	25.2322	84.7767	23.7904	198.927	134.008	127.427	26.1812	103.01	6.93741	1109.48	185.369	499.89	149.845	117.937	12.9474	124.963	35.3541	211.293	13.9601	700.927	104.995	229.767	53.6782	223.54	40.5643
g-aminobutyric acid	293.323	210.52	220.64	25.3972	72.3133	15.6406	96.7867	38.4214	186.297	18.4663	277.74	155.98	206.84	51.7985	156.733	94.4213	27.32	3.67276	32.9433	7.00507	35.1	3.76796	71.57	12.9311	132.437	25.3275	65.1833	24.1717
Hydroxyproline	51.5533	29.3263	34.01	15.7819	31.39	7.35039	20.24	18.4536	49.2633	7.39507	28.1567	3.65981	14.2333	13.2536	22.4967	4.98893	11.04	0.85773	19.12	6.3006	13.2833	11.5548	0	0	0	0	0	0
L-aminoadipic acid	172.37	29.7617	152.84	12.8017	204.897	34.2784	209.253	30.0786	187.297	18.839	165.66	10.8048	54.1833	3.52809	60.1267	10.6693	92.7167	24.6641	206.447	84.8348	212.11	35.6197	631.863	154.622	70.2667	3.14246	64.76	4.70985
Ornithine	999.977	53.5438	1190.44	231.112	1641.62	159.491	662.07	524.984	1402.28	135.554	939.653	185.571	122.61	75.0116	0	0	1039.67	317.407	2247.2	701.659	0	0	716.75	406.708	1856.53	686.945	1864.93	130.351
Oxidized glutathione	10.96	1.11369	7.04333	6.11248	3.53333	6.11991	16.5667	10.2981	10.6033	0.800646	10.1	0.626977	11.1233	9.761	29.69	4.91418	40.7267	5.87709	24.1333	21.3833	7.85	13.5966	6.17	10.6868	10.4333	9.12575	4.12333	7.14182
Reduced glutathione	1095.86	1127.39	1888.11	1306.59	731.507	287.859	616.17	163.521	539.033	102.164	493.603	33.9046	201.767	289.364	233.213	35.889	2193.79	205.971	5283.14	1179.9	3975.7	2684.15	3713.17	3336.03	548.87	73.2465	665.1	321.478
Sarcosine	58.35	4.21597	57.04	9.16195	47.7467	14.564	65.5167	11.1932	67.9367	4.085	69.4633	2.87307	40.6033	13.3405	0	0	0	0	0	0	39.6233	7.32531	79.4467	6.77744	41.7833	17.2449	46.79	4.58442
