# Supplementary material for: Metabolomics Profiling of White Button, Crimini, Portabella, Lion’s Mane, Maitake, Oyster, and Shiitake Mushrooms Using Untargeted Metabolomics and Targeted Amino Acid Analysis
Source: Foods. 2023 Aug 8;12(16):2985. doi: 10.3390/foods12162985 (PMC10453450; doi:10.3390/foods12162985)
Supplement: Supplementary file 1 [file foods-12-02985-s001.zip › File S3. Compounds that passed ANOVA thresholds (detected in all 7 mushrooms only).xlsx]

## Sheet: ANOVA_Hydrophobic
# Notes : Created from Advanced Analysis operation: significance Analysis.
#Experiment: Lip POS_FBI
#corrected p-value cut-off:0.05
#Post-hoc test: tukeyHSD
#Selected Test : Oneway ANOVA
#Entity List: (298) All Mushroom overlap_Raw_4of6_Entity list of selection
#Interpretation: All Mushrooms_Raw_Mushroom Type_2 - Cooked status (Non-averaged)
#p-value computation: Asymptotic
#Multiple Testing Correction: Benjamini-Hochberg
#
# Technology : MassHunterQual.IDENTIFIED_UNIDENTIFIED_COMPOUNDS.Lip POS_FBI_2021_Feb_12_15_59_14
# Owner : gxuser
# Created On : Tue Mar 07 08:41:21 MST 2023
Compound	p ( [Crimini] vs [Lion's Mane] vs [Maitake] vs [Oyster] vs [Ports] vs [Shiitake] vs [White Button] )	p (Corr) ( [Crimini] vs [Lion's Mane] vs [Maitake] vs [Oyster] vs [Ports] vs [Shiitake] vs [White Button] )	p ([Lion's Mane] vs [Crimini])	p ([Maitake] vs [Crimini])	p ([Oyster] vs [Crimini])	p ([Ports] vs [Crimini])	p ([Shiitake] vs [Crimini])	p ([White Button] vs [Crimini])	p ([Maitake] vs [Lion's Mane])	p ([Oyster] vs [Lion's Mane])	p ([Ports] vs [Lion's Mane])	p ([Shiitake] vs [Lion's Mane])	p ([White Button] vs [Lion's Mane])	p ([Oyster] vs [Maitake])	p ([Ports] vs [Maitake])	p ([Shiitake] vs [Maitake])	p ([White Button] vs [Maitake])	p ([Ports] vs [Oyster])	p ([Shiitake] vs [Oyster])	p ([White Button] vs [Oyster])	p ([Shiitake] vs [Ports])	p ([White Button] vs [Ports])	p ([White Button] vs [Shiitake])	FC ([Crimini-Raw] vs [Lion's Mane-Raw])	Log FC ([Crimini-Raw] vs [Lion's Mane-Raw])	FC (abs) ([Crimini-Raw] vs [Lion's Mane-Raw])	Regulation	FC ([Crimini-Raw] vs [Maitake-Raw])	Log FC ([Crimini-Raw] vs [Maitake-Raw])	FC (abs) ([Crimini-Raw] vs [Maitake-Raw])	Regulation ([Crimini-Raw] vs [Maitake-Raw])	FC ([Crimini-Raw] vs [Oyster-Raw])	Log FC ([Crimini-Raw] vs [Oyster-Raw])	FC (abs) ([Crimini-Raw] vs [Oyster-Raw])	Regulation ([Crimini-Raw] vs [Oyster-Raw])	FC ([Crimini-Raw] vs [Ports-Raw])	Log FC ([Crimini-Raw] vs [Ports-Raw])	FC (abs) ([Crimini-Raw] vs [Ports-Raw])	Regulation ([Crimini-Raw] vs [Ports-Raw])	FC ([Crimini-Raw] vs [Shiitake-Raw])	Log FC ([Crimini-Raw] vs [Shiitake-Raw])	FC (abs) ([Crimini-Raw] vs [Shiitake-Raw])	Regulation ([Crimini-Raw] vs [Shiitake-Raw])	FC ([Crimini-Raw] vs [White Button-Raw])	Log FC ([Crimini-Raw] vs [White Button-Raw])	FC (abs) ([Crimini-Raw] vs [White Button-Raw])	Regulation ([Crimini-Raw] vs [White Button-Raw])	FC ([Lion's Mane-Raw] vs [Maitake-Raw])	Log FC ([Lion's Mane-Raw] vs [Maitake-Raw])
(9E)-Valenciaxanthin	6.2673e-05	0.00014478		0.000243099		0.0497081			0.0063291							0.000311647	0.036054							-1.36281	-0.446584	1.36281	down	-3.33499	-1.73768	3.33499	down	-1.96856	-0.977137	1.96856	down	-2.03604	-1.02577	2.03604	down	-1.03155	-0.044815	1.03155	down	-1.58873	-0.667873	1.58873	down	-2.44714	-1.2911
(9Z,12Z,14E)-16-Hydroxy-9,12,14-octadecatrienoic acid Esi+4.6549997	1.41892e-15	1.6263e-14		0.000130768	0.000130768				0.000130768	0.000130768					0.000130768	0.000130768	0.000130768	0.000130768	0.000130768	0.000130768				-1	0	1	down	-103177	-16.6548	103177	down	-11771.6	-13.523	11771.6	down	-1	0	1	down	-1	0	1	down	-1	0	1	down	-103177	-16.6548
(9Z,12Z,14E)-16-Hydroxy-9,12,14-octadecatrienoic acid Esi+1.0089997	6.40754e-09	2.76731e-08		0.000137984	0.000131104		0.000132969		0.0297697	0.0032063		0.0126006			0.0205503		0.000186018	0.00215091		0.000133522	0.00851282		0.000146908	-3.06376	-1.6153	3.06376	down	-11.8143	-3.56247	11.8143	down	-16.6399	-4.05657	16.6399	down	-2.88567	-1.52891	2.88567	down	-13.5399	-3.75914	13.5399	down	-1.26052	-0.334015	1.26052	down	-3.85616	-1.94717
(9Z,12Z,14E)-16-Hydroxy-9,12,14-octadecatrienoic acid Esi+5.181	2.54367e-12	1.76282e-11		0.000130768	0.00343285				0.000130768	0.00343285				0.000149355	0.000130768	0.000130768	0.000130768	0.00343285	0.00343285	0.00343285				-1	0	1	down	-691221	-19.3988	691221	down	-270.213	-8.07795	270.213	down	-1	0	1	down	-1	0	1	down	-1	0	1	down	-691221	-19.3988
(9Z,12Z,14E)-16-Hydroxy-9,12,14-octadecatrienoic acid Esi+4.6780005	7.35593e-16	9.13362e-15		0.000130768	0.000130768				0.000130768	0.000130768					0.000130768	0.000130768	0.000130768	0.000130768	0.000130768	0.000130768				-1	0	1	down	-284043	-18.1158	284043	down	-14994.7	-13.8722	14994.7	down	-1	0	1	down	-1	0	1	down	-1	0	1	down	-284043	-18.1158
(9Z,12Z,14E)-16-Hydroxy-9,12,14-octadecatrienoic acid Esi+5.106	7.9051e-12	5.12113e-11		0.000130768	0.00343951				0.000130768	0.00343951				0.000214167	0.000130768	0.000130768	0.000130768	0.00343951	0.00343951	0.00343951				-1	0	1	down	-514121	-18.9717	514121	down	-306.436	-8.25944	306.436	down	-1	0	1	down	-1	0	1	down	-1	0	1	down	-514121	-18.9717
(9Z,12Z,14E)-16-Hydroxy-9,12,14-octadecatrienoic acid Esi+1.007	0.00122822	0.00220487		0.0142919	0.00157835		0.00273834																	-15.6059	-3.96402	15.6059	down	-37.2949	-5.22091	37.2949	down	-84.7335	-6.40486	84.7335	down	-14.4482	-3.85282	14.4482	down	-68.9647	-6.10779	68.9647	down	-6.42099	-2.6828	6.42099	down	-2.3898	-1.25689
12-HEPE**	4.20987e-12	2.78787e-11		0.000150992	0.000130768				0.000214666	0.000130768				0.00367021	0.000238792	0.0102678	0.000198264	0.000130768	0.000130776	0.000130768				-1.13973	-0.188693	1.13973	down	-6.30269	-2.65597	6.30269	down	-23.3936	-4.54804	23.3936	down	-1.17061	-0.22726	1.17061	down	-1.91694	-0.938803	1.91694	down	-1.11348	-0.155071	1.11348	down	-5.52999	-2.46728
22:3-Glc-Sitosterol	2.83897e-09	1.36454e-08		0.000131809	0.000130773	0.000344406	0.0191739		0.00141121	0.000148429						0.0482994	0.000161615		0.00141136	0.000131018		0.00375067		-2.21599	-1.14795	2.21599	down	-11.5965	-3.53562	11.5965	down	-19.0956	-4.25517	19.0956	down	-6.54842	-2.71115	6.54842	down	-3.64905	-1.86752	3.64905	down	-1.43111	-0.51713	1.43111	down	-5.23312	-2.38767
22:3-Glc-Sitosterol Esi+7.846994	0.00182184	0.00312017								0.00739957										0.00636267				32.1521	5.00684	32.1521	up	-4.15356	-2.05435	4.15356	down	-22.0707	-4.46406	22.0707	down	-4.16828	-2.05945	4.16828	down	-1.48483	-0.570293	1.48483	down	35.3747	5.14465	35.3747	up	-133.546	-7.06119
22:3-Glc-Sitosterol Esi+7.4419947	4.22887e-10	2.25036e-09		0.000131169	0.00013077				0.000402593	0.000134646					0.00353361	0.00598054	0.000131145	0.000208557	0.000281411	0.00013077				-1.95524	-0.967343	1.95524	down	-11.5802	-3.53359	11.5802	down	-18.1582	-4.18255	18.1582	down	-2.6592	-1.41099	2.6592	down	-2.84841	-1.51016	2.84841	down	1.0058	0.00834364	1.0058	up	-5.92268	-2.56625
22:3-Glc-Sitosterol Esi+7.591003	1.14953e-06	3.26247e-06		0.014586	0.000131761	0.000198808	0.00205036			0.000406417	0.0087983									0.00240812				-1.93354	-0.951245	1.93354	down	-4.23965	-2.08395	4.23965	down	-14.2876	-3.83669	14.2876	down	-8.84819	-3.14538	8.84819	down	-5.6771	-2.50515	5.6771	down	-2.57768	-1.36607	2.57768	down	-2.19269	-1.1327
9-OxoODE** Esi+1.4209999	1.69397e-19	4.20668e-18		0.000130768	0.00174747				0.000130768	0.000361293				0.000130768	0.000130768	0.000130768	0.000130768	0.00310155	0.0110681	0.0148107				1.15521	0.208155	1.15521	up	-47.4743	-5.56907	47.4743	down	-2.61444	-1.3865	2.61444	down	-1.04769	-0.0672149	1.04769	down	-1.1614	-0.215864	1.1614	down	-1.18978	-0.250698	1.18978	down	-54.8428	-5.77723
9-OxoODE** Esi+1.4189993	9.75288e-06	2.46302e-05		0.000365643					0.000181305					0.0259538	0.000438909	0.000137276	0.000736992							1.30714	0.386412	1.30714	up	-15.2032	-3.9263	15.2032	down	-2.45696	-1.29688	2.45696	down	-1.05158	-0.0725574	1.05158	down	1.77659	0.829107	1.77659	up	-1.1885	-0.249138	1.1885	down	-19.8726	-4.31271
9-OxoODE**	1.7207e-16	2.22943e-15		0.000130768	0.000130768				0.000130768	0.000130768				0.0114967	0.000130768	0.000130768	0.000130768	0.000130768	0.000130768	0.000130771				1.14348	0.193428	1.14348	up	-47.1055	-5.55782	47.1055	down	-14.7615	-3.88377	14.7615	down	1.15587	0.208979	1.15587	up	1.07614	0.105867	1.07614	up	-1.17762	-0.235876	1.17762	down	-53.8641	-5.75125
alpha-Linolenic acid Esi+1.4770001	9.57748e-08	3.48059e-07		0.000153052	0.000136597					0.0192761					0.0426267	0.000476246	0.000153052	0.0160153	0.000232782	0.000136597				-153.329	-7.26049	153.329	down	-56210.1	-15.7785	56210.1	down	-118276	-16.8518	118276	down	-133.696	-7.06281	133.696	down	-4.92157	-2.29912	4.92157	down	-1	0	1	down	-366.598	-8.51806
Aluminum oleate	0.000162245	0.00035814															0.00372242			0.00016301		0.0021654	0.0236853	1.29013	0.367519	1.29013	up	-3.94307	-1.97932	3.94307	down	-24.9181	-4.63912	24.9181	down	-5.0181	-2.32714	5.0181	down	-1.70055	-0.766006	1.70055	down	36.2018	5.17799	36.2018	up	-5.08708	-2.34684
AS 1-2	1.30503e-18	2.28764e-17	0.000130768	0.0122835			0.000130768		0.000130768	0.000130768	0.000130768	0.000502286	0.000130768	0.0055982	0.000142314	0.000130768	0.000219525		0.000130768		0.00013102		0.000130792	-9.98279	-3.31944	9.98279	down	1.81486	0.859858	1.81486	up	-1.04889	-0.0688667	1.04889	down	-1.44727	-0.533331	1.44727	down	-4.51221	-2.17383	4.51221	down	-1.31407	-0.394047	1.31407	down	18.1174	4.1793
Auxin b Esi+1.0309992	4.22119e-13	3.3103e-12		0.000130768	0.00483852		0.000132323		0.000130768	0.000533357		0.00013083		0.000190845	0.000130768		0.000130768	0.00455234		0.00165743	0.000132201		0.000131125	1.3077	0.387035	1.3077	up	-20.4356	-4.35301	20.4356	down	-3.58185	-1.8407	3.58185	down	1.00718	0.0103196	1.00718	up	-7.91521	-2.98463	7.91521	down	1.13394	0.181339	1.13394	up	-26.7237	-4.74005
Auxin b Esi+1.1220008	6.96476e-05	0.000157235			0.00991932				0.00155409	0.000205141								0.0495567		0.00521856				1.52452	0.608356	1.52452	up	-2.02488	-1.01784	2.02488	down	-2.59273	-1.37447	2.59273	down	-1.17545	-0.233214	1.17545	down	-1.18252	-0.241869	1.18252	down	1.06253	0.0875035	1.06253	up	-3.08697	-1.62619
beta-Boswellic acid acetate	0.000386227	0.000777673		0.00141873					0.00205395					0.00414949	0.000837463	0.0358686	0.00136658							1.01209	0.017334	1.01209	up	1.47413	0.559864	1.47413	up	1.03514	0.0498256	1.03514	up	-1.01797	-0.0256891	1.01797	down	1.11193	0.153064	1.11193	up	-1.00124	-0.00179387	1.00124	down	1.45652	0.54253
beta-Citraurinene	1.50998e-06	4.20537e-06		0.000558524					0.000132978			0.00451135		0.00200459	0.000135948		0.000751532				0.00860779			-1.36634	-0.450321	1.36634	down	2.60999	1.38404	2.60999	up	1.1041	0.142872	1.1041	up	-1.30297	-0.381802	1.30297	down	1.63072	0.705513	1.63072	up	1.02417	0.0344563	1.02417	up	3.56614	1.83436
Cer(d18:0/16:0)	1.98797e-13	1.64559e-12	0.000130768		0.000130937		0.00108612		0.000130768		0.000130768	0.000590563	0.000130768	0.00013205		0.00459805		0.000130768		0.000130809	0.000147139		0.000456957	22.7976	4.51081	22.7976	up	1.19635	0.258636	1.19635	up	10.6495	3.41271	10.6495	up	-1.52565	-0.609423	1.52565	down	4.58588	2.1972	4.58588	up	-1.12691	-0.172379	1.12691	down	-19.056	-4.25217
Ceramide (d18:1/16:0)*	5.94181e-05	0.000138333							0.000356649		0.00462141		0.000311842										0.0434408	2.49242	1.31755	2.49242	up	-1.86549	-0.899555	1.86549	down	1.32833	0.409618	1.32833	up	-1.36625	-0.450218	1.36625	down	1.37118	0.455415	1.37118	up	-1.9098	-0.933418	1.9098	down	-4.64958	-2.2171
Ceramide(t20:0/22:0(2OH))	0.000416814	0.000828071	0.037619		0.00195816				0.0248069					0.00125307						0.0482976				-3.55722	-1.83075	3.55722	down	1.06839	0.0954323	1.06839	up	-5.52699	-2.46649	5.52699	down	-2.43125	-1.2817	2.43125	down	-2.44049	-1.28717	2.44049	down	-1.61859	-0.694738	1.61859	down	3.80048	1.92618
Cerebroside B	4.399e-08	1.70247e-07	0.000186865						0.000132479	0.000132199	0.000130776	0.000150582	0.000130799											1.6273	0.702482	1.6273	up	-1.09061	-0.125141	1.09061	down	-1.09536	-0.131405	1.09536	down	-1.22966	-0.298258	1.22966	down	-1.0251	-0.0357685	1.0251	down	-1.19597	-0.258183	1.19597	down	-1.77476	-0.827623
Cholesterol sulfate	6.69851e-07	2.0369e-06			0.0363568		0.000296989					0.0125886		0.019715		0.00020477		0.000566478		0.0321803	0.000131397		0.000275435	1.31553	0.395649	1.31553	up	-1.0456	-0.0643349	1.0456	down	1.80446	0.851566	1.80446	up	-1.33611	-0.418041	1.33611	down	2.56117	1.35681	2.56117	up	-1.0091	-0.013073	1.0091	down	-1.37553	-0.459984
Coronaric acid	2.05006e-12	1.45456e-11	0.000177647	0.000130853	0.000130768					0.00612446	0.000189584	0.00743199	0.000629118		0.000130883	0.000177479	0.000132393	0.000130768	0.000130778	0.000130768				-7.23466	-2.85493	7.23466	down	-13.2929	-3.73259	13.2929	down	-29.2371	-4.86973	29.2371	down	-1.0284	-0.0404063	1.0284	down	-1.83657	-0.877013	1.83657	down	-1.31909	-0.399548	1.31909	down	-1.8374	-0.877663
Coronaric acid Esi+1.5670009	1.7701e-05	4.35943e-05	0.0151197	0.00132803	0.0353956						0.0103057		0.0168136		0.00091195	0.00981707	0.00147864	0.0246809		0.0391119				-5.97667	-2.57934	5.97667	down	-9.38129	-3.22979	9.38129	down	-5.05418	-2.33748	5.05418	down	1.07504	0.104394	1.07504	up	-1.44693	-0.532991	1.44693	down	-1.02066	-0.0295019	1.02066	down	-1.56965	-0.650446
DG(14:0/22:5(4Z,7Z,10Z,13Z,16Z)/0:0) Esi+3.093999	0.00159527	0.00276389												0.0415337				0.00734028	0.00589748					-1.3652	-0.449114	1.3652	down	-1.47663	-0.562311	1.47663	down	1.1618	0.216364	1.1618	up	-1.65535	-0.727133	1.65535	down	-1.6783	-0.747	1.6783	down	-1.43102	-0.517048	1.43102	down	-1.08162	-0.113197
DG(14:0/22:5(4Z,7Z,10Z,13Z,16Z)/0:0)	0.000169233	0.000370819					0.00574551								0.0201191	0.00138534		0.0348596	0.00249564					-1.34011	-0.422348	1.34011	down	1.06928	0.0966339	1.06928	up	1.03977	0.0562592	1.03977	up	-1.45656	-0.542564	1.45656	down	-1.6543	-0.726223	1.6543	down	-1.22757	-0.295811	1.22757	down	1.43294	0.518982
DG(18:2(9Z,12Z)/18:2(9Z,12Z)/0:0)	4.02729e-10	2.18206e-09		0.000131057					0.000922764		0.000635322	0.00903772	0.0455391	0.000492363	0.000130768	0.000130768	0.000130779	0.00123602	0.0179793					1.44688	0.532948	1.44688	up	3.01925	1.59419	3.01925	up	1.38809	0.473097	1.38809	up	-1.47663	-0.562311	1.47663	down	-1.25995	-0.333363	1.25995	down	-1.13913	-0.187927	1.13913	down	2.08673	1.06124
DG(18:2(9Z,12Z)/18:4(6Z,9Z,12Z,15Z)/0:0)	2.41415e-06	6.60014e-06	0.000445056	0.00017656		0.00364604	0.00398506			0.00581952			0.0100779	0.00107007			0.00182967	0.0484472						-3.17781	-1.66803	3.17781	down	-3.68307	-1.88091	3.68307	down	-1.26243	-0.336202	1.26243	down	-2.62013	-1.38964	2.62013	down	-2.60019	-1.37862	2.60019	down	-1.32429	-0.405221	1.32429	down	-1.159	-0.212879
DG(18:3(9Z,12Z,15Z)/20:3(5Z,8Z,11Z)/0:0)	8.83143e-19	1.75451e-17	0.000130768	0.000130768	0.000130768	0.000231706	0.000414016				0.000130768	0.000130768	0.000130768	0.0255263	0.000130768	0.000130768	0.000130768	0.000131133	0.000130871	0.000130768				-28.4203	-4.82885	28.4203	down	-31.9039	-4.99566	31.9039	down	-15.0454	-3.91125	15.0454	down	-3.24939	-1.70017	3.24939	down	-3.02189	-1.59545	3.02189	down	-1.92654	-0.946013	1.92654	down	-1.12257	-0.166807
DG(18:3(9Z,12Z,15Z)/20:4(8Z,11Z,14Z,17Z)/0:0)	0.000176513	0.000381167	0.00352978						0.0415983		0.00021753		0.000545454											3.05311	1.61028	3.05311	up	1.29079	0.368256	1.29079	up	1.32272	0.403507	1.32272	up	-1.3927	-0.477886	1.3927	down	1.3242	0.405121	1.3242	up	-1.21446	-0.28031	1.21446	down	-2.3653	-1.24203
DG(20:5(5Z,8Z,11Z,14Z,17Z)/14:0/0:0)	8.4492e-07	2.49293e-06			0.0235827		0.0452459				0.000759463				0.000173663		0.00989158	0.000141665		0.00371699	0.000157509		0.00763047	1.71733	0.780165	1.71733	up	2.14033	1.09783	2.14033	up	2.34232	1.22794	2.34232	up	-1.88493	-0.914515	1.88493	down	2.19269	1.1327	2.19269	up	-1.18929	-0.250099	1.18929	down	1.24632	0.317669
DG(20:5(5Z,8Z,11Z,14Z,17Z)/15:0/0:0)	3.60903e-14	3.58497e-13	0.000130768		0.000710628	0.0109832	0.000130771		0.000130768	0.000493487	0.000143107		0.000130768	0.000130887	0.000136173	0.000130768			0.0309941	0.00194114	0.00202858	0.0297515	0.000130786	-6.59764	-2.72195	6.59764	down	1.61629	0.692683	1.61629	up	-2.52961	-1.33891	2.52961	down	-2.06809	-1.0483	2.06809	down	-4.83375	-2.27314	4.83375	down	-1.0788	-0.109423	1.0788	down	10.6637	3.41463
DG(22:5(7Z,10Z,13Z,16Z,19Z)/15:0/0:0)	4.89678e-08	1.87082e-07			0.0016596				0.000561988	0.000131187		0.00105187			0.000723337		0.0160258	0.000131389		0.000174033	0.00137736		0.0303291	-1.68159	-0.749825	1.68159	down	1.65614	0.727821	1.65614	up	2.54473	1.34751	2.54473	up	-1.64464	-0.717774	1.64464	down	1.5703	0.651044	1.5703	up	-1.2851	-0.361878	1.2851	down	2.78494	1.47765
DG(34:2)*	0.00133432	0.00235283					0.0495103								0.02255	0.0161962		0.0318467	0.0230754					-1.06591	-0.092083	1.06591	down	1.04019	0.0568466	1.04019	up	1.02768	0.0393868	1.02768	up	-1.29904	-0.377449	1.29904	down	-1.31381	-0.393757	1.31381	down	-1.17782	-0.236124	1.17782	down	1.10875	0.14893
DG(36:3)*	3.73609e-19	8.56426e-18	0.000130768	0.000130768	0.000130768	0.000941154	0.00116093			0.0107211	0.000130768	0.000130768	0.000130768	0.00186621	0.000130768	0.000130768	0.000130768	0.000131197	0.000131081	0.000130768				-42.2267	-5.40008	42.2267	down	-49.5153	-5.6298	49.5153	down	-16.904	-4.07929	16.904	down	-3.12533	-1.64401	3.12533	down	-3.06187	-1.61441	3.06187	down	-1.81085	-0.856667	1.81085	down	-1.17261	-0.229719
Glycerol 1,2-di-(9Z,11E,13Z-octadecatrienoate) 3-(8Z,11Z,13E-octadecatrienoate)	6.6432e-10	3.41323e-09	0.000136361	0.000151459	0.000519883						0.000130781	0.00029216	0.000178085		0.000130831	0.000618835	0.00028899	0.000132707	0.00671345	0.00233912				5.72224	2.51658	5.72224	up	5.13658	2.36081	5.13658	up	3.97951	1.99259	3.97951	up	-1.56456	-0.645762	1.56456	down	1.31914	0.399593	1.31914	up	1.18175	0.240923	1.18175	up	-1.11402	-0.155773
LEUKOTRIENE B4** Esi+1.153	4.42197e-05	0.000104583		0.0344266											0.0451632	0.000147569	0.0416891		0.000376296					-1.58573	-0.665148	1.58573	down	-54.6799	-5.77294	54.6799	down	-20.3915	-4.3499	20.3915	down	-1.14745	-0.198429	1.14745	down	23.3287	4.54404	23.3287	up	-1.10148	-0.139441	1.10148	down	-34.4825	-5.10779
LysoPC(18:2(9Z,12Z)) Esi+1.3720009	0.000377676	0.000765628					0.0322256								0.0126091						0.000186198		0.0436423	1.24769	0.319263	1.24769	up	1.56099	0.642466	1.56099	up	1.06822	0.0952034	1.06822	up	-1.98446	-0.988745	1.98446	down	2.76523	1.4674	2.76523	up	1.0393	0.0556164	1.0393	up	1.2511	0.323202
LysoPC(18:2(9Z,12Z))	0.000741929	0.00139053													0.0145079						0.00031573		0.0276185	1.08798	0.121658	1.08798	up	1.64322	0.716524	1.64322	up	1.09239	0.127491	1.09239	up	-1.94268	-0.958048	1.94268	down	2.68254	1.4236	2.68254	up	-1.09727	-0.133921	1.09727	down	1.51033	0.594866
LysoPE(0:0/18:2(9Z,12Z))	1.83534e-07	6.36666e-07	0.017073	0.0186562			0.00373304			0.0310719	0.000144891		0.00513462	0.0338252	0.000146649		0.00564049		0.00710095		0.000132693		0.0011171	1.96297	0.973042	1.96297	up	1.95012	0.963566	1.95012	up	1.04607	0.0649853	1.04607	up	-1.56196	-0.643356	1.56196	down	2.18715	1.12905	2.18715	up	-1.08974	-0.123981	1.08974	down	-1.00659	-0.00947567
LysoPE(0:0/18:2(9Z,12Z)) Esi+1.4410012	0.0239036	0.0356163									0.0499387													1.83495	0.875738	1.83495	up	1.62533	0.700729	1.62533	up	1.08267	0.114594	1.08267	up	-1.19213	-0.253544	1.19213	down	1.55941	0.641003	1.55941	up	1.03082	0.0437966	1.03082	up	-1.12897	-0.175009
Montecristin	0.00268283	0.00444157		0.0407836										0.0128602				0.0282086	0.0335948					-1.39323	-0.478437	1.39323	down	-1.80214	-0.849714	1.80214	down	1.08782	0.121445	1.08782	up	-1.70319	-0.76824	1.70319	down	-1.68116	-0.74946	1.68116	down	-1.44919	-0.535248	1.44919	down	-1.2935	-0.371277
N-(2R-Hydroxydocosanoyl)-2S-amino-1,3S,4R-octadecanetriol Esi+6.696005	3.91581e-07	1.28232e-06			0.0001319					0.00426371		0.0172852		0.00132386				0.00120144	0.000130791	0.000582318				-2.00141	-1.00102	2.00141	down	-1.77728	-0.829671	1.77728	down	-6.07843	-2.6037	6.07843	down	-1.75914	-0.814867	1.75914	down	1.31487	0.394919	1.31487	up	-1.62592	-0.701253	1.62592	down	1.12611	0.171349
N-(2R-Hydroxyhexadecanoyl)-2S-amino-9-methyl-4E,8E-octadecadiene-1,3R-diol Esi+4.5509977	6.55831e-07	2.01482e-06	0.0149396						0.00368263	0.000135984	0.000132002	0.00021459	0.000132495											1.40519	0.490763	1.40519	up	-1.05058	-0.0711898	1.05058	down	-1.27642	-0.352106	1.27642	down	-1.32595	-0.407024	1.32595	down	-1.18287	-0.242291	1.18287	down	-1.31442	-0.394423	1.31442	down	-1.47627	-0.561953
N-ethyl arachidonoyl amine	0.0261246	0.0385402																						1.07193	0.100209	1.07193	up	1.10756	0.147384	1.10756	up	1.10667	0.146229	1.10667	up	-1.35364	-0.436842	1.35364	down	-1.07504	-0.104391	1.07504	down	-1.28566	-0.362509	1.28566	down	1.03324	0.0471745
Neurine	1.05918e-09	5.26058e-09		0.000130771	0.0464908				0.000130806					0.000438848	0.000130768	0.000137171	0.00013077	0.00533772		0.0418314				1.19441	0.256304	1.19441	up	10.3727	3.37472	10.3727	up	2.47878	1.30963	2.47878	up	-1.27474	-0.350201	1.27474	down	1.77098	0.824547	1.77098	up	-1.01283	-0.0183907	1.01283	down	8.68432	3.11841
Neurine Esi+1.4120003	8.25383e-10	4.16889e-09		0.00013077					0.000130866					0.000346044	0.000130768	0.000153237	0.000130769	0.00505737		0.0371429	0.0295218			1.21118	0.276413	1.21118	up	5.59148	2.48323	5.59148	up	1.91451	0.936972	1.91451	up	-1.21563	-0.281708	1.21563	down	1.66084	0.731909	1.66084	up	-1.03397	-0.0481986	1.03397	down	4.61656	2.20682
PA(10:0/10:0)	2.14257e-09	1.0467e-08		0.000130771	0.000681994				0.000162515					0.0308571	0.000131727	0.000130768	0.000131244	0.0289324	0.000309841	0.0179729				-1.88198	-0.91225	1.88198	down	-8.21766	-3.03873	8.21766	down	-3.46327	-1.79213	3.46327	down	-1.44973	-0.535782	1.44973	down	1.10499	0.144039	1.10499	up	-1.3803	-0.464981	1.3803	down	-4.3665	-2.12648
PC(14:1(9Z)/20:3(8Z,11Z,14Z))	5.55595e-09	2.43481e-08	0.0374063		0.00757513						0.000146975	0.000170344	0.000146043		0.000501582	0.000843885	0.00048302	0.000132617	0.000134783	0.000132503				2.69108	1.42819	2.69108	up	2.00755	1.00544	2.00755	up	3.25379	1.70212	3.25379	up	-2.22799	-1.15574	2.22799	down	-2.0848	-1.05991	2.0848	down	-2.23993	-1.16345	2.23993	down	-1.34048	-0.422752
PC(15:0/18:4(6Z,9Z,12Z,15Z))	1.70724e-07	6.11333e-07	0.000148854	0.0448773						0.00264569	0.000130872	0.00123533	0.000131982		0.00109842		0.00623775							1.69801	0.763842	1.69801	up	1.33295	0.414618	1.33295	up	1.15425	0.206961	1.15425	up	-1.13745	-0.185808	1.13745	down	1.12463	0.169447	1.12463	up	-1.0724	-0.100849	1.0724	down	-1.27388	-0.349224
PC(16:0/20:3(5Z,8Z,11Z)) Esi+5.319	3.1893e-22	1.58402e-20	0.000130768	0.000130768	0.000130768	0.000141172	0.000130768	0.000295859			0.000130768	0.000130768	0.000130768		0.000130768	0.000130768	0.000130768	0.000130768	0.000130768	0.000130768			0.0239824	-34.9347	-5.12659	34.9347	down	-36.425	-5.18686	36.425	down	-23.6979	-4.56668	23.6979	down	-2.9715	-1.57119	2.9715	down	-4.77629	-2.25589	4.77629	down	-2.56535	-1.35915	2.56535	down	-1.04266	-0.0602647
PC(16:0/20:3(5Z,8Z,11Z))	3.19356e-24	1.90336e-22	0.000130768	0.000130768	0.000130768	0.000136844	0.000130768	0.000201034			0.000130768	0.000130768	0.000130768		0.000130768	0.000130768	0.000130768	0.000130768	0.000130768	0.000130768			0.0098568	-30.438	-4.9278	30.438	down	-31.7013	-4.98647	31.7013	down	-20.6931	-4.37108	20.6931	down	-2.58578	-1.3706	2.58578	down	-4.14864	-2.05264	4.14864	down	-2.3194	-1.21375	2.3194	down	-1.04151	-0.0586701
PC(18:1(11Z)/18:1(11Z))	4.76982e-09	2.1215e-08			0.000138951		0.000574781			0.00269716	0.0398274		0.0490028	0.00161951		0.0398982		0.000130813		0.000130832	0.000135219		0.0001368	1.80454	0.851635	1.80454	up	1.69625	0.76235	1.69625	up	7.15062	2.83807	7.15062	up	-1.57258	-0.65313	1.57258	down	4.81244	2.26677	4.81244	up	-1.52887	-0.612465	1.52887	down	-1.06384	-0.089285
PC(18:1(11Z)/20:3(8Z,11Z,14Z))	0.00723378	0.0114663	0.0313236								0.00694218		0.00666495											23.5789	4.55943	23.5789	up	2.36485	1.24175	2.36485	up	1.49137	0.576639	1.49137	up	-1.7414	-0.800249	1.7414	down	1.7817	0.833258	1.7817	up	-1.76683	-0.821167	1.76683	down	-9.97059	-3.31768
PC(18:1(9Z)/20:4(5Z,8Z,11Z,14Z))	0.0020146	0.00343058														0.00304354					0.00712036		0.0088181	-4.37512	-2.12932	4.37512	down	-30.4483	-4.92829	30.4483	down	1.25115	0.323254	1.25115	up	-18.3064	-4.19428	18.3064	down	29.8044	4.89745	29.8044	up	-16.076	-4.00684	16.076	down	-6.95942	-2.79897
PC(18:3(9Z,12Z,15Z)/14:1(9Z))	1.29111e-19	3.84751e-18	0.000130768	0.000130768	0.000130768		0.000130936				0.000130768	0.00527167	0.000130768	0.00470282	0.000130768	0.000156694	0.000130768	0.000130768		0.000130768	0.000130768		0.000130768	4.99857	2.32152	4.99857	up	6.4164	2.68176	6.4164	up	3.57713	1.8388	3.57713	up	-1.48178	-0.567331	1.48178	down	2.8038	1.48739	2.8038	up	-1.47769	-0.563339	1.47769	down	1.28365	0.360249
PC(18:3(9Z,12Z,15Z)/16:0)	1.12068e-08	4.57483e-08		0.000906322		0.00192757		0.000355842	0.0011245		0.00241084		0.00041735	0.000131486				0.000132829	0.000470842	0.000130915				-1.01841	-0.0263176	1.01841	down	-2.76789	-1.46879	2.76789	down	1.57763	0.657763	1.57763	up	-2.59863	-1.37775	2.59863	down	-1.86354	-0.898046	1.86354	down	-3.0327	-1.6006	3.0327	down	-2.71786	-1.44247
PC(18:3(9Z,12Z,15Z)/20:4(8Z,11Z,14Z,17Z)) Esi+5.1929965	3.0818e-05	7.46647e-05		0.000732279					0.000311073					0.000158459	0.00111313	0.000239439	0.00123494							-1.7515	-0.80859	1.7515	down	643.356	9.32947	643.356	up	-3.70959	-1.89126	3.70959	down	1.25092	0.322994	1.25092	up	-2.13803	-1.09628	2.13803	down	1.32224	0.402985	1.32224	up	1126.84	10.1381
PC(18:3(9Z,12Z,15Z)/20:4(8Z,11Z,14Z,17Z))	0.000524945	0.00102244								0.0216378				0.00116716	0.0392304		0.00363024							1.11441	0.156275	1.11441	up	1.27183	0.346905	1.27183	up	-1.36105	-0.444716	1.36105	down	-1.15856	-0.212338	1.15856	down	-1.02503	-0.0356675	1.02503	down	-1.29313	-0.370871	1.29313	down	1.14126	0.19063
PC(20:4(8Z,11Z,14Z,17Z)/18:4(6Z,9Z,12Z,15Z))	2.8896e-10	1.59463e-09		0.000130778	0.035685		0.000131086		0.000130773	0.022951		0.000130929		0.00116359	0.000132166		0.000138844		0.0116563		0.000158639		0.000285995	1.05157	0.0725384	1.05157	up	-9.10638	-3.18688	9.10638	down	-2.51136	-1.32847	2.51136	down	-1.42694	-0.512926	1.42694	down	-7.14178	-2.83628	7.14178	down	-1.64106	-0.714628	1.64106	down	-9.57596	-3.25942
PC(22:4(7Z,10Z,13Z,16Z)/14:1(9Z))	3.70924e-13	2.98744e-12		0.000130768			0.000130768		0.000130768	0.0285622		0.000130768		0.000141217	0.000130775		0.000130885		0.000133258		0.000130769		0.000130791	1.0979	0.134747	1.0979	up	-8.46417	-3.08137	8.46417	down	-2.02604	-1.01866	2.02604	down	-1.28138	-0.3577	1.28138	down	-9.33356	-3.22243	9.33356	down	-1.51191	-0.596371	1.51191	down	-9.29282	-3.21612
PC(22:4(7Z,10Z,13Z,16Z)/14:1(9Z)) Esi+4.330997	1.74064e-13	1.52562e-12		0.000130768			0.000130768		0.000130768			0.000130768		0.000132667	0.000130772		0.000130842		0.000130954		0.000130768		0.000130773	1.1477	0.198744	1.1477	up	-8.17901	-3.03193	8.17901	down	-1.77916	-0.831194	1.77916	down	-1.22872	-0.297161	1.22872	down	-9.47075	-3.24348	9.47075	down	-1.45336	-0.539396	1.45336	down	-9.38704	-3.23067
PC(34:2)*	2.66948e-06	7.23186e-06	0.0229924						0.0258117	0.00146113	0.000149956		0.000137343								0.00304521		0.00131809	1.9925	0.994579	1.9925	up	1.00929	0.0133401	1.00929	up	-1.23074	-0.299524	1.23074	down	-1.61038	-0.687401	1.61038	down	1.44144	0.527513	1.44144	up	-1.71479	-0.77803	1.71479	down	-1.97416	-0.981239
PC(36:2)*	5.09219e-13	3.89096e-12		0.000409473	0.00015577	0.0325953	0.000968915		0.000300141	0.000181069	0.0211229	0.00151651		0.000130768		0.000130768		0.000130768		0.000130768	0.000130774		0.0001308	1.0567	0.0795689	1.0567	up	-4.88838	-2.28936	4.88838	down	6.16751	2.62469	6.16751	up	-2.84649	-1.50919	2.84649	down	4.34939	2.12081	4.34939	up	-2.51738	-1.33192	2.51738	down	-5.16556	-2.36892
PE(18:0/20:3(5Z,8Z,11Z))	7.66677e-13	5.71174e-12	0.000130768	0.000131899	0.0049618				0.000911084	0.000130869	0.000130768	0.000130768	0.000130768		0.00122968	0.000140882	0.000451921		0.0251938					-12.9008	-3.68939	12.9008	down	-4.48818	-2.16613	4.48818	down	-2.48836	-1.3152	2.48836	down	-1.60319	-0.680942	1.60319	down	-1.1506	-0.202381	1.1506	down	-1.45952	-0.545495	1.45952	down	2.87439	1.52325
PE(18:0/20:3(5Z,8Z,11Z)) Esi+5.048002	1.90055e-14	1.95298e-13	0.000130768	0.000130801	0.00099939				0.000205063	0.000130769	0.000130768	0.000130768	0.000130768		0.000428933	0.000132071	0.000203492		0.0128259					-14.6061	-3.8685	14.6061	down	-4.75452	-2.2493	4.75452	down	-2.60056	-1.37882	2.60056	down	-1.69796	-0.763801	1.69796	down	-1.21887	-0.285541	1.21887	down	-1.54536	-0.627942	1.54536	down	3.07205	1.6192
PE(18:0/20:5(5Z,8Z,11Z,14Z,17Z))	0.00803832	0.0126742			0.00273655															0.0296303				-1.67106	-0.740762	1.67106	down	-1.62469	-0.700169	1.62469	down	-2.58435	-1.3698	2.58435	down	-1.53881	-0.621817	1.53881	down	-1.70148	-0.766789	1.70148	down	-1.22409	-0.291714	1.22409	down	1.02854	0.0405931
PE(18:1(11Z)/18:1(11Z))	0.00572174	0.00916709			0.00176415															0.0399578				-1.66543	-0.735891	1.66543	down	-1.70983	-0.773855	1.70983	down	-3.01045	-1.58998	3.01045	down	-1.67674	-0.745655	1.67674	down	-2.04542	-1.0324	2.04542	down	-1.34663	-0.429358	1.34663	down	-1.02666	-0.0379638
PE(18:1(11Z)/18:1(11Z)) Esi+5.766	2.32114e-20	7.68556e-19	0.000130881		0.000130768		0.000130768		0.000133856	0.000222513	0.000130769	0.000130769	0.000130768	0.000130768		0.000130768		0.000130768		0.000130768	0.000130768		0.000130768	5.02632	2.3295	5.02632	up	1.21884	0.285507	1.21884	up	16.6306	4.05577	16.6306	up	-1.29321	-0.370958	1.29321	down	32.0072	5.00033	32.0072	up	-1.30747	-0.386776	1.30747	down	-4.12386	-2.044
PE(18:1(11Z)/18:1(11Z)) Esi+5.766999	6.33229e-22	2.69575e-20	0.000130768		0.000130768		0.000130768		0.000130781	0.00013751	0.000130768	0.000130797	0.000130768	0.000130768		0.000130768		0.000130768		0.000130768	0.000130768		0.000130768	5.62904	2.49289	5.62904	up	1.22589	0.293835	1.22589	up	18.7095	4.2257	18.7095	up	-1.29762	-0.375868	1.29762	down	24.8468	4.63499	24.8468	up	-1.31182	-0.391573	1.31182	down	-4.59178	-2.19905
PE(18:2(9Z,12Z)/15:0)	4.31651e-07	1.38314e-06		0.000420292			0.0246707		0.0240136		0.0205657			0.00107704	0.000131165		0.000174315				0.000232149		0.00479497	1.35173	0.434803	1.35173	up	2.60803	1.38296	2.60803	up	1.07936	0.110182	1.07936	up	-1.44431	-0.530378	1.44431	down	1.92543	0.945177	1.92543	up	-1.12714	-0.172663	1.12714	down	1.92941	0.94816
PE(18:2(9Z,12Z)/20:2(11Z,14Z))	1.32726e-13	1.19856e-12	0.000131156	0.00013077	0.00329361		0.0324846				0.000130768	0.0148157	0.000130768	0.00482655	0.000130768	0.000504572	0.000130768	0.000133858		0.000131806	0.000196143		0.000152809	6.74302	2.75339	6.74302	up	9.63632	3.26848	9.63632	up	3.16497	1.66219	3.16497	up	-1.822	-0.865522	1.822	down	2.48772	1.31482	2.48772	up	-1.98055	-0.985899	1.98055	down	1.42908	0.515087
PE(18:2(9Z,12Z)/20:2(11Z,14Z)) Esi+4.4759994	5.05468e-14	4.85902e-13	0.000130862	0.000130768	0.00497992		0.0250225			0.0360353	0.000130768	0.00741001	0.000130768	0.00166623	0.000130768	0.000381412	0.000130768	0.000134908		0.000132125	0.000170515		0.000142605	7.01642	2.81074	7.01642	up	9.59249	3.26191	9.59249	up	2.93345	1.5526	2.93345	up	-1.82223	-0.865706	1.82223	down	2.48833	1.31518	2.48833	up	-1.98077	-0.986061	1.98077	down	1.36715	0.45117
PE(18:2(9Z,12Z)/22:4(7Z,10Z,13Z,16Z))	0.00106037	0.00193859	0.000373078	0.00542889	0.0162384	0.048819																		-339.461	-8.4071	339.461	down	-99.471	-6.6362	99.471	down	-61.7841	-5.94916	61.7841	down	-37.0135	-5.20998	37.0135	down	-26.6768	-4.73751	26.6768	down	-32.6576	-5.02935	32.6576	down	3.41266	1.7709
PE(18:3(9Z,12Z,15Z)/16:0)	4.88621e-06	1.28858e-05	0.00433701						0.000137103	0.00256851	0.000213724	0.0101306	0.000134621											2.70372	1.43494	2.70372	up	-1.65815	-0.72957	1.65815	down	-1.0484	-0.0681934	1.0484	down	-1.38115	-0.465874	1.38115	down	1.08009	0.111153	1.08009	up	-1.71667	-0.779613	1.71667	down	-4.48316	-2.16451
PE(18:3(9Z,12Z,15Z)/18:1(9Z))	1.72322e-07	6.11333e-07	0.000149028	0.045403						0.00263994	0.000130873	0.00123685	0.000131989		0.00110833		0.00629776							1.69817	0.763983	1.69817	up	1.33261	0.414255	1.33261	up	1.15398	0.206621	1.15398	up	-1.13769	-0.18611	1.13769	down	1.12447	0.169251	1.12447	up	-1.07258	-0.101091	1.07258	down	-1.27432	-0.349728
PE(20:2(11Z,14Z)/14:0)	3.15747e-11	1.88185e-10	0.000132947		0.0190241		0.00121644		0.0013851		0.000130768		0.000130768		0.00121883		0.00115942	0.000137772		0.000137313	0.000130928		0.000130916	1.80611	0.852886	1.80611	up	1.19562	0.257761	1.19562	up	1.38045	0.465143	1.38045	up	-1.26919	-0.343912	1.26919	down	1.51758	0.601774	1.51758	up	-1.27147	-0.346498	1.27147	down	-1.5106	-0.595125
PE(20:3(8Z,11Z,14Z)/20:4(5Z,8Z,11Z,14Z)) Esi+4.464001	0.0005751	0.00110568	0.0162756								0.00288033		0.00233551		0.0422558		0.0350235							36.84	5.2032	36.84	up	13.0322	3.70401	13.0322	up	3.59401	1.8456	3.59401	up	-1.92139	-0.942154	1.92139	down	2.33468	1.22322	2.33468	up	-2.07814	-1.0553	2.07814	down	-2.82685	-1.4992
PE(20:4(8Z,11Z,14Z,17Z)/18:4(6Z,9Z,12Z,15Z))	0.000494689	0.000969851					0.00108333									0.00752703					0.0319932		0.000998441	-1.0962	-0.132511	1.0962	down	-1.04072	-0.057579	1.04072	down	-1.15685	-0.210207	1.15685	down	-1.07334	-0.102104	1.07334	down	-1.28779	-0.364893	1.28779	down	1.00179	0.00258636	1.00179	up	1.05331	0.0749321
PE(20:4(8Z,11Z,14Z,17Z)/18:4(6Z,9Z,12Z,15Z)) Esi+5.105001	8.28159e-07	2.46791e-06					0.00198191				0.00873041	0.000283691		0.023823	0.000191973	0.000131175	0.00328427		0.0210659					1.02672	0.038042	1.02672	up	1.08152	0.113062	1.08152	up	-1.02776	-0.0395011	1.02776	down	-1.09559	-0.131714	1.09559	down	-1.14412	-0.194237	1.14412	down	-1.05177	-0.0728244	1.05177	down	1.05338	0.0750198
PE(22:2(13Z,16Z)/14:1(9Z))	1.10647e-26	1.64864e-24	0.000130768	0.000130768	0.000130768	0.000139274	0.000130768	0.000132624		0.00013229	0.000130768	0.000130768	0.000130768	0.000130769	0.000130768	0.000130768	0.000130768	0.000130768		0.000130768	0.000130768		0.000130768	-29.8585	-4.90007	29.8585	down	-37.5604	-5.23114	37.5604	down	-12.7528	-3.67274	12.7528	down	-2.19771	-1.136	2.19771	down	-9.84064	-3.29875	9.84064	down	-2.32469	-1.21704	2.32469	down	-1.25795	-0.33107
PE(P-18:1(9Z)/24:1(15Z))	2.57847e-07	8.63351e-07					0.000251451					0.000131314				0.000156013			0.000130875		0.000132909		0.000142953	-1.55051	-0.632746	1.55051	down	-1.14091	-0.190187	1.14091	down	-1.74803	-0.805731	1.74803	down	-1.39548	-0.480764	1.39548	down	4.42717	2.14638	4.42717	up	-1.21268	-0.278196	1.21268	down	1.35901	0.442558
PGF2alpha alcohol	0.0250253	0.0371022								0.0346093														1.04858	0.0684395	1.04858	up	-1.84006	-0.879751	1.84006	down	-2.44233	-1.28826	2.44233	down	-1.25599	-0.328831	1.25599	down	-1.3006	-0.379176	1.3006	down	-1.15475	-0.207576	1.15475	down	-1.92945	-0.948191
Phytosphingosine	3.62582e-05	8.71367e-05		0.000257757	0.025586										0.00205107		0.000229308			0.0207091				-59.597	-5.89717	59.597	down	-14906.8	-13.8637	14906.8	down	-500.821	-8.96815	500.821	down	-5.21957	-2.38393	5.21957	down	-50.7404	-5.66506	50.7404	down	1.16621	0.221826	1.16621	up	-250.127	-7.96652
PI(16:0/18:2(9Z,12Z))	0.000295575	0.000620291		0.00675828										0.000618534				0.0114655	0.00995961					-1.36568	-0.449617	1.36568	down	-2.00598	-1.00431	2.00598	down	1.17526	0.232983	1.17526	up	-1.64753	-0.720305	1.64753	down	-1.66325	-0.734007	1.66325	down	-1.46559	-0.551481	1.46559	down	-1.46885	-0.554689
PI(18:3(9Z,12Z,15Z)/18:1(11Z))	0.000231413	0.000492579	0.0192937								0.000348178		0.00143221								0.0268143			2.37408	1.24737	2.37408	up	1.23249	0.30158	1.23249	up	1.32007	0.400616	1.32007	up	-1.4769	-0.562571	1.4769	down	1.55669	0.638483	1.55669	up	-1.27149	-0.346521	1.27149	down	-1.92624	-0.945786
PS(18:1(9Z)/18:3(9Z,12Z,15Z))	1.26536e-05	3.16871e-05	0.041644							0.00334396	0.000149826	0.0496407	0.000310406		0.00207342		0.012263							1.86559	0.89963	1.86559	up	1.39943	0.48484	1.39943	up	-1.20791	-0.272516	1.20791	down	-1.66689	-0.737162	1.66689	down	1.0145	0.0207653	1.0145	up	-1.46532	-0.551216	1.46532	down	-1.3331	-0.414789
SM(d18:1/26:0)	1.03676e-06	2.99957e-06	0.0186419	0.00402801							0.000140841		0.0113684		0.000132082	0.0387816	0.00240757	0.000898294			0.0283856			2.89263	1.53238	2.89263	up	3.44189	1.7832	3.44189	up	1.9295	0.948229	1.9295	up	-2.11564	-1.08109	2.11564	down	1.30024	0.378775	1.30024	up	-1.05904	-0.0827637	1.05904	down	1.18988	0.25082
Soyacerebroside II	6.49748e-19	1.38303e-17	0.000130768		0.000130768	0.0248786	0.000130768		0.000130768	0.000130957	0.000130768	0.000140937	0.000130768	0.00013078		0.000130768		0.000131262		0.000130798	0.000130774		0.000130768	-16.757	-4.06669	16.757	down	-1.49373	-0.578917	1.49373	down	-5.28892	-2.40297	5.28892	down	-1.73931	-0.798512	1.73931	down	-6.32046	-2.66003	6.32046	down	-1.5485	-0.630867	1.5485	down	11.2182	3.48777
Styrene	2.63998e-08	1.04895e-07	0.000131383						0.00231981	0.000152446	0.000130778	0.000131024	0.000130912		0.0183818									-13.0008	-3.70053	13.0008	down	-2.55873	-1.35543	2.55873	down	-1.46384	-0.549762	1.46384	down	1.48169	0.567245	1.48169	up	1.09171	0.126584	1.09171	up	1.15498	0.207868	1.15498	up	5.08095	2.3451
Ternatin heptapeptide	1.87902e-12	1.36573e-11	0.000202472	0.000131437			0.00173857		0.000130768	0.000710902	0.000134629	0.000130768	0.000135514	0.000130816	0.000144028		0.000141623		0.000345683		0.0164765		0.0141561	2.77778	1.47393	2.77778	up	-3.56196	-1.83267	3.56196	down	1.13709	0.185351	1.13709	up	-1.17089	-0.227612	1.17089	down	-2.28874	-1.19455	2.28874	down	-1.15807	-0.211721	1.15807	down	-9.89435	-3.3066
TG(14:1(9Z)/18:2(9Z,12Z)/22:5(4Z,7Z,10Z,13Z,16Z))	1.914e-08	7.70773e-08	0.000135519						0.000197432	0.000960468	0.00129746	0.00013077	0.000130775						0.0175732	0.0353331	0.0129119	0.0263618		-4.97178	-2.31376	4.97178	down	-1.21531	-0.281328	1.21531	down	-1.50393	-0.588739	1.50393	down	-1.55067	-0.632889	1.55067	down	1.65775	0.729227	1.65775	up	1.54285	0.625601	1.54285	up	4.09095	2.03243
TG(15:0/18:3(9Z,12Z,15Z)/20:4(8Z,11Z,14Z,17Z))	6.83243e-08	2.51366e-07			0.00345388	0.00146971	0.0041302		0.00140273					0.000132397	0.000131273	0.000132834				0.0107224		0.00457275	0.0127567	-1.56393	-0.645174	1.56393	down	1.64736	0.720159	1.64736	up	-2.40027	-1.2632	2.40027	down	-2.56669	-1.35991	2.56669	down	-2.36714	-1.24314	2.36714	down	-1.09274	-0.127951	1.09274	down	2.57636	1.36533
TG(15:0/20:5(5Z,8Z,11Z,14Z,17Z)/20:4(8Z,11Z,14Z,17Z))	0.000697072	0.00131473		0.00252552					0.0374263					0.0498432	0.000606059	0.00724813	0.00267647							2.76914	1.46944	2.76914	up	68.739	6.10306	68.739	up	3.11825	1.64074	3.11825	up	-1.7273	-0.788521	1.7273	down	1.47092	0.556719	1.47092	up	1.02154	0.0307483	1.02154	up	24.8232	4.63362
TG(15:0/22:4(7Z,10Z,13Z,16Z)/18:3(6Z,9Z,12Z))	1.95715e-06	5.40028e-06	0.0276677			0.0131756						0.000133429				0.00615292			0.00295991		0.000131697		0.00945098	-2.09776	-1.06885	2.09776	down	-1.22466	-0.292376	1.22466	down	-1.29957	-0.378031	1.29957	down	-2.23624	-1.16108	2.23624	down	1.94484	0.959654	1.94484	up	-1.18214	-0.241402	1.18214	down	1.71294	0.776474
TG(18:3(9Z,12Z,15Z)/18:1(9Z)/18:3(9Z,12Z,15Z))[iso3]	0.0139173	0.0214889								0.0120559														5.83971	2.5459	5.83971	up	-8.62007	-3.1077	8.62007	down	-127.96	-6.99955	127.96	down	-41.1131	-5.36153	41.1131	down	-8.02792	-3.00503	8.02792	down	-1.88269	-0.912798	1.88269	down	-50.3387	-5.6536
TG(18:3(9Z,12Z,15Z)/18:2(9Z,12Z)/18:3(9Z,12Z,15Z))[iso3]	0.000282704	0.000597489				0.00156505					0.000250623				0.0347744			0.00338189			0.00254756	0.021041		1.14839	0.199608	1.14839	up	-1.21978	-0.286623	1.21978	down	-1.0497	-0.069975	1.0497	down	-2.11879	-1.08324	2.11879	down	-1.03131	-0.0444793	1.03131	down	-1.17893	-0.237474	1.17893	down	-1.40078	-0.486231
TG(18:3(9Z,12Z,15Z)/20:4(5Z,8Z,11Z,14Z)/18:3(9Z,12Z,15Z))[iso3] Esi+8.131004	5.72447e-07	1.77697e-06		0.00813212			0.000452807		0.000944158			0.00015369		0.000402925			0.00853816		0.000137349		0.00486252		0.000470507	1.2676	0.342104	1.2676	up	-3.08184	-1.62379	3.08184	down	1.41129	0.497015	1.41129	up	-1.31185	-0.391607	1.31185	down	-4.27633	-2.09637	4.27633	down	-1.00538	-0.00773804	1.00538	down	-3.90655	-1.9659
TG(18:3(9Z,12Z,15Z)/20:4(5Z,8Z,11Z,14Z)/18:3(9Z,12Z,15Z))[iso3]	1.08367e-06	3.10512e-06		0.0130228			0.000713179		0.00118042			0.000163832		0.000492458			0.0184719		0.000140678		0.00600127		0.00100569	1.30774	0.387081	1.30774	up	-2.98726	-1.57882	2.98726	down	1.45533	0.541344	1.45533	up	-1.27196	-0.34705	1.27196	down	-4.1453	-2.05148	4.1453	down	-1.04117	-0.0582104	1.04117	down	-3.90657	-1.9659
TG(20:4(5Z,8Z,11Z,14Z)/14:0/18:3(9Z,12Z,15Z))[iso6]	4.2182e-09	1.90458e-08	0.00419878	0.0105406	0.000487514						0.000131299	0.00594321	0.000441969		0.000132633	0.0147523	0.000997586	0.000130788	0.000650246	0.000150796				2.18711	1.12903	2.18711	up	2.04821	1.03436	2.04821	up	2.56778	1.36052	2.56778	up	-1.69261	-0.759249	1.69261	down	1.02479	0.0353317	1.02479	up	-1.1846	-0.244402	1.1846	down	-1.06782	-0.0946636
Ubiquinone 8	0.0340561	0.0490277																						-1.21166	-0.276991	1.21166	down	1.10857	0.148704	1.10857	up	-1.52509	-0.608897	1.52509	down	-1.71883	-0.781426	1.71883	down	1.04284	0.0605126	1.04284	up	1.00091	0.0013161	1.00091	up	1.34322	0.425695
781.5633@4.7160025	0.00116769	0.00210891	0.00275886	0.0349853	0.0114721																			-1.46358	-0.549498	1.46358	down	-1.34166	-0.424019	1.34166	down	-1.39557	-0.480854	1.39557	down	-1.10709	-0.146772	1.10709	down	-1.1252	-0.170187	1.1252	down	-1.23301	-0.302181	1.23301	down	1.09087	0.125479
883.7645@8.510004	6.55401e-06	1.6837e-05	0.0003357						0.000317484		0.0270572	0.000505065	0.000136543							0.0135076				-8.15777	-3.02818	8.15777	down	1.01353	0.0193902	1.01353	up	-2.89704	-1.53458	2.89704	down	-2.04058	-1.02898	2.04058	down	-1.08897	-0.122969	1.08897	down	1.54294	0.625681	1.54294	up	8.26816	3.04757
911.7597@7.718996	7.85443e-06	2.00053e-05			0.016784			0.0254044		0.00181192							0.00790487		0.0328721	0.000131088		0.00177679	0.0128048	2.70506	1.43566	2.70506	up	-1.71088	-0.77474	1.71088	down	-70.9218	-6.14816	70.9218	down	-3.3168	-1.72979	3.3168	down	-1.37641	-0.460913	1.37641	down	58.3544	5.86677	58.3544	up	-4.62804	-2.2104
458.3053@1.8150007	1.47114e-10	8.59606e-10		0.000130772	0.00279875				0.000131576			0.0232282		0.00913838	0.000130946	0.000130768	0.000130805	0.0308383	0.000133734	0.0111909				-1.4182	-0.504063	1.4182	down	-8.48674	-3.08521	8.48674	down	-3.08842	-1.62687	3.08842	down	-1.27468	-0.350136	1.27468	down	1.76099	0.816383	1.76099	up	-1.147	-0.197868	1.147	down	-5.98416	-2.58115
911.7614@7.6229944	8.21868e-05	0.000184148						0.0282601		0.0143067							0.00905554			0.000138429		0.00464186	0.0272573	2.96211	1.56663	2.96211	up	-1.70639	-0.770945	1.70639	down	-27.363	-4.77416	27.363	down	-2.3079	-1.20658	2.3079	down	-1.0178	-0.0254507	1.0178	down	58.5912	5.87261	58.5912	up	-5.05451	-2.33757
857.7515@8.493004	1.32351e-06	3.72082e-06			0.00178269	0.0202205	0.0446614		0.00224194					0.000138263	0.000298634	0.000555951				0.00145135		0.0165893	0.0371142	-2.53272	-1.34068	2.53272	down	1.82054	0.864367	1.82054	up	-4.75333	-2.24894	4.75333	down	-3.4429	-1.78362	3.4429	down	-3.07242	-1.61937	3.07242	down	1.02766	0.0393562	1.02766	up	4.61091	2.20505
916.7163@7.6199965	4.08239e-12	2.76489e-11		0.000131252	0.000130768	0.00143257	0.0140754		0.000440826	0.000130768				0.00437087		0.0392765	0.000150763	0.000132982	0.000130858	0.000130768		0.0233139		-1.93583	-0.952951	1.93583	down	-11.0359	-3.46413	11.0359	down	-45.9001	-5.52043	45.9001	down	-4.80967	-2.26594	4.80967	down	-3.56839	-1.83527	3.56839	down	-1.44411	-0.530181	1.44411	down	-5.70085	-2.51118
916.7166@7.7139964	2.93825e-18	4.37799e-17		0.0001368	0.000130768	0.000150985		0.00522399	0.000130771	0.000130768	0.000130781	0.0373329		0.000130814		0.000528339	0.000130768	0.000130778	0.000130768	0.000130768	0.00126939	0.000130768	0.000249085	1.58738	0.666646	1.58738	up	-4.23072	-2.0809	4.23072	down	-24.3115	-4.60357	24.3115	down	-3.89415	-1.96131	3.89415	down	-1.34718	-0.429945	1.34718	down	2.555	1.35332	2.555	up	-6.71575	-2.74755
869.7516@8.330996	0.000173025	0.000376361				0.00948804					0.000399472				0.00270956						0.000294261	0.0321998		1.43278	0.51882	1.43278	up	1.14455	0.194775	1.14455	up	-1.29252	-0.370186	1.29252	down	-3.00133	-1.5856	3.00133	down	1.50711	0.591789	1.50711	up	-1.14847	-0.199718	1.14847	down	-1.25184	-0.324045
916.7188@7.355004	2.06572e-07	7.0757e-07			0.00076928	0.000330592				0.000136248	0.000132121		0.023632	0.00103803	0.000412351				0.00942915		0.00326976	0.047117		1.60735	0.684687	1.60735	up	-1.03959	-0.0560208	1.03959	down	-4.67491	-2.22494	4.67491	down	-5.3136	-2.40969	5.3136	down	-1.36105	-0.444717	1.36105	down	-1.90383	-0.928907	1.90383	down	-1.671	-0.740707
867.7349@8.091002	3.61688e-09	1.6582e-08	0.00013791	0.000143686						0.0366416	0.00013078	0.000532225	0.000389084		0.000130794	0.000807799	0.000558606	0.00129415						7.38286	2.88418	7.38286	up	6.97727	2.80266	6.97727	up	2.54652	1.34853	2.54652	up	-1.7259	-0.78735	1.7259	down	1.49407	0.57925	1.49407	up	1.42203	0.507956	1.42203	up	-1.05813	-0.0815182
1563.1268@4.7510037	0.0312435	0.045197																						1.00903	0.0129738	1.00903	up	-1.0447	-0.0630894	1.0447	down	-1.99593	-0.997063	1.99593	down	-1.86943	-0.902595	1.86943	down	-1.72762	-0.788784	1.72762	down	-2.11662	-1.08176	2.11662	down	-1.05414	-0.0760632
709.5527@4.5500007	6.35068e-08	2.36563e-07	0.0031415						0.000133503	0.000131096	0.000130911	0.000137448	0.000130912											1.42786	0.513859	1.42786	up	-1.20457	-0.268513	1.20457	down	-1.26508	-0.33923	1.26508	down	-1.28849	-0.365679	1.28849	down	-1.17885	-0.237375	1.17885	down	-1.28831	-0.36548	1.28831	down	-1.71996	-0.782371
1069.6968@4.567001	0.00463581	0.00754903										0.015233				0.0155962								9.00733	3.1711	9.00733	up	8.84768	3.1453	8.84768	up	-30.213	-4.9171	30.213	down	-11.7271	-3.55178	11.7271	down	-128.205	-7.00231	128.205	down	-4.52001	-2.17633	4.52001	down	-1.01804	-0.0258008
885.7812@8.868997	1.45671e-05	3.61749e-05	0.00213269						0.0263034			0.000140659	0.00372627						0.000905303		0.0113664			-4.51535	-2.17484	4.51535	down	-1.39056	-0.475666	1.39056	down	-2.82224	-1.49684	2.82224	down	-2.02896	-1.02074	2.02896	down	1.79276	0.842181	1.79276	up	-1.07453	-0.103703	1.07453	down	3.24715	1.69917
695.5349@4.2169986	1.16653e-21	4.34533e-20	0.000130768		0.000130768		0.000130768		0.000130768	0.000130768	0.000130768	0.00013077	0.000130768	0.000130768		0.000130768		0.000130768		0.000130768	0.000130768		0.000130768	-23.6633	-4.56458	23.6633	down	-1.39842	-0.483799	1.39842	down	-5.90826	-2.56273	5.90826	down	-1.57991	-0.659841	1.57991	down	-6.78577	-2.76251	6.78577	down	-1.4786	-0.564233	1.4786	down	16.9215	4.08078
871.5356@4.9089975	2.91737e-09	1.37996e-08		0.000331409					0.0025979	0.0353975	0.010233		0.00695488	0.000130803	0.000130772	0.0149875	0.00013077		0.00655034		0.00176161		0.00120379	1.02998	0.0426159	1.02998	up	1.19259	0.254103	1.19259	up	-1.08635	-0.119486	1.08635	down	-1.10468	-0.143633	1.10468	down	1.0534	0.075058	1.0534	up	-1.1102	-0.150818	1.1102	down	1.15788	0.211487
881.7502@8.226006	0.0302855	0.0444585													0.033952									3.47935	1.79882	3.47935	up	90.6997	6.50303	90.6997	up	12.507	3.64467	12.507	up	-1.693	-0.759583	1.693	down	1.57532	0.655647	1.57532	up	1.13388	0.181265	1.13388	up	26.068	4.70421
609.5351@6.3859963	0.000416515	0.000828071				0.0242813					0.00968674		0.0482496		0.0286076			0.00868007		0.0437599	0.00569802		0.0298575	1.02842	0.0404225	1.02842	up	-1.00521	-0.00749596	1.00521	down	1.03176	0.0451087	1.03176	up	-1.30997	-0.389536	1.30997	down	1.04466	0.0630341	1.04466	up	-1.24577	-0.317036	1.24577	down	-1.03377	-0.0479184
696.4732@5.338999	1.8262e-13	1.55488e-12	0.000131042	0.000130768	0.0341781					0.0110215	0.000130768	0.000205281	0.000130775	0.000151629	0.000130768	0.000130807	0.000130768	0.000176304		0.00325356	0.00700898			4.2212	2.07765	4.2212	up	6.45847	2.69119	6.45847	up	1.96289	0.972982	1.96289	up	-1.61103	-0.687983	1.61103	down	1.38235	0.467127	1.38235	up	-1.20262	-0.266186	1.20262	down	1.53001	0.613537
755.5941@5.1979985	1.27137e-18	2.28764e-17	0.000130768		0.000182616		0.000130768		0.000130768	0.000135281	0.000130768		0.000130768		0.000373644	0.000130768	0.0013951	0.000130781	0.000130885	0.000130894	0.000130768		0.000130768	7.10384	2.8286	7.10384	up	1.604	0.681677	1.604	up	2.51781	1.33217	2.51781	up	-1.44423	-0.530298	1.44423	down	8.36797	3.06488	8.36797	up	-1.31601	-0.396173	1.31601	down	-4.42882	-2.14692
923.7984@8.393003	0.0145755	0.0222743				0.022951																		1.27781	0.353678	1.27781	up	1.27006	0.344896	1.27006	up	1.16234	0.217037	1.16234	up	1.32032	0.400887	1.32032	up	1.07549	0.104992	1.07549	up	1.15095	0.202831	1.15095	up	-1.00611	-0.00878148
759.5085@4.7319975	0.00095683	0.00177103												0.00081692					0.00369					1.02908	0.0413513	1.02908	up	-1.19468	-0.25663	1.19468	down	1.16073	0.215033	1.16073	up	-1.04287	-0.0605544	1.04287	down	-1.1481	-0.199253	1.1481	down	1.00513	0.00738526	1.00513	up	-1.22942	-0.297981
911.7585@7.355996	0.00560537	0.00902919								0.0152512	0.00730544													42.5948	5.4126	42.5948	up	6.89632	2.78583	6.89632	up	-6.78638	-2.76264	6.78638	down	-10.5158	-3.39449	10.5158	down	-1.21143	-0.276715	1.21143	down	-2.2666	-1.18053	2.2666	down	-6.17645	-2.62678
637.566@6.747995	5.41947e-07	1.71809e-06		0.00966622						0.00014197		0.00331532		0.000131227		0.000366768	0.0077441	0.00174923						-2.4665	-1.30247	2.4665	down	-3.26185	-1.70569	3.26185	down	2.63667	1.39871	2.63667	up	-1.50934	-0.593922	1.50934	down	1.49756	0.582613	1.49756	up	1.02639	0.0375766	1.02639	up	-1.32246	-0.403225
735.5287@4.2189975	1.86871e-11	1.16016e-10			0.000130772		0.000130768			0.000130927		0.000130772		0.000133443		0.000130858		0.000174494		0.000134376	0.000132429		0.000130893	-1.18579	-0.245853	1.18579	down	-1.37434	-0.458742	1.37434	down	-4.75609	-2.24978	4.75609	down	-1.59702	-0.675385	1.59702	down	-5.67119	-2.50365	5.67119	down	-1.39705	-0.482387	1.39705	down	-1.15901	-0.212889
458.3042@1.925001	8.88299e-09	3.78162e-08		0.000130802	0.00535659				0.000141071					0.0177196	0.000131827	0.000130772	0.000131334		0.00131181	0.0350442				-1.5682	-0.649105	1.5682	down	-9.09911	-3.18573	9.09911	down	-3.22297	-1.68839	3.22297	down	-1.29918	-0.377596	1.29918	down	1.1657	0.22119	1.1657	up	-1.23636	-0.306097	1.23636	down	-5.80228	-2.53662
923.7952@8.699002	5.17943e-05	0.000121533					0.000840039					0.0274742				0.00836889			0.000792249		0.000140057		0.00532389	1.2703	0.345167	1.2703	up	1.16911	0.22541	1.16911	up	-1.00438	-0.006298	1.00438	down	-1.27398	-0.349338	1.27398	down	2.33597	1.22402	2.33597	up	1.13401	0.181437	1.13401	up	-1.08655	-0.119757
763.5154@5.231997	1.56929e-27	4.67647e-25	0.000130768	0.000130768	0.000130768	0.000132097	0.000130768	0.000131032		0.000149279	0.000130768	0.00013077	0.000130768	0.000157453	0.000130768	0.000130771	0.000130768	0.000130768		0.000130768	0.000130768		0.000130768	-22.7391	-4.5071	22.7391	down	-22.4658	-4.48966	22.4658	down	-11.9298	-3.57649	11.9298	down	-2.07165	-1.05078	2.07165	down	-9.1945	-3.20077	9.1945	down	-2.17344	-1.11998	2.17344	down	1.01216	0.0174427
1580.1494@5.368999	4.18742e-25	4.1595e-23	0.000130768	0.000130768	0.000130768	0.000228276	0.000130768	0.0024712			0.000130768	0.000130768	0.000130768		0.000130768	0.000130768	0.000130768	0.000130768	0.000130768	0.000130768			0.00328066	-4.10642	-2.03788	4.10642	down	-3.8433	-1.94235	3.8433	down	-3.57676	-1.83865	3.57676	down	-1.38659	-0.471545	1.38659	down	-1.67783	-0.746597	1.67783	down	-1.29947	-0.377928	1.29947	down	1.06846	0.0955353
681.5177@3.8800018	0.000692103	0.00131367							0.000326942							0.00343457								-11.8372	-3.56526	11.8372	down	8.21842	3.03886	8.21842	up	-1.12858	-0.174505	1.12858	down	-1.41285	-0.49861	1.41285	down	-4.98042	-2.31627	4.98042	down	-1.30726	-0.386544	1.30726	down	97.2834	6.60412
1521.0806@4.763	3.65836e-08	1.43446e-07	0.0132338			0.0212092		0.0365135		0.00014521	0.000130939	0.0011184	0.000131164	0.00363798	0.000222052		0.000318636							1.34955	0.43248	1.34955	up	1.16764	0.223591	1.16764	up	-1.20238	-0.265892	1.20238	down	-1.32947	-0.410856	1.32947	down	-1.07882	-0.109449	1.07882	down	-1.30582	-0.384956	1.30582	down	-1.1558	-0.208889
598.4987@2.8159995	0.00158791	0.00276389									0.00196762		0.00765519											1.97492	0.981796	1.97492	up	1.3219	0.402611	1.3219	up	1.32265	0.403427	1.32265	up	-1.46941	-0.555233	1.46941	down	1.36178	0.445492	1.36178	up	-1.29958	-0.378044	1.29958	down	-1.49401	-0.579186
869.5163@4.3599997	8.44221e-16	1.00631e-14		0.000130768	0.00314787		0.000130768		0.000130768			0.000130768		0.000130784	0.000130768		0.000130768	0.0178691	0.000131552		0.000130768		0.000130768	-1.21786	-0.284354	1.21786	down	-6.10111	-2.60907	6.10111	down	-1.88991	-0.918321	1.88991	down	-1.10395	-0.142674	1.10395	down	-5.24969	-2.39223	5.24969	down	-1.22652	-0.294571	1.22652	down	-5.00968	-2.32472
571.5164@4.9669986	0.0134124	0.0208172																						1.02967	0.0421887	1.02967	up	-251.87	-7.97654	251.87	down	-147.394	-7.20354	147.394	down	-42.5982	-5.41272	42.5982	down	-1.06558	-0.0916386	1.06558	down	-31.4066	-4.973	31.4066	down	-259.345	-8.01873
654.4831@4.1490016	0.00341974	0.00559936	0.0373127						0.0302699	0.0022533	0.00397863		0.0421198											49.924	5.64166	49.924	up	-1.10864	-0.148794	1.10864	down	-3.62998	-1.85996	3.62998	down	-2.81708	-1.4942	2.81708	down	1.27043	0.345318	1.27043	up	1.06254	0.087513	1.06254	up	-55.3478	-5.79045
694.4563@5.8609953	2.56237e-07	8.63351e-07					0.00723853		0.04615			0.00182681			0.000315019		0.000213313		0.00478995		0.000133447		0.000131871	-1.10481	-0.143802	1.10481	down	1.6769	0.745792	1.6769	up	-1.03043	-0.0432463	1.03043	down	-1.63117	-0.705908	1.63117	down	2.13531	1.09445	2.13531	up	-1.71139	-0.775171	1.71139	down	1.85265	0.889594
856.51@3.0899975	0.000365938	0.000746915		0.0471651										0.00176959				0.00333815	0.00331671	0.031627				-1.3348	-0.41662	1.3348	down	-1.66357	-0.734285	1.66357	down	1.22566	0.293556	1.22566	up	-1.60123	-0.679178	1.60123	down	-1.60184	-0.679733	1.60184	down	-1.39412	-0.479355	1.39412	down	-1.24631	-0.317665
868.7175@7.6679997	0.00128865	0.00228582											0.0282172				0.000501525			0.00422706		0.0312189	0.025693	-1.88267	-0.912779	1.88267	down	-11.9632	-3.58054	11.9632	down	-4.46134	-2.15748	4.46134	down	-1.79311	-0.842464	1.79311	down	-1.96919	-0.977599	1.96919	down	29.2074	4.86826	29.2074	up	-6.35441	-2.66776
916.6954@8.407005	1.83736e-07	6.36666e-07			0.000815666					0.0286857	0.00943495		0.00468477	0.000808398				0.000130934	0.000348449	0.000130828				1.05932	0.0831433	1.05932	up	-1.00016	-0.000226999	1.00016	down	1.22193	0.289156	1.22193	up	-1.10911	-0.149397	1.10911	down	-1.01662	-0.0237865	1.01662	down	-1.1215	-0.165434	1.1215	down	-1.05949	-0.0833702
609.533@4.3459973	0.00223152	0.00377838							0.00224398			0.0148225			0.037508									-1.29767	-0.375927	1.29767	down	1.32573	0.406782	1.32573	up	-1.03817	-0.0540447	1.03817	down	-1.13387	-0.181259	1.13387	down	1.21347	0.279135	1.21347	up	-1.05973	-0.0836945	1.05973	down	1.72036	0.782709
547.4969@4.5509977	4.11037e-07	1.3314e-06	0.015212						0.000154037	0.000134268	0.000131965	0.000276996	0.000131691											1.39171	0.476859	1.39171	up	-1.21909	-0.285803	1.21909	down	-1.28231	-0.358742	1.28231	down	-1.31793	-0.398277	1.31793	down	-1.16143	-0.215904	1.16143	down	-1.32653	-0.407654	1.32653	down	-1.69662	-0.762662
920.7255@9.1010065	5.35033e-14	4.9825e-13				0.0473434	0.000130768			0.00504272		0.000130768		0.0053845		0.000130768		0.000281773	0.000130779		0.000130768	0.00576729	0.000130768	-1.1904	-0.251451	1.1904	down	-1.18781	-0.248299	1.18781	down	1.2049	0.268916	1.2049	up	-1.32632	-0.407431	1.32632	down	2.42764	1.27955	2.42764	up	1.07662	0.10651	1.07662	up	1.00219	0.00315278
819.5191@4.898	0.00173333	0.00298573				0.0280714		0.0496277							0.0230827		0.041189				0.0262952		0.0466338	-1.01717	-0.0245667	1.01717	down	1.00276	0.00398346	1.00276	up	-1.05087	-0.0715903	1.05087	down	-1.1258	-0.170946	1.1258	down	1.00093	0.00133706	1.00093	up	-1.1165	-0.158978	1.1165	down	1.01999	0.0285501
282.1904@0.9980003	0.00153615	0.00269278	0.00557284						0.00349641	0.0132771	0.0118357		0.00199029											-3.12959	-1.64597	3.12959	down	1.05036	0.0708828	1.05036	up	-1.09804	-0.134924	1.09804	down	-1.08435	-0.116833	1.08435	down	-1.42338	-0.509316	1.42338	down	1.11523	0.157336	1.11523	up	3.28719	1.71686
1475.0024@5.1210012	0.0143311	0.0220138									0.0105542		0.0137523											1.24884	0.320583	1.24884	up	1.02049	0.0292606	1.02049	up	-1.05316	-0.0747223	1.05316	down	-1.15088	-0.202736	1.15088	down	-1.02484	-0.0354024	1.02484	down	-1.13969	-0.188646	1.13969	down	-1.22376	-0.291323
871.5338@4.6999993	6.65514e-05	0.000152556		0.00123176					0.00217788					0.000389515	0.00445191		0.00234431		0.0269431					1.04507	0.0635949	1.04507	up	2.53336	1.34105	2.53336	up	-1.1053	-0.144436	1.1053	down	1.10302	0.141453	1.10302	up	1.80573	0.852581	1.80573	up	1.05095	0.0716935	1.05095	up	2.42411	1.27746
609.5328@4.2660027	0.00488387	0.00790974	0.00741165						0.00851879	0.0260623	0.0195727		0.0108713											-1.83628	-0.876782	1.83628	down	-1.00822	-0.0118142	1.00822	down	-1.07879	-0.109419	1.07879	down	-1.0598	-0.0837878	1.0598	down	-1.19612	-0.258359	1.19612	down	-1.02284	-0.0325832	1.02284	down	1.8213	0.864968
927.8225@8.675998	0.00228705	0.00385051			0.0443612	0.00395626																0.0350815		-1.38573	-0.470651	1.38573	down	-1.43319	-0.519232	1.43319	down	-1.49692	-0.581999	1.49692	down	-1.68556	-0.75323	1.68556	down	-1.14893	-0.200294	1.14893	down	-1.11216	-0.153364	1.11216	down	-1.03425	-0.0485812
939.52@4.915998	1.10591e-08	4.57483e-08		0.000616349					0.0103295		0.00765493		0.00424279	0.000131534	0.000130793	0.0337216	0.000130778		0.022686		0.00218997		0.00122871	1.04737	0.0667696	1.04737	up	1.23229	0.301337	1.23229	up	-1.08661	-0.119832	1.08661	down	-1.12883	-0.174834	1.12883	down	1.06862	0.095745	1.06862	up	-1.13958	-0.1885	1.13958	down	1.17655	0.234568
817.531@4.5500007	0.00020825	0.000446464				0.0406086				0.00819138	0.000213656		0.00201967											1.11536	0.157513	1.11536	up	-1.04545	-0.0641298	1.04545	down	-1.08602	-0.119052	1.08602	down	-1.17395	-0.231373	1.17395	down	-1.0229	-0.0326614	1.0229	down	-1.11454	-0.156451	1.11454	down	-1.16606	-0.221642
337.3349@4.4199996	3.16806e-06	8.50525e-06					0.00157423		0.0173607			0.000141939			0.0314063		0.0340324		0.00264505		0.000155503		0.000158358	-1.18502	-0.244917	1.18502	down	1.25175	0.323949	1.25175	up	1.02183	0.0311585	1.02183	up	-1.15445	-0.207201	1.15445	down	1.63903	0.712839	1.63903	up	-1.15025	-0.201948	1.15025	down	1.48336	0.568866
951.8279@8.384002	2.5612e-05	6.25605e-05	0.00192536	0.00169303						0.0357843	0.00845945	0.00296471	0.00598647	0.0317844	0.00743322	0.00260073	0.0052509							1.68518	0.752907	1.68518	up	1.69496	0.761254	1.69496	up	1.14181	0.191323	1.14181	up	1.06769	0.0944872	1.06769	up	1.01935	0.027647	1.01935	up	1.05134	0.0722322	1.05134	up	1.0058	0.00834757
644.4807@7.7609944	0.0027017	0.00444811	0.0245261		0.00210366									0.0496333										-1.53667	-0.619803	1.53667	down	-1.16512	-0.220478	1.16512	down	-1.72636	-0.787737	1.72636	down	-1.44748	-0.533546	1.44748	down	-1.36572	-0.449657	1.36572	down	-1.24632	-0.317676	1.24632	down	1.31889	0.399325
827.4679@5.1019998	0.000559958	0.00108355							0.0365907					0.00815728	0.000709573	0.000854274	0.0101575							-1.03168	-0.045001	1.03168	down	1.14536	0.195807	1.14536	up	-1.06314	-0.0883321	1.06314	down	-1.11463	-0.156565	1.11463	down	-1.11041	-0.151088	1.11041	down	-1.05866	-0.082241	1.05866	down	1.18165	0.240807
779.5482@5.2619963	2.4265e-10	1.36433e-09	0.000152911	0.00434951						0.000133071	0.000130771		0.000130768	0.000776816	0.000133326		0.00013154		0.0232729		0.000336802		0.000203095	2.88441	1.52828	2.88441	up	2.10999	1.07724	2.10999	up	-1.12739	-0.172991	1.12739	down	-1.5329	-0.616262	1.5329	down	1.66567	0.736107	1.66567	up	-1.62842	-0.70347	1.62842	down	-1.36702	-0.451038
139.0615@0.324	0.00125886	0.00224634													0.00470397			0.000683318			0.0325309			1.45891	0.544888	1.45891	up	2.84797	1.50993	2.84797	up	4.2234	2.07841	4.2234	up	-3.08858	-1.62695	3.08858	down	1.91086	0.934221	1.91086	up	1.19977	0.26276	1.19977	up	1.95213	0.965046
759.5828@5.2339997	0.0004856	0.000958336								0.0215178	0.000909687	0.00424327	0.00356074											1.94984	0.963352	1.94984	up	1.32475	0.405724	1.32475	up	-1.13286	-0.179974	1.13286	down	-1.48818	-0.573553	1.48818	down	-1.30341	-0.382292	1.30341	down	-1.32283	-0.403631	1.32283	down	-1.47185	-0.557629
743.5502@5.768003	5.72761e-25	4.26707e-23	0.000130768		0.000130768		0.000130768		0.000130768	0.000130861	0.000130768	0.000130768	0.000130768	0.000130768		0.000130768		0.000130768		0.000130768	0.000130768		0.000130768	5.46048	2.44903	5.46048	up	1.2185	0.285107	1.2185	up	17.0354	4.09046	17.0354	up	-1.30388	-0.382814	1.30388	down	23.9296	4.58073	23.9296	up	-1.31616	-0.396337	1.31616	down	-4.48131	-2.16392
923.8003@8.393003	0.0147399	0.0224107				0.0231019																		1.27792	0.353802	1.27792	up	1.27005	0.344881	1.27005	up	1.16242	0.217131	1.16242	up	1.32029	0.40086	1.32029	up	1.07585	0.105482	1.07585	up	1.15096	0.202843	1.15096	up	-1.0062	-0.00892062
869.7505@8.332	4.09977e-06	1.09083e-05				0.0440723	0.00874219				0.000609987				0.0167046	0.0241029			0.00119943		0.000131062		0.00297247	1.76745	0.821669	1.76745	up	1.14461	0.194857	1.14461	up	-1.29225	-0.369884	1.29225	down	-3.00092	-1.58541	3.00092	down	3.74054	1.90325	3.74054	up	-1.14832	-0.199524	1.14832	down	-1.54415	-0.626812
763.5374@4.272002	0.0199165	0.0301275																						1.13589	0.183828	1.13589	up	-1.00693	-0.00996014	1.00693	down	1.03243	0.0460472	1.03243	up	-1.24427	-0.3153	1.24427	down	1.11952	0.162882	1.11952	up	-1.21899	-0.285685	1.21899	down	-1.14376	-0.193789
294.2336@1.4209999	1.55211e-19	4.2048e-18		0.000130768	0.00102922				0.000130768	0.000273108				0.000130768	0.000130768	0.000130768	0.000130768	0.00373595	0.0108359	0.00849765				1.14526	0.195671	1.14526	up	-46.7789	-5.54779	46.7789	down	-2.70247	-1.43428	2.70247	down	-1.11043	-0.151117	1.11043	down	-1.20936	-0.27424	1.20936	down	-1.18575	-0.245806	1.18575	down	-53.5739	-5.74346
312.231@1.0410002	2.40213e-10	1.36433e-09		0.000131007	0.000131328		0.000130866		0.000994271	0.00178244		0.000560281			0.000251615		0.000131788	0.000380363		0.000133074	0.000191458		0.0001312	-3.22533	-1.68945	3.22533	down	-30.4433	-4.92805	30.4433	down	-27.2961	-4.77062	27.2961	down	-2.36221	-1.24014	2.36221	down	-34.0566	-5.08986	34.0566	down	-1.20645	-0.270764	1.20645	down	-9.43881	-3.23861
638.49@2.813002	0.000336571	0.000696515	0.00766352								0.000406032		0.00124758											3.05478	1.61107	3.05478	up	1.28899	0.366241	1.28899	up	1.66926	0.73921	1.66926	up	-1.39413	-0.479366	1.39413	down	1.32577	0.406834	1.32577	up	-1.21594	-0.282076	1.21594	down	-2.3699	-1.24483
148.0164@0.98099977	0.0024943	0.00415252		0.0203617											0.00275377		0.0498958							-1.12919	-0.175287	1.12919	down	-2.79674	-1.48375	2.79674	down	-1.68689	-0.754366	1.68689	down	1.24793	0.319542	1.24793	up	-1.8517	-0.888853	1.8517	down	-1.11378	-0.15547	1.11378	down	-2.47677	-1.30846
638.4898@2.8099988	0.000358076	0.000735909	0.0130872								0.000730582		0.00232744					0.0235314						3.05531	1.61132	3.05531	up	1.29025	0.367653	1.29025	up	2.04457	1.0318	2.04457	up	-1.3938	-0.479025	1.3938	down	1.32359	0.404457	1.32359	up	-1.21674	-0.283024	1.21674	down	-2.368	-1.24367
630.4633@3.102998	5.56723e-07	1.74635e-06			0.0251178	0.0191077	0.0377742			0.000299556				0.00171736				0.00013115	0.000131824	0.000160769				-1.2065	-0.27083	1.2065	down	-1.11278	-0.154167	1.11278	down	1.43322	0.519264	1.43322	up	-1.44966	-0.535719	1.44966	down	-1.40834	-0.493999	1.40834	down	-1.27242	-0.347569	1.27242	down	1.08422	0.116663
843.7348@8.324003	1.36455e-14	1.50606e-13	0.000130768	0.000135638	0.0320606	0.00975215			0.00840658	0.000131518	0.000130768	0.000130768	0.000130768		0.000130768	0.000514155	0.000132512	0.000130976		0.0154628	0.000348261	0.0206947		7.36004	2.87971	7.36004	up	3.44053	1.78263	3.44053	up	1.92926	0.948046	1.92926	up	-2.11567	-1.08111	2.11567	down	1.30018	0.37871	1.30018	up	-1.05907	-0.0828018	1.05907	down	-2.13922	-1.09708
916.6946@8.407005	5.82473e-06	1.50936e-05			0.0068232						0.00895377		0.00501509	0.00760776				0.000148528	0.00331768	0.000139271				1.10209	0.14024	1.10209	up	1.00212	0.00305753	1.00212	up	1.22552	0.293392	1.22552	up	-1.10611	-0.1455	1.10611	down	-1.01396	-0.0200004	1.01396	down	-1.11864	-0.161741	1.11864	down	-1.09976	-0.137182
848.6897@8.316994	1.12466e-17	1.59595e-16	0.000130768	0.00082762	0.000136569	0.0227314			0.000130768	0.000130839	0.000130768	0.000130768	0.000130768		0.00013077	0.00124558	0.000150629	0.000130768	0.00014087	0.000130864	0.0150725			7.88868	2.97978	7.88868	up	2.0498	1.03549	2.0498	up	2.56556	1.35928	2.56556	up	-1.69256	-0.759211	1.69256	down	1.02483	0.0353812	1.02483	up	-1.18468	-0.244499	1.18468	down	-3.8485	-1.9443
312.2307@1.0470006	1.7126e-14	1.8227e-13		0.000130768	0.00013077		0.000130768		0.000130769	0.000308791		0.000133603		0.0397412	0.000130768		0.000130768	0.000141638		0.000130863	0.0001309		0.000130768	-3.11031	-1.63706	3.11031	down	-70.7161	-6.14397	70.7161	down	-21.3058	-4.41317	21.3058	down	-2.28814	-1.19417	2.28814	down	-33.434	-5.06324	33.434	down	-1.41249	-0.498243	1.41249	down	-22.736	-4.50691
925.8117@8.699002	2.36014e-17	3.19692e-16	0.000130768	0.000130768	0.000130768		0.0291467				0.000130897	0.000130768	0.000130768		0.000130776	0.000130768	0.000130768	0.000130779	0.000130768	0.000130768	0.000237352			-3.80209	-1.92679	3.80209	down	-4.20524	-2.07219	4.20524	down	-4.15156	-2.05365	4.15156	down	-1.33155	-0.413109	1.33155	down	1.62817	0.703248	1.62817	up	1.10136	0.139282	1.10136	up	-1.10604	-0.145397
845.5196@4.6560025	2.89184e-11	1.75871e-10		0.00970549	0.00019088	0.00585677		0.0100402	0.000211969	0.00739203	0.000177615	0.0448518	0.000215096	0.000130768				0.000130768	0.000131006	0.000130768				1.36437	0.448239	1.36437	up	-2.05392	-1.03838	2.05392	down	2.85743	1.51472	2.85743	up	-2.12931	-1.09038	2.12931	down	-1.34135	-0.423684	1.34135	down	-2.04895	-1.03489	2.04895	down	-2.80231	-1.48662
759.5087@4.7070003	4.27768e-05	0.00010198		0.00290107			0.000437185		0.0383738			0.00548401		0.00785364					0.00105039					-1.29078	-0.36824	1.29078	down	-2.97684	-1.57378	2.97684	down	-1.09989	-0.13736	1.09989	down	-2.0329	-1.02354	2.0329	down	-3.61635	-1.85453	3.61635	down	-1.82853	-0.870682	1.82853	down	-2.30624	-1.20554
310.2497@1.8410013	0.00837256	0.0131317																	0.0135782	0.0429071				-1.15655	-0.209825	1.15655	down	-1.4214	-0.507314	1.4214	down	-1.61215	-0.688989	1.61215	down	1.01371	0.0196428	1.01371	up	1.39454	0.479791	1.39454	up	1.25937	0.332704	1.25937	up	-1.229	-0.297488
816.6077@7.4079967	4.95973e-06	1.29649e-05	0.0015072	0.00297807			0.000227096	0.00497436		0.0434141	0.00947689				0.0184516				0.00449083		0.000909587	0.0296806		-1.79103	-0.840794	1.79103	down	-1.73242	-0.79279	1.73242	down	-1.18245	-0.241775	1.18245	down	-1.09338	-0.128791	1.09338	down	-2.00857	-1.00617	2.00857	down	-1.69027	-0.757255	1.69027	down	1.03383	0.0480042
894.7314@7.6220026	1.15888e-11	7.34776e-11		0.000318197	0.000130768				0.000140651	0.000130768	0.0462155			0.0155035		0.0132535	0.00013208	0.000132884	0.000130875	0.000130768		0.0109585		1.37322	0.457565	1.37322	up	-6.52837	-2.70672	6.52837	down	-24.2201	-4.59813	24.2201	down	-2.30175	-1.20273	2.30175	down	-1.72158	-0.78373	1.72158	down	1.69147	0.758278	1.69147	up	-8.9649	-3.16429
914.7003@7.4790034	0.00906396	0.0141417														0.0389814			0.0194244					-1.73941	-0.798601	1.73941	down	-11.6283	-3.53957	11.6283	down	-15.6541	-3.96847	15.6541	down	-1.24751	-0.31905	1.24751	down	2.63886	1.39991	2.63886	up	1.17605	0.233955	1.17605	up	-6.68517	-2.74096
294.2595@1.4199989	2.87796e-18	4.37799e-17		0.000130768	0.000130768				0.000130768	0.000130768				0.00333945	0.000130768	0.000130768	0.000130768	0.000130768	0.000130768	0.000130768				1.39069	0.475801	1.39069	up	-43.4169	-5.44018	43.4169	down	-14.3593	-3.84391	14.3593	down	-1.15623	-0.209427	1.15623	down	-1.19521	-0.257261	1.19521	down	-1.20455	-0.268499	1.20455	down	-60.3794	-5.91599
328.2209@1.0979997	5.01493e-08	1.89171e-07		0.000130789					0.000149971					0.000201631	0.000131296	0.000131024	0.000130897							-2.03243	-1.02321	2.03243	down	-19.3768	-4.27626	19.3768	down	-2.34648	-1.2305	2.34648	down	-1.37196	-0.456241	1.37196	down	-1.27401	-0.34938	1.27401	down	-1.18892	-0.249648	1.18892	down	-9.53381	-3.25305
827.4682@5.104003	0.00105398	0.00193859							0.0260397					0.010302	0.00166319	0.00210572								-1.10136	-0.139288	1.10136	down	1.15175	0.203823	1.15175	up	-1.12949	-0.175671	1.12949	down	-1.1845	-0.244278	1.1845	down	-1.17715	-0.235296	1.17715	down	-1.07844	-0.108944	1.07844	down	1.26849	0.343111
885.7768@8.498996	6.83876e-05	0.000155569	0.0444992						0.000880379				0.00497088	0.00217934	0.022054	0.0190165				0.012539				-3.23691	-1.69462	3.23691	down	1.74429	0.802644	1.74429	up	-2.84691	-1.5094	2.84691	down	-2.06284	-1.04463	2.06284	down	-2.10764	-1.07563	2.10764	down	1.37058	0.454785	1.37058	up	5.64613	2.49726
880.5099@2.8150012	0.000308423	0.000642727	0.0281632								0.000447458		0.0018553								0.025705			2.17391	1.12029	2.17391	up	1.13273	0.179804	1.13273	up	1.29215	0.36977	1.29215	up	-1.4485	-0.534557	1.4485	down	1.51359	0.597971	1.51359	up	-1.26818	-0.342758	1.26818	down	-1.91917	-0.940486
1554.149@5.352998	0.00607337	0.00967841	0.0091022							0.028225	0.0121524	0.0263893	0.0108989											92.777	6.53569	92.777	up	4.01087	2.00391	4.01087	up	1.68719	0.75462	1.68719	up	1.13909	0.187885	1.13909	up	1.6336	0.708054	1.6336	up	1.08427	0.116726	1.08427	up	-23.1314	-4.53178
753.5316@4.317001	0.000109327	0.00024313										0.00379966				0.00586484		0.0301622	0.000200349	0.0113544				1.30549	0.384594	1.30549	up	1.25588	0.328699	1.25588	up	1.80368	0.85094	1.80368	up	-1.24397	-0.314951	1.24397	down	-2.08139	-1.05755	2.08139	down	-1.36474	-0.448628	1.36474	down	-1.0395	-0.0558949
911.7609@7.6229944	0.000586279	0.00111994						0.0441531									0.00920332			0.000222947		0.021899	0.020455	2.12587	1.08806	2.12587	up	-2.13309	-1.09295	2.13309	down	-14.55	-3.86294	14.55	down	-1.4185	-0.504363	1.4185	down	-1.46615	-0.552037	1.46615	down	48.9823	5.61419	48.9823	up	-4.53468	-2.181
326.2053@1.482	0.000787821	0.00146732		0.000663291					0.0090689								0.00734711							-6.09011	-2.60647	6.09011	down	-6363.32	-12.6356	6363.32	down	-275.406	-8.10542	275.406	down	-32.3503	-5.01571	32.3503	down	-24.8095	-4.63282	24.8095	down	-5.27014	-2.39784	5.27014	down	-1044.86	-10.0291
898.7076@8.131004	9.84953e-07	2.87761e-06		0.0139114			0.000841122		0.00108255			0.000170567		0.000478758			0.0102626		0.000141651		0.0066193		0.000629674	1.32748	0.408688	1.32748	up	-2.93497	-1.55335	2.93497	down	1.4667	0.552571	1.4667	up	-1.25825	-0.331419	1.25825	down	-4.01183	-2.00426	4.01183	down	1.03476	0.0492973	1.03476	up	-3.89611	-1.96203
816.606@7.7609944	3.12601e-09	1.45555e-08					0.000130866					0.000130772				0.000130813			0.000130793		0.00013077		0.000130774	-1.23764	-0.30759	1.23764	down	-1.0562	-0.0788841	1.0562	down	-1.10212	-0.140276	1.10212	down	-1.30669	-0.385914	1.30669	down	7.87782	2.9778	7.87782	up	-1.21619	-0.282368	1.21619	down	1.17178	0.228706
655.5251@6.694	3.06394e-07	1.0145e-06			0.000950079	0.0447703				0.0481638		0.00459404		0.000594944	0.0284479				0.000130903		0.000158065		0.000234951	-1.41004	-0.495733	1.41004	down	1.04342	0.0613165	1.04342	up	-2.88318	-1.52766	2.88318	down	-2.05916	-1.04206	2.05916	down	1.78591	0.836658	1.78591	up	-1.88196	-0.912237	1.88196	down	1.47126	0.55705
890.6778@8.322999	0.0211315	0.0318039							0.0385754		0.0187911													31.2454	4.96557	31.2454	up	-1.34996	-0.432915	1.34996	down	-1.0108	-0.0155039	1.0108	down	-1.88624	-0.915513	1.88624	down	-1.08133	-0.112801	1.08133	down	-1.16551	-0.220964	1.16551	down	-42.18	-5.39849
805.4895@4.3690014	7.14162e-07	2.1497e-06	0.00142921						0.0189542	0.000185431	0.000131091	0.000558716	0.000131945		0.0226526									2.06528	1.04633	2.06528	up	1.16959	0.226002	1.16959	up	-1.18531	-0.245258	1.18531	down	-1.4928	-0.57802	1.4928	down	-1.06243	-0.0873643	1.06243	down	-1.41117	-0.496893	1.41117	down	-1.76581	-0.820333
1580.1412@5.385998	1.6418e-18	2.7181e-17	0.000130768	0.000130768	0.000130768	0.00937315	0.00196105	0.0413853			0.000130768	0.000130768	0.000130768		0.000130768	0.000130768	0.000130768	0.000130768	0.000130768	0.000130768				-2.33651	-1.22435	2.33651	down	-2.15127	-1.10519	2.15127	down	-2.10152	-1.07143	2.10152	down	-1.23804	-0.308062	1.23804	down	-1.27923	-0.35528	1.27923	down	-1.19791	-0.260516	1.19791	down	1.0861	0.119162
362.2682@1.6979986	0.0310662	0.0451596																	0.0435098					-1.03405	-0.0483064	1.03405	down	-1.73708	-0.796667	1.73708	down	-2.44098	-1.28746	2.44098	down	-1.11019	-0.150802	1.11019	down	1.09057	0.125084	1.09057	up	-1.17421	-0.23169	1.17421	down	-1.67988	-0.748361
154.0704@0.9140004	0.00108558	0.00197258		0.0412259					0.00331797	0.0245649						0.00829989								1.18136	0.240453	1.18136	up	-1.73618	-0.795917	1.73618	down	-1.524	-0.60786	1.524	down	-1.12626	-0.171538	1.12626	down	1.11427	0.156097	1.11427	up	-1.23626	-0.305986	1.23626	down	-2.05106	-1.03637
254.2248@1.3769996	0.00230605	0.00386069		0.00981574	0.0330356											0.0141879			0.0462707					-4.7047	-2.2341	4.7047	down	-1526.69	-10.5762	1526.69	down	-607.257	-9.24616	607.257	down	-29.201	-4.86795	29.201	down	-1.31229	-0.39209	1.31229	down	-26.4059	-4.72279	26.4059	down	-324.503	-8.34209
355.3462@1.7679995	0.0227734	0.0341029																						-1.05075	-0.0714196	1.05075	down	-1.03156	-0.0448303	1.03156	down	-1.11043	-0.151121	1.11043	down	-1.1547	-0.207521	1.1547	down	-1.02357	-0.0336094	1.02357	down	-1.13418	-0.181654	1.13418	down	1.0186	0.0265895
872.7674@8.161004	0.0306673	0.0447984																		0.0461848				-5.36859	-2.42454	5.36859	down	-18.3426	-4.19713	18.3426	down	-42.2681	-5.4015	42.2681	down	1.06491	0.0907296	1.06491	up	-26.3658	-4.7206	26.3658	down	9.18801	3.19975	9.18801	up	-3.41666	-1.77259
832.58@7.763	4.80723e-10	2.51325e-09					0.000130809					0.000130773				0.000130812		0.0216678	0.00014832	0.0493519	0.000130768		0.000130768	-1.04944	-0.069624	1.04944	down	1.00137	0.00197215	1.00137	up	1.17972	0.23844	1.17972	up	-1.201	-0.264236	1.201	down	2.12374	1.08661	2.12374	up	-1.16105	-0.215431	1.16105	down	1.05088	0.0715961
753.5294@4.192997	9.32319e-09	3.91311e-08			0.00547956						0.000200357	0.000293283	0.000210341		0.000379206	0.000660556	0.000414074	0.000132419	0.000134922	0.000132712				2.37617	1.24864	2.37617	up	2.10545	1.07413	2.10545	up	3.26221	1.70585	3.26221	up	-2.12153	-1.08511	2.12153	down	-1.96482	-0.974398	1.96482	down	-2.09322	-1.06572	2.09322	down	-1.12858	-0.174507
[truncated: 202 more columns]

## Sheet: ANOVA_Hydrophilic
# Notes : Created from Advanced Analysis operation: significance Analysis.
#Experiment: SBAQ POS_FBI_10k
#corrected p-value cut-off:0.05
#Post-hoc test: tukeyHSD
#Selected Test : Oneway ANOVA
#Entity List: (1046) All Mushrooms_4 of 6_Entity list of selection
#Interpretation: All Mushrooms_Raw_Mushroom Type_2 - Cooked status (Non-averaged)
#p-value computation: Asymptotic
#Multiple Testing Correction: Benjamini-Hochberg
#
# Technology : MassHunterQual.IDENTIFIED_UNIDENTIFIED_COMPOUNDS.SBAQ POS_FBI_10k_2021_Mar_04_08_49_49
# Owner : gxuser
# Created On : Tue Mar 07 09:08:09 MST 2023
Compound	p ( [Crimini] vs [Lion's Mane] vs [Maitake] vs [Oyster] vs [Ports] vs [Shiitake] vs [White Button] )	p (Corr) ( [Crimini] vs [Lion's Mane] vs [Maitake] vs [Oyster] vs [Ports] vs [Shiitake] vs [White Button] )	p ([Lion's Mane] vs [Crimini])	p ([Maitake] vs [Crimini])	p ([Oyster] vs [Crimini])	p ([Ports] vs [Crimini])	p ([Shiitake] vs [Crimini])	p ([White Button] vs [Crimini])	p ([Maitake] vs [Lion's Mane])	p ([Oyster] vs [Lion's Mane])	p ([Ports] vs [Lion's Mane])	p ([Shiitake] vs [Lion's Mane])	p ([White Button] vs [Lion's Mane])	p ([Oyster] vs [Maitake])	p ([Ports] vs [Maitake])	p ([Shiitake] vs [Maitake])	p ([White Button] vs [Maitake])	p ([Ports] vs [Oyster])	p ([Shiitake] vs [Oyster])	p ([White Button] vs [Oyster])	p ([Shiitake] vs [Ports])	p ([White Button] vs [Ports])	p ([White Button] vs [Shiitake])	FC ([Crimini-Raw] vs [Lion's Mane-Raw])	Log FC ([Crimini-Raw] vs [Lion's Mane-Raw])	FC (abs) ([Crimini-Raw] vs [Lion's Mane-Raw])	Regulation	FC ([Crimini-Raw] vs [Maitake-Raw])	Log FC ([Crimini-Raw] vs [Maitake-Raw])	FC (abs) ([Crimini-Raw] vs [Maitake-Raw])	Regulation ([Crimini-Raw] vs [Maitake-Raw])	FC ([Crimini-Raw] vs [Oyster-Raw])	Log FC ([Crimini-Raw] vs [Oyster-Raw])	FC (abs) ([Crimini-Raw] vs [Oyster-Raw])	Regulation ([Crimini-Raw] vs [Oyster-Raw])	FC ([Crimini-Raw] vs [Ports-Raw])	Log FC ([Crimini-Raw] vs [Ports-Raw])	FC (abs) ([Crimini-Raw] vs [Ports-Raw])	Regulation ([Crimini-Raw] vs [Ports-Raw])	FC ([Crimini-Raw] vs [Shiitake-Raw])	Log FC ([Crimini-Raw] vs [Shiitake-Raw])	FC (abs) ([Crimini-Raw] vs [Shiitake-Raw])	Regulation ([Crimini-Raw] vs [Shiitake-Raw])	FC ([Crimini-Raw] vs [White Button-Raw])	Log FC ([Crimini-Raw] vs [White Button-Raw])	FC (abs) ([Crimini-Raw] vs [White Button-Raw])	Regulation ([Crimini-Raw] vs [White Button-Raw])	FC ([Lion's Mane-Raw] vs [Maitake-Raw])	Log FC ([Lion's Mane-Raw] vs [Maitake-Raw])
(2R,3R,4R)-2-Amino-4-hydroxy-3-methylpentanoic acid	0.00871864	0.0292298							0.0100637															-3.62254	-1.857	3.62254	down	49.2719	5.62269	49.2719	up	11.0635	3.46774	11.0635	up	-1.46355	-0.549468	1.46355	down	-1.09389	-0.129463	1.09389	down	1.1571	0.21051	1.1571	up	178.49	7.4797
(3beta,5alpha,6alpha,7alpha,22E,24R)-5,6-Epoxyergosta-8,14,22-triene-3,7-diol Esi+14.638	0.0039772	0.0148577	0.0161782						0.0167078	0.0107564		0.0128635												742.748	9.53673	742.748	up	1.02341	0.0333844	1.02341	up	-1.33373	-0.415466	1.33373	down	32.7392	5.03295	32.7392	up	-1.17657	-0.234582	1.17657	down	3.86305	1.94974	3.86305	up	-725.758	-9.50335
(5-Phenyl-1,2,4-triazol-3-yl)urea Esi+1.7210006	0.00227592	0.00929926	0.0363226		0.00830976		0.0237915																	-155.521	-7.28097	155.521	down	-53.2945	-5.73591	53.2945	down	-379.397	-8.56757	379.397	down	-4.63902	-2.21382	4.63902	down	-202.774	-7.66373	202.774	down	-5.35405	-2.42063	5.35405	down	2.91814	1.54505
1,7-Dimethylguanosine Esi+6.1690035	0.00194015	0.00821619					0.00440026					0.0400562							0.0286188				0.00151093	4.37761	2.13015	4.37761	up	34.2226	5.09688	34.2226	up	3.44858	1.786	3.44858	up	6.88672	2.78382	6.88672	up	1154.32	10.1728	1154.32	up	-1.9943	-0.99588	1.9943	down	7.81764	2.96673
12-oxo-PDA	0.000578342	0.00277498		0.00893445					0.00149165						0.00103656	0.0104486	0.0125241							1.07587	0.10551	1.07587	up	-1.5195	-0.603594	1.5195	down	-1.19741	-0.259922	1.19741	down	1.09278	0.127997	1.09278	up	-1.00649	-0.0093289	1.00649	down	-1.01413	-0.0202389	1.01413	down	-1.63479	-0.709104
1H-Indole-3-carboxaldehyde	2.07587e-06	1.80947e-05	0.000258185	0.0129932	0.00852627		0.000178713				0.0491906		0.000482288				0.029742			0.0199629	0.0219045		0.000256037	4.16701	2.05901	4.16701	up	2.70549	1.43589	2.70549	up	2.82504	1.49827	2.82504	up	1.78037	0.832176	1.78037	up	4.55878	2.18865	4.55878	up	1.09235	0.127432	1.09235	up	-1.54021	-0.623123
2(R)-Hydroxyadipic acid Esi+1.125	0.000892659	0.00407739		0.0266763	0.0123613										0.0303366			0.0141694						-24.521	-4.61595	24.521	down	-61.7409	-5.94815	61.7409	down	-89.0124	-6.47593	89.0124	down	-1.0652	-0.0911293	1.0652	down	-44.9674	-5.49081	44.9674	down	-4.12545	-2.04455	4.12545	down	-2.51788	-1.33221
2(R)-Hydroxyadipic acid	0.00038951	0.00195879		0.00822966	0.0100564		0.041669								0.010125			0.0123408						-25.0729	-4.64806	25.0729	down	-99.2054	-6.63235	99.2054	down	-90.6564	-6.50234	90.6564	down	-1.09769	-0.134471	1.09769	down	-46.2874	-5.53255	46.2874	down	-4.14488	-2.05133	4.14488	down	-3.95667	-1.98429
2-Diethylaminoethanol	0.00182241	0.00778058					0.00996172														0.0125437		0.011679	-231.931	-7.85755	231.931	down	-13.3313	-3.73674	13.3313	down	-118.823	-6.89267	118.823	down	-1.19853	-0.261266	1.19853	down	-2425.28	-11.2439	2425.28	down	-1.13297	-0.180116	1.13297	down	17.3975	4.1208
2-Hexenoylcarnitine Esi+6.274001	7.44242e-05	0.000460637					0.000322144														0.00193552		0.000515395	790.67	9.62693	790.67	up	140.147	7.13079	140.147	up	585.973	9.19469	585.973	up	5.35919	2.42202	5.35919	up	77946.8	16.2502	77946.8	up	1.69608	0.762208	1.69608	up	-5.64174	-2.49614
2'-O-Methyladenosine	2.48033e-06	2.12658e-05		0.00136281									0.000193893			0.0358073	0.000131178			0.0032684		0.0023978	0.0138733	3.29606	1.72074	3.29606	up	5.68432	2.50699	5.68432	up	1.98805	0.991354	1.98805	up	2.07799	1.05519	2.07799	up	1.61468	0.691252	1.61468	up	-2.52052	-1.33372	2.52052	down	1.72458	0.786246
2-Pyrrolidinone Esi+1.8779988	3.52229e-05	0.000242389	0.0056665				0.00133799				0.00246817		0.0151209						0.0174517		0.000616054		0.00360208	6.23242	2.63979	6.23242	up	2.00921	1.00663	2.00921	up	1.55712	0.638876	1.55712	up	-1.15152	-0.203541	1.15152	down	7.97821	2.99607	7.97821	up	1.18558	0.245594	1.18558	up	-3.10193	-1.63317
2-Pyrrolidinone	1.09939e-05	8.58178e-05	0.000279017	0.000576358						0.0235341	0.00255396		0.00132531		0.00718145		0.00368778							13.9846	3.80576	13.9846	up	11.5324	3.52762	11.5324	up	2.47585	1.30792	2.47585	up	1.62329	0.698921	1.62329	up	4.19112	2.06734	4.19112	up	1.43359	0.519634	1.43359	up	-1.21263	-0.278141
2-Pyrrolidinone Esi+1.7580011	2.17846e-05	0.000161608	0.000206576	0.00272597						0.0246239	0.0016667		0.000855469		0.0371312		0.0195499							14.0144	3.80884	14.0144	up	7.88798	2.97966	7.88798	up	2.66159	1.41229	2.66159	up	1.62454	0.700027	1.62454	up	4.14504	2.05139	4.14504	up	1.43317	0.519213	1.43317	up	-1.77668	-0.829186
3-Aminosalicylic acid Esi+5.8529983	4.23803e-13	1.64185e-11	0.000130768		0.022903		0.000130768		0.000132431	0.000157943	0.000130768		0.00013077		0.0406063	0.000132431		0.00507022	0.000157943		0.000130768		0.00013077	197448	17.5911	197448	up	33.4805	5.06525	33.4805	up	97.8708	6.61281	97.8708	up	-2.14496	-1.10095	2.14496	down	197448	17.5911	197448	up	3.51811	1.8148	3.51811	up	-5897.4	-12.5259
3-Aminosalicylic acid Esi+5.3450007	4.61627e-07	4.47094e-06		0.00193502	0.0483805		0.000154935		0.0191377			0.00052119			0.00193502		0.00193502	0.0483805		0.0483805	0.000154935		0.000154935	-4.29084	-2.10126	4.29084	down	-1658.93	-10.696	1658.93	down	-204.175	-7.67366	204.175	down	-1	0	1	down	-17179.7	-14.0684	17179.7	down	-1	0	1	down	-386.622	-8.59478
3-Aminosalicylic acid Esi+1.3089993	4.13589e-14	2.16307e-12	0.000130768	0.000130768	0.000130768		0.000130768	0.00426107			0.000130768		0.000656541		0.000130768		0.000725018	0.000130768		0.000316133	0.000130768	0.00426107	0.0001518	-14422.9	-13.8161	14422.9	down	-13828.3	-13.7553	13828.3	down	-21240	-14.3745	21240	down	-1	0	1	down	-42530.2	-15.3762	42530.2	down	-81.8124	-6.35425	81.8124	down	1.043	0.0607424
3beta,6beta-Dihydroxynortropane Esi+1.3359994	0.00161023	0.00693129			0.00570534					0.021848								0.00427326						1.82074	0.864529	1.82074	up	16.0096	4.00086	16.0096	up	105.574	6.7221	105.574	up	-1.13258	-0.179611	1.13258	down	15.6094	3.96434	15.6094	up	2.99495	1.58253	2.99495	up	8.79287	3.13633
3-Hexenedioic acid	4.42286e-09	8.11635e-08		0.00169876	0.00142997				0.000131859	0.000131629					0.000132771	0.00698663	0.000134944	0.000132356	0.00587693	0.000134094				1.42971	0.515724	1.42971	up	-2.04066	-1.02903	2.04066	down	-2.062	-1.04405	2.062	down	1.39159	0.476735	1.39159	up	-1.0883	-0.12207	1.0883	down	1.34599	0.428666	1.34599	up	-2.91755	-1.54476
3-Hydroxyisovalerylcarnitine	3.54894e-05	0.000242627					0.0265283					0.000140906							0.000244745		0.00864351			3.17034	1.66464	3.17034	up	-1.15492	-0.207794	1.15492	down	2.31182	1.20903	2.31182	up	1.20977	0.274734	1.20977	up	-4.42973	-2.14722	4.42973	down	-1.13767	-0.186079	1.13767	down	-3.66149	-1.87243
3-Hydroxyisovalerylcarnitine Esi+2.0770016	8.95264e-05	0.000528614					0.00579775					0.00334611		0.0453767					0.000149529		0.00146882		0.0145435	1.07884	0.109478	1.07884	up	-1.6305	-0.705318	1.6305	down	2.00847	1.00609	2.00847	up	1.21036	0.275433	1.21036	up	-4.42463	-2.14556	4.42463	down	-1.13862	-0.187283	1.13862	down	-1.75905	-0.814796
3-Methyl sulfolene	1.16224e-08	1.89954e-07	0.00069495	0.000180647			0.000205758			0.0131968			0.000135436	0.00154598	0.0361713		0.000131018		0.00224263			0.00971513	0.000131193	3.92399	1.97232	3.92399	up	4.9354	2.30317	4.9354	up	1.37554	0.459993	1.37554	up	1.93967	0.955812	1.93967	up	4.74113	2.24523	4.74113	up	-1.5205	-0.604547	1.5205	down	1.25775	0.330845
3-Oxo-carbofuran	0.00632539	0.0222903									0.0149371							0.00817202			0.0276429	0.0129052		2.04698	1.0335	2.04698	up	1.48858	0.573938	1.48858	up	2.31607	1.21168	2.31607	up	-3.44311	-1.78371	3.44311	down	1.79552	0.844399	1.79552	up	2.10975	1.07707	2.10975	up	-1.37512	-0.459558
3-Oxo-carbofuran Esi+3.1959994	0.000491096	0.00241167	0.00994665								0.00193335		0.00245528											33.2131	5.05368	33.2131	up	5.1156	2.3549	5.1156	up	7.90156	2.98214	7.90156	up	-1.76089	-0.816307	1.76089	down	6.15884	2.62266	6.15884	up	-1.62062	-0.696549	1.62062	down	-6.49252	-2.69878
4-(3-Pyridyl)-3-butenoic acid Esi+4.374	5.41815e-08	7.36024e-07			0.00013728		0.00160966			0.00013728		0.00160966		0.00013728		0.00160966		0.00013728		0.00013728	0.00160966		0.00160966	-1	0	1	down	-1	0	1	down	-4335.6	-12.082	4335.6	down	-1	0	1	down	-429.367	-8.74607	429.367	down	-1	0	1	down	-1	0
4-(3-Pyridyl)-3-butenoic acid	0.0148486	0.0459517																	0.0101736		0.0175582			-2.2581	-1.17511	2.2581	down	-1.39845	-0.48383	1.39845	down	5.64533	2.49706	5.64533	up	4.34981	2.12095	4.34981	up	-19.2143	-4.26411	19.2143	down	-1.12694	-0.172408	1.12694	down	1.61472	0.69128
4-(3-Pyridyl)-3-butenoic acid Esi+1.5960004	0.00119255	0.00535369			0.040276					0.0182892				0.0198645					0.000397637	0.0293377				-1.59136	-0.670261	1.59136	down	-1.51856	-0.602704	1.51856	down	110.384	6.78639	110.384	up	3.84162	1.94172	3.84162	up	-14.113	-3.81895	14.113	down	-1.20934	-0.274225	1.20934	down	1.04794	0.0675573
4-GUANIDINOBUTANOATE**	0.00886708	0.0296325																	0.00158158					1.2389	0.309057	1.2389	up	-1.66021	-0.731363	1.66021	down	-7.86583	-2.9756	7.86583	down	1.17053	0.227165	1.17053	up	7.73285	2.951	7.73285	up	-1.22863	-0.297051	1.22863	down	-2.05683	-1.04042
4-HYDROXY-L-PHENYLGLYCINE** Esi+1.2850006	0.00746824	0.0256966			0.0130874													0.0149477						-8.66102	-3.11454	8.66102	down	-7.95716	-2.99225	7.95716	down	-90.2825	-6.49637	90.2825	down	-1.0644	-0.0900392	1.0644	down	-30.9624	-4.95244	30.9624	down	-7.40851	-2.88918	7.40851	down	1.08846	0.122283
5,10-Methenyltetrahydrofolate Esi+1.5530007	3.62495e-12	1.11521e-10		0.000130768					0.000130768					0.000130799	0.000130768	0.000130768	0.000130768							-2.35811	-1.23763	2.35811	down	108233	16.7238	108233	up	13.9607	3.8033	13.9607	up	1.54636	0.628876	1.54636	up	-1.7191	-0.781651	1.7191	down	-2.29518	-1.19861	2.29518	down	255224	17.9614
5,10-Methenyltetrahydrofolate Esi+1.3279994	8.90177e-34	9.31126e-31	0.000130768	0.000130768	0.000130768		0.000130768			0.0278869	0.000130768	0.00013257	0.000130768	0.00115052	0.000130768	0.000130785	0.000130768	0.000130768	0.0485733	0.000130768	0.000130768		0.000130768	-256172	-17.9668	256172	down	-397321	-18.5999	397321	down	-75318.1	-16.2007	75318.1	down	-1	0	1	down	-24068.2	-14.5548	24068.2	down	-1	0	1	down	-1.55099	-0.633194
5-Hydroxy-L-tryptophan	0.00484683	0.0177265									0.00215064	0.0317924												-5.048	-2.33571	5.048	down	-1.04234	-0.0598258	1.04234	down	2.51417	1.33008	2.51417	up	8.47947	3.08397	8.47947	up	3.4966	1.80595	3.4966	up	-1.02168	-0.030941	1.02168	down	4.84295	2.27589
5-Hydroxy-L-tryptophan Esi+3.4889987	0.00483187	0.0177265									0.00269137	0.0461941												-5.04619	-2.33519	5.04619	down	-1.32131	-0.401974	1.32131	down	2.82832	1.49995	2.82832	up	8.40048	3.07047	8.40048	up	3.20434	1.68003	3.20434	up	-1.13903	-0.187811	1.13903	down	3.81907	1.93322
5'-Methylthioadenosine Esi+6.658997	0.00618355	0.022									0.0177197							0.049956						-1.96794	-0.976689	1.96794	down	-1.54767	-0.630096	1.54767	down	-1.70501	-0.769778	1.70501	down	1.70291	0.768003	1.70291	up	-1.69144	-0.758256	1.69144	down	1.28585	0.362721	1.28585	up	1.27155	0.346593
5'-Methylthioadenosine	2.74432e-06	2.33379e-05	0.00581344						0.000148373	0.000221561	0.000216406	0.000131922	0.0122405											-4.17797	-2.0628	4.17797	down	1.96958	0.977886	1.96958	up	1.65655	0.72818	1.65655	up	1.66827	0.738354	1.66827	up	2.60603	1.38185	2.60603	up	-1.10611	-0.1455	1.10611	down	8.22883	3.04069
6-Methylquinoline	4.57773e-05	0.000299269	0.00182064				0.000906472		0.0309567				0.00400643			0.0157508							0.00194775	3.81747	1.93262	3.81747	up	1.38699	0.471956	1.38699	up	2.55549	1.3536	2.55549	up	1.71008	0.774061	1.71008	up	4.14169	2.05022	4.14169	up	1.09336	0.128765	1.09336	up	-2.75234	-1.46066
6-Methylquinoline Esi+4.681	4.4818e-05	0.000296707	0.00191319		0.0458692		0.000945058		0.0318258				0.00413453			0.0160207							0.00198413	3.81834	1.93295	3.81834	up	1.38587	0.470787	1.38587	up	2.63051	1.39534	2.63051	up	1.70907	0.773209	1.70907	up	4.15008	2.05314	4.15008	up	1.09144	0.126226	1.09144	up	-2.75521	-1.46216
6-Methylquinoline Esi+5.1790004	3.28952e-12	1.06858e-10	0.000130768						0.000130768	0.000130768	0.000130768	0.000130883	0.000130768											-26293.6	-14.6824	26293.6	down	-1	0	1	down	-1	0	1	down	-1	0	1	down	-18.4799	-4.20788	18.4799	down	-1	0	1	down	26293.6	14.6824
7-[(6-Hydroxy-3,7-dimethyl-2,7-octadienyl)oxy]-2H-1-benzopyran-2-one	0.0147123	0.0456649	0.0485557						0.0397058	0.0296665	0.0185801	0.0262326												-1.93313	-0.950938	1.93313	down	1.01789	0.0255852	1.01789	up	1.04377	0.0618058	1.04377	up	1.08537	0.118183	1.08537	up	1.05471	0.0768433	1.05471	up	-1.01844	-0.0263568	1.01844	down	1.96772	0.976523
7-Methylguanine	5.76225e-12	1.67425e-10	0.000134618	0.000131232	0.000507362		0.000130773				0.00066104		0.000130775		0.000220326		0.000130768	0.0251349		0.000132396	0.000132556		0.000130768	13.2291	3.72564	13.2291	up	16.8022	4.07058	16.8022	up	7.49816	2.90654	7.49816	up	1.85069	0.888063	1.85069	up	26.7442	4.74115	26.7442	up	-1.94792	-0.961935	1.94792	down	1.27009	0.344936
8-Hydroxyadenine Esi+3.731001	0.00208024	0.00870371									0.0409089		0.0409089					0.00902296		0.00902296				-46.0228	-5.52428	46.0228	down	11.4119	3.51246	11.4119	up	-222.358	-7.79674	222.358	down	107.693	6.75078	107.693	up	1.74807	0.80576	1.74807	up	107.693	6.75078	107.693	up	525.206	9.03674
8-Hydroxyadenine Esi+5.532001	0.00690965	0.0240917	0.0215311							0.00872004		0.037745	0.00820792											257.383	8.00777	257.383	up	1.96091	0.971521	1.96091	up	-1.7414	-0.800244	1.7414	down	5.39077	2.43049	5.39077	up	1.43748	0.523539	1.43748	up	-1.80596	-0.852769	1.80596	down	-131.257	-7.03625
8-Hydroxyadenine	7.8417e-06	6.26139e-05					0.00266974					0.0465896	0.0456134			0.00463653				0.0005811	0.00155407		0.000134254	1.44412	0.530188	1.44412	up	1.07025	0.0979519	1.07025	up	2.53331	1.34102	2.53331	up	-1.07016	-0.0978222	1.07016	down	4.14199	2.05032	4.14199	up	-1.99205	-0.994253	1.99205	down	-1.34932	-0.432236
8-Hydroxyadenine Esi+5.9230022	0.00026861	0.00140483	0.0424909				0.0120438						0.00813348				0.01599		0.0443128				0.00210624	4.43437	2.14873	4.43437	up	3.93409	1.97603	3.93409	up	1.27353	0.348831	1.27353	up	2.14139	1.09855	2.14139	up	5.60123	2.48574	5.60123	up	-1.3535	-0.436697	1.3535	down	-1.12717	-0.1727
Acetal R	0.000169509	0.000918685	0.00674355			0.00195815			0.00726274						0.00210859						0.0295523			2.10045	1.0707	2.10045	up	1.00527	0.00758937	1.00527	up	1.58089	0.660736	1.58089	up	2.29109	1.19603	2.29109	up	1.21527	0.281279	1.21527	up	1.30599	0.385147	1.30599	up	-2.08943	-1.06311
Acetaminophen	3.14218e-07	3.52757e-06	0.000148341	0.000505626						0.00660437	0.00053654	0.000143706	0.000186961		0.00624614	0.000418565	0.00109973							5.12513	2.35759	5.12513	up	3.94074	1.97847	3.94074	up	1.71418	0.777519	1.71418	up	1.3104	0.390009	1.3104	up	-1.0256	-0.0364705	1.0256	down	1.09289	0.128155	1.09289	up	-1.30055	-0.379123
Acetic anhydride	0.00034103	0.00174009		0.00400748											0.00186273	0.0152279	0.00413124							14.184	3.8262	14.184	up	53.877	5.7516	53.877	up	7.28562	2.86505	7.28562	up	-1.31827	-0.398645	1.31827	down	1.62542	0.700811	1.62542	up	1.01097	0.0157395	1.01097	up	3.79842	1.9254
Acrylamide-acrylic acid resin Esi+1.1279992	7.81633e-12	2.2097e-10	0.000130768	0.00013092	0.00231549		0.000130771			0.000548296	0.000130909		0.000130769		0.0003076		0.000133984		0.00996129	0.0207302	0.000138809		0.000130877	6.0316	2.59254	6.0316	up	4.06525	2.02334	4.06525	up	2.32399	1.2166	2.32399	up	1.47786	0.563507	1.47786	up	4.85766	2.28026	4.85766	up	1.1749	0.232542	1.1749	up	-1.4837	-0.569198
Adenosine monophosphate	1.98265e-13	8.29542e-12	0.000133478	0.000130768	0.000130769		0.000312975		0.00362939		0.000145813		0.000172887		0.000130768	0.000220591	0.000130768	0.000130777	0.0415659	0.000130794	0.000908454		0.00179961	-3.46237	-1.79176	3.46237	down	-7.74435	-2.95314	7.74435	down	-5.07959	-2.34471	5.07959	down	-1.10075	-0.138489	1.10075	down	-2.72567	-1.44661	2.72567	down	-1.15834	-0.212063	1.15834	down	-2.23672	-1.16138
Amobarbital Esi+7.6569986	1.14816e-07	1.44696e-06	0.000149339	0.000149339			0.000397714			0.0137729	0.00889665		0.000161898	0.0137729	0.00889665		0.000161898						0.000550358	35326	15.1084	35326	up	35326	15.1084	35326	up	51.0046	5.67256	51.0046	up	37.8838	5.24351	37.8838	up	8283.42	13.016	8283.42	up	1.3204	0.400978	1.3204	up	-1	0
Anandamide (20:2, n-6)	0.00347487	0.0132154																0.00618982		0.0228147				1.76123	0.81658	1.76123	up	-1.03825	-0.0541515	1.03825	down	-1.54784	-0.630259	1.54784	down	3.62655	1.8586	3.62655	up	1.40606	0.491653	1.40606	up	2.91675	1.54436	2.91675	up	-1.82859	-0.870731
Anisomycin	4.12516e-14	2.16307e-12	0.000130768	0.000131145	0.000130768		0.000130768				0.000130768		0.000130796		0.000131797		0.000552731	0.000130768		0.000130907	0.000130768		0.000130864	57.7387	5.85147	57.7387	up	18.3862	4.20055	18.3862	up	48.7497	5.60732	48.7497	up	1.12011	0.163641	1.12011	up	50.6993	5.66389	50.6993	up	2.37574	1.24837	2.37574	up	-3.14033	-1.65092
Benzeneacetonitrile	4.75005e-06	3.91224e-05	0.000493072	0.0267156	0.0170317		0.000195986						0.000977948							0.0346056	0.0187167		0.000294048	3.58942	1.84375	3.58942	up	2.40796	1.26781	2.40796	up	2.52172	1.33441	2.52172	up	1.66203	0.732946	1.66203	up	4.15121	2.05353	4.15121	up	1.07619	0.105932	1.07619	up	-1.49065	-0.57594
Cassaidine	0.00142373	0.00620507	0.00656883			0.0160387			0.00856947						0.0207065									2.75036	1.45962	2.75036	up	1.02603	0.0370675	1.02603	up	1.61348	0.69018	1.61348	up	2.52084	1.33391	2.52084	up	1.48826	0.573626	1.48826	up	1.70805	0.772347	1.70805	up	-2.68059	-1.42255
Chakanoside I Esi+6.371001	2.61795e-12	8.83347e-11	0.000130768	0.000130783						0.000130809	0.000130768	0.000130804	0.000130768	0.000133081	0.000130783	0.000132862	0.000130783							-32495.3	-14.9879	32495.3	down	-9251.55	-13.1755	9251.55	down	-4.64929	-2.21701	4.64929	down	-1	0	1	down	-4.49939	-2.16973	4.49939	down	-1	0	1	down	3.51242	1.81247
Coformycin Esi+1.1749997	5.6111e-09	9.85922e-08		0.000130939	0.000180465		0.000304605		0.000131958	0.000374402		0.000924324			0.000132652		0.000393398	0.000482948		0.0215012	0.00128128			-1.08974	-0.123981	1.08974	down	-3.27017	-1.70936	3.27017	down	-2.52353	-1.33544	2.52353	down	-1.11291	-0.154335	1.11291	down	-2.3617	-1.23983	2.3617	down	-1.41827	-0.504127	1.41827	down	-3.00087	-1.58538
Coformycin	0.000461683	0.00227793			0.039678					0.02761				0.000926374		0.00483924								1.03398	0.0482101	1.03398	up	1.38192	0.466674	1.38192	up	-2.0675	-1.04789	2.0675	down	-1.11736	-0.160098	1.11736	down	-1.79741	-0.845919	1.79741	down	-1.43607	-0.522128	1.43607	down	1.3365	0.418464
Cytokinin B	0.0019561	0.0082503															0.0241596						0.00565808	-6.61086	-2.72484	6.61086	down	-11.8677	-3.56897	11.8677	down	5.50346	2.46034	5.50346	up	5.58111	2.48055	5.58111	up	-30.3375	-4.92303	30.3375	down	27.7499	4.79441	27.7499	up	-1.79519	-0.844137
Dehydropipernonaline	0.00215126	0.00892944	0.00788039							0.0121904	0.023957	0.00120801	0.0136502											137.944	7.10794	137.944	up	3.60668	1.85067	3.60668	up	1.23424	0.303625	1.23424	up	1.72645	0.787809	1.72645	up	-2.44588	-1.29035	2.44588	down	1.30425	0.383215	1.30425	up	-38.2469	-5.25727
delta-Guanidinovaleric acid	0.00186218	0.00791805							0.00296486					0.00281888										-2.64925	-1.40558	2.64925	down	2.6914	1.42836	2.6914	up	-2.67242	-1.41814	2.67242	down	1.27051	0.345413	1.27051	up	-1.3042	-0.383163	1.3042	down	-1.48931	-0.574648	1.48931	down	7.13018	2.83394
delta-Guanidinovaleric acid Esi+1.6439995	8.38215e-05	0.000509537	0.000648763	0.00698222						0.0206721	0.00320631	0.00820761	0.00420052		0.0338061		0.0430195							7.5629	2.91894	7.5629	up	5.1765	2.37198	5.1765	up	1.73962	0.798772	1.73962	up	1.29414	0.371996	1.29414	up	1.49881	0.583817	1.49881	up	1.34973	0.432673	1.34973	up	-1.46101	-0.546963
Deoxynivalenol 3-glucoside Esi+1.3690003	5.52732e-07	5.3042e-06	0.00049894		0.00231507		0.0160189		0.0283624		0.000132789		0.0123991					0.000147482			0.000322028			-134.558	-7.07209	134.558	down	-4.71869	-2.23839	4.71869	down	-73.4493	-6.19868	73.4493	down	4.72224	2.23947	4.72224	up	-35.7147	-5.15844	35.7147	down	-3.41644	-1.77249	3.41644	down	28.516	4.8337
Dethiobiotin Esi+1.944	0.00570439	0.0205044					0.0209867														0.0227906			-23.2084	-4.53658	23.2084	down	-506.441	-8.98425	506.441	down	-501.276	-8.96946	501.276	down	-1.07695	-0.106953	1.07695	down	-2675.69	-11.3857	2675.69	down	-27.8072	-4.79739	27.8072	down	-21.8215	-4.44768
Dethiobiotin Esi+2.2649996	6.49794e-05	0.000409449	0.0391711	0.0483866	0.00076628								0.0391711				0.0483866	0.00542499		0.00076628				-621.22	-9.27896	621.22	down	-520.709	-9.02433	520.709	down	-12527.3	-13.6128	12527.3	down	-4.38055	-2.13111	4.38055	down	-398.988	-8.6402	398.988	down	-1	0	1	down	1.19303	0.254626
Difloxacin Esi+2.8479998	0.000849267	0.00391336		0.0127057	0.0127057										0.0136715			0.0136715						116.766	6.86747	116.766	up	2471.84	11.2714	2471.84	up	2471.84	11.2714	2471.84	up	1.06143	0.08601	1.06143	up	16.232	4.02077	16.232	up	579.625	9.17898	579.625	up	21.1692	4.40389
DL-2-Aminooctanoic acid	0.00123466	0.00547226	0.0186215		0.0189698						0.0120791							0.0123109						5.35077	2.41975	5.35077	up	2.81839	1.49487	2.81839	up	5.3323	2.41476	5.3323	up	-1.08259	-0.114492	1.08259	down	3.297	1.72116	3.297	up	1.66027	0.731421	1.66027	up	-1.89852	-0.924875
DL-2-Aminooctanoic acid Esi+1.4479988	0.00140684	0.00615712	0.0149554		0.0210617						0.00996406							0.0141573						5.49383	2.45781	5.49383	up	2.8066	1.48882	2.8066	up	5.15863	2.36699	5.15863	up	-1.07563	-0.105179	1.07563	down	2.725	1.44625	2.725	up	1.64458	0.71772	1.64458	up	-1.95747	-0.968992
Ethyl carbamate	0.000561076	0.00270454		0.00961669										0.000560702			0.00694948	0.0321975						1.14112	0.19045	1.14112	up	1.94788	0.961905	1.94788	up	-1.21044	-0.27553	1.21044	down	1.48078	0.566357	1.48078	up	1.13536	0.183148	1.13536	up	-1.02172	-0.0310011	1.02172	down	1.70699	0.771456
Feruloyl-2-hydroxyputrescine Esi+5.9929976	5.1576e-08	7.09848e-07		0.000458272	0.000458272		0.000458272								0.000370638		0.0001579	0.000370638		0.0001579	0.000370638		0.0001579	41.1614	5.36322	41.1614	up	3458.96	11.7561	3458.96	up	3458.96	11.7561	3458.96	up	-1.19291	-0.254482	1.19291	down	3458.96	11.7561	3458.96	up	-3.51704	-1.81436	3.51704	down	84.0341	6.3929
Feruloyl-2-hydroxyputrescine Esi+4.378999	1.18286e-07	1.46579e-06	0.013325	0.000161116	0.000145278		0.0131578				0.013325				0.000161116		0.000659665	0.000145278		0.000408198	0.0131578			-376.037	-8.55473	376.037	down	-10124.9	-13.3056	10124.9	down	-14472.1	-13.821	14472.1	down	-1	0	1	down	-379.008	-8.56608	379.008	down	-4.26513	-2.09259	4.26513	down	-26.9253	-4.75089
Ginkgotoxin	0.00140561	0.00615712		0.0203994										0.00171921			0.00828051							1.13863	0.187305	1.13863	up	1.87423	0.906297	1.87423	up	-1.18192	-0.241133	1.18192	down	1.46525	0.551145	1.46525	up	1.12233	0.166492	1.12233	up	-1.06402	-0.0895234	1.06402	down	1.64603	0.718992
Guanosine	1.50648e-05	0.000114187					0.00432039					0.0498989				0.0116962				0.000695565	0.00277556		0.000136608	1.37772	0.462284	1.37772	up	1.13334	0.180584	1.13334	up	2.46443	1.30125	2.46443	up	-1.05662	-0.0794563	1.05662	down	3.94787	1.98107	3.94787	up	-2.02449	-1.01756	2.02449	down	-1.21563	-0.2817
Heptanoylcarnitine	0.00146998	0.00638007					0.0293803				0.0444845								0.0488438		0.00067965		0.0297119	-4.50375	-2.17113	4.50375	down	-1.46592	-0.551808	1.46592	down	-1.19986	-0.262861	1.19986	down	3.4717	1.79564	3.4717	up	-18.1302	-4.18032	18.1302	down	-1.00395	-0.00568108	1.00395	down	3.0723	1.61932
Hercynine	0.0127423	0.040512																0.00704866						-1.19244	-0.253919	1.19244	down	1.15006	0.201714	1.15006	up	1.92057	0.941534	1.92057	up	-2.40311	-1.2649	2.40311	down	1.38302	0.467821	1.38302	up	-1.47122	-0.557013	1.47122	down	1.37138	0.455632
Hexanoylcarnitine	0.000102865	0.00059446					0.00377593				0.045999				0.0448925				0.0247205		0.000155142		0.00212061	-4.29359	-2.10219	4.29359	down	-4.3356	-2.11623	4.3356	down	-1.96625	-0.975447	1.96625	down	4.67669	2.22549	4.67669	up	-50.2682	-5.65157	50.2682	down	1.22511	0.292915	1.22511	up	-1.00978	-0.0140476
Hexanoylcarnitine Esi+7.1000037	4.39951e-07	4.30083e-06		0.0170471	0.00203762							0.00126037				0.000132938		0.0323088	0.000130879	0.00687468	0.00626841		0.0296775	2.44368	1.28905	2.44368	up	6.90416	2.78747	6.90416	up	10.6271	3.40968	10.6271	up	1.76696	0.821268	1.76696	up	-4.7996	-2.26291	4.7996	down	1.27676	0.352484	1.27676	up	2.82531	1.49841
Hexanoylcarnitine Esi+6.933005	4.01944e-08	5.68153e-07	0.000234029	0.00741054	0.00557216		0.000130777				0.00202866					0.00567732			0.00754954		0.000131209		0.000203702	10.7147	3.42151	10.7147	up	5.62155	2.49097	5.62155	up	5.89436	2.55933	5.89436	up	1.53919	0.622168	1.53919	up	33.0329	5.04583	33.0329	up	2.92702	1.54943	2.92702	up	-1.906	-0.930547
Hypoxanthine	0.00364681	0.013771							0.0076242				0.0160146			0.0497972								11.8349	3.56497	11.8349	up	-4.76208	-2.25159	4.76208	down	2.65203	1.4071	2.65203	up	1.49727	0.582333	1.49727	up	5.47045	2.45166	5.47045	up	-3.55071	-1.82811	3.55071	down	-56.3587	-5.81657
Isobutyryl-L-carnitine	1.16623e-06	1.07007e-05			0.00465898		0.00274354											0.000159434		0.000439868	0.00014568		0.000307309	-1.63715	-0.711183	1.63715	down	-1.51614	-0.600399	1.51614	down	-4.45794	-2.15638	4.45794	down	1.84069	0.880249	1.84069	up	-4.79053	-2.26019	4.79053	down	1.40682	0.492441	1.40682	up	1.07982	0.110785
Isopropylamine	8.74632e-08	1.15062e-06	0.00646485	0.000133694							0.000652029		0.00869415	0.022107	0.000130883	0.0150029	0.000135099	0.00967997			0.0144219			-1.85705	-0.893011	1.85705	down	-2.72745	-1.44755	2.72745	down	-1.58143	-0.661226	1.58143	down	1.14662	0.197392	1.14662	up	-1.54414	-0.626804	1.54414	down	-1.01764	-0.0252332	1.01764	down	-1.4687	-0.554543
Isovalerylcarnitine Esi+6.0159993	9.45004e-05	0.000549152		0.038953			0.00172645								0.00855346				0.0296932		0.000408241		0.00313784	-1.62843	-0.703485	1.62843	down	-2.92641	-1.54913	2.92641	down	-1.4307	-0.516718	1.4307	down	1.21829	0.284855	1.21829	up	-4.34446	-2.11918	4.34446	down	-1.0769	-0.106886	1.0769	down	-1.79707	-0.845644
Isovalerylcarnitine	0.0036633	0.0137835																0.0122893			0.0393522			-2.33158	-1.22131	2.33158	down	-1.29378	-0.371592	1.29378	down	-3.2865	-1.71655	3.2865	down	1.46886	0.554695	1.46886	up	-2.69902	-1.43244	2.69902	down	1.076	0.105682	1.076	up	1.80215	0.849716
L-Acetylcarnitine	3.3784e-06	2.82704e-05			0.0489261		0.00441033					0.000389254				0.000422651		0.0164876	0.000130899	0.0248805	0.0142714		0.00931617	-1.28073	-0.35697	1.28073	down	-1.26708	-0.341509	1.26708	down	-2.23003	-1.15706	2.23003	down	1.11912	0.162367	1.11912	up	2.83317	1.50242	2.83317	up	1.07372	0.102613	1.07372	up	1.01077	0.015461
L-Agaridoxin Esi+1.2009999	0.00334628	0.0128213	0.0187747						0.04764	0.00531476	0.0473003	0.00995246	0.00328798											54.1471	5.75881	54.1471	up	1.53418	0.617464	1.53418	up	-1.71868	-0.7813	1.71868	down	1.52892	0.612514	1.52892	up	-1.31788	-0.398216	1.31788	down	-2.10008	-1.07044	2.10008	down	-35.2939	-5.14135
L-CARNITINE**	2.51468e-08	3.75766e-07					0.00013275					0.000131047		0.00757976		0.000616802			0.000130768	0.0184013	0.000158503		0.000313091	-1.10015	-0.137705	1.10015	down	1.3476	0.430389	1.3476	up	-1.48952	-0.57485	1.48952	down	1.14746	0.19845	1.14746	up	3.21068	1.68288	3.21068	up	1.26803	0.342592	1.26803	up	1.48256	0.568094
L-CARNITINE** Esi+1.1020005	2.45219e-08	3.71738e-07		0.000254939	0.000133841	0.00240563		0.00384739	0.000148687	0.000131137	0.000547461		0.000835095			0.00459445			0.000320355					1.44809	0.534151	1.44809	up	-28.9607	-4.85603	28.9607	down	-58.117	-5.86089	58.117	down	-15.5674	-3.96046	15.5674	down	-2.16689	-1.11563	2.16689	down	-13.9303	-3.80016	13.9303	down	-41.9377	-5.39018
L-Dihydroanticapsin	0.000976826	0.00444244		0.0148588										0.00119339			0.00786683	0.0433881						1.18	0.238787	1.18	up	1.94378	0.958862	1.94378	up	-1.18969	-0.250584	1.18969	down	1.50977	0.594326	1.50977	up	1.13854	0.187182	1.13854	up	-1.04526	-0.0638618	1.04526	down	1.64727	0.720076
L-Histidine trimethylbetaine	2.66596e-05	0.000192317	0.021072	0.000489009	0.00107943		0.00448064										0.00230991			0.00558672			0.022678	23.1621	4.5337	23.1621	up	85.5663	6.41897	85.5663	up	63.7319	5.99394	63.7319	up	6.45244	2.68984	6.45244	up	39.3442	5.29808	39.3442	up	1.74392	0.802332	1.74392	up	3.69423	1.88527
L-HISTIDINE**	0.00296712	0.0115806			0.0288787					0.00647552														1.23799	0.307999	1.23799	up	-2.46741	-1.303	2.46741	down	-3.46639	-1.79344	3.46639	down	-1.17651	-0.234509	1.17651	down	-2.23973	-1.16333	2.23973	down	-1.3359	-0.417808	1.3359	down	-3.05463	-1.611
L-Homoarginine	5.9875e-05	0.000379571							0.00263132		0.0148199			0.000497139		0.00885515	0.0143153	0.00255383			0.0454406			-1.50867	-0.593277	1.50867	down	1.69288	0.759483	1.69288	up	-1.7431	-0.801656	1.7431	down	1.46879	0.554626	1.46879	up	-1.36642	-0.450406	1.36642	down	-1.31279	-0.392637	1.31279	down	2.554	1.35276
L-ISOLEUCINE**	0.010181	0.0334883														0.0336047					0.016345			-1.0144	-0.020628	1.0144	down	1.35699	0.440407	1.35699	up	-1.29401	-0.371851	1.29401	down	1.44256	0.528626	1.44256	up	-1.48654	-0.571957	1.48654	down	1.08905	0.123065	1.08905	up	1.37653	0.461035
L-PROLINE**	0.00936618	0.0311017												0.0291091										1.63638	0.710505	1.63638	up	-1.43048	-0.516504	1.43048	down	2.22214	1.15195	2.22214	up	-1.15355	-0.206078	1.15355	down	1.74562	0.803743	1.74562	up	-1.26621	-0.340515	1.26621	down	-2.34081	-1.22701
L-Prolyl-L-glycine	0.0163024	0.0498605																0.0343704			0.00665498			-1.17948	-0.238151	1.17948	down	-1.08895	-0.12294	1.08895	down	-3.61985	-1.85593	3.61985	down	6.05216	2.59745	6.05216	up	-6.58626	-2.71946	6.58626	down	1.01878	0.0268441	1.01878	up	1.08313	0.115211
L-Prolyl-L-phenylalanine Esi+5.462002	2.10002e-10	4.5763e-09	0.000151285	0.000133546	0.00125023		0.000145312				0.000131287		0.000150836		0.000130823		0.000133482	0.000179736		0.00122919	0.000131122		0.00014499	-3887.34	-11.9246	3887.34	down	-8866.47	-13.1141	8866.47	down	-643.473	-9.32974	643.473	down	4.39205	2.13489	4.39205	up	-4495.82	-12.1344	4495.82	down	1.00945	0.0135742	1.00945	up	-2.28086	-1.18958
L-Saccharopine Esi+1.6610005	0.00251651	0.0101241												0.00354308		0.00589903	0.0172166							-6.00718	-2.58669	6.00718	down	23.2076	4.53652	23.2076	up	-106.477	-6.7344	106.477	down	-6.28766	-2.65252	6.28766	down	-74.7649	-6.22429	74.7649	down	-34.8477	-5.12299	34.8477	down	139.412	7.12321
L-Saccharopine Esi+1.5690001	0.000134414	0.000747859		0.0194123					0.00669312					0.000926834		0.000175779	0.00991703							-1.74461	-0.802906	1.74461	down	123.741	6.95118	123.741	up	-4.82628	-2.27091	4.82628	down	3.49371	1.80476	3.49371	up	-17.8485	-4.15773	17.8485	down	-1.42514	-0.511101	1.42514	down	215.88	7.75408
L-Saccharopine	1.73199e-11	4.64529e-10	0.000130791		0.000130769		0.000133346		0.000778124		0.00013084		0.000131572	0.000226309		0.0199837		0.000130773		0.000130842	0.000137583		0.00019318	6.10219	2.60933	6.10219	up	1.9902	0.992914	1.9902	up	7.07358	2.82244	7.07358	up	1.06774	0.0945607	1.06774	up	4.56016	2.18908	4.56016	up	1.24006	0.310415	1.24006	up	-3.06612	-1.61641
LysoPC(18:1(9Z)) Esi+12.343	0.00212416	0.00885208											0.0214362				0.0356907	0.0436609		0.0170357				-11.8073	-3.5616	11.8073	down	-9.17351	-3.19747	9.17351	down	-13.1846	-3.72078	13.1846	down	3.77915	1.91806	3.77915	up	-1.91652	-0.938493	1.91652	down	6.01983	2.58972	6.01983	up	1.28711	0.36413
LysoPC(18:1(9Z))	0.00204279	0.00858137											0.0208587				0.0352747	0.0420744		0.0166262				-11.8212	-3.5633	11.8212	down	-9.11497	-3.18824	9.11497	down	-13.18	-3.72028	13.18	down	3.86662	1.95107	3.86662	up	-1.9206	-0.94156	1.9206	down	6.11665	2.61274	6.11665	up	1.29689	0.375061
LysoPC(18:2(9Z,12Z))	0.00235733	0.00959444		0.00352117					0.00778681					0.0041534										1.15476	0.20759	1.15476	up	7.63863	2.93331	7.63863	up	1.03031	0.0430755	1.03031	up	2.46218	1.29993	2.46218	up	2.26123	1.17711	2.26123	up	2.30269	1.20332	2.30269	up	6.61492	2.72572
Lysyl-Glycine	8.49138e-10	1.67585e-08			0.0269235		0.000131959			0.000635434		0.000130772		0.000174414		0.000130768		0.00311638	0.0382587		0.00013082		0.00014181	1.77377	0.826822	1.77377	up	2.45821	1.29761	2.45821	up	-3.88563	-1.95815	3.88563	down	1.38849	0.473515	1.38849	up	-14.2542	-3.83331	14.2542	down	-1.28829	-0.365458	1.28829	down	1.38587	0.470787
Methyl N-methylanthranilate Esi+1.8720012	0.00321845	0.0123768			0.00654124									0.026026				0.00434777		0.00552751				4.83442	2.27334	4.83442	up	1.9101	0.933649	1.9101	up	120.45	6.91228	120.45	up	-1.20216	-0.265633	1.20216	down	3.64746	1.86689	3.64746	up	-1.07965	-0.110558	1.07965	down	-2.53098	-1.33969
Methyl N-methylanthranilate	0.00218198	0.00902115							0.0343741	0.022064					0.0186913			0.0117586						1.74436	0.802698	1.74436	up	-1.33403	-0.415791	1.33403	down	-1.39679	-0.482111	1.39679	down	1.85724	0.893158	1.85724	up	-1.11195	-0.153093	1.11195	down	1.08833	0.122118	1.08833	up	-2.32703	-1.21849
Methylpicraquassioside A	0.00049588	0.00242379	0.0112179						0.000953307	0.00670327			0.0145304											3.19897	1.67761	3.19897	up	-1.33594	-0.417854	1.33594	down	-1.06237	-0.0872802	1.06237	down	1.88008	0.910791	1.88008	up	1.80141	0.849125	1.80141	up	1.03125	0.0443993	1.03125	up	-4.27363	-2.09546
N-(3-Methylbutyl)acetamide	2.26148e-05	0.000165449	0.0196727				0.0259263		0.0274199		0.000191		0.0418774			0.0359046		0.0289745			0.000213965			-27.2581	-4.76861	27.2581	down	-1.13274	-0.179817	1.13274	down	-3.56596	-1.83429	3.56596	down	6.60806	2.72423	6.60806	up	-24.5801	-4.61942	24.5801	down	-1.33409	-0.415856	1.33409	down	24.0638	4.58879
N2-(3-Hydroxysuccinoyl)arginine Esi+1.0489999	1.3669e-05	0.000105131	0.00386165				0.000145405						0.0255444			0.0236959					0.00216705		0.000299199	3.58866	1.84345	3.58866	up	2.15328	1.10654	2.15328	up	2.46908	1.30398	2.46908	up	1.62808	0.703175	1.62808	up	6.24388	2.64244	6.24388	up	1.24918	0.320976	1.24918	up	-1.6666	-0.736907
N6-Carbamoyl-L-threonyladenosine	0.000516071	0.00251075	0.0114025						0.000980744	0.00684715			0.0147316											3.20073	1.6784	3.20073	up	-1.3345	-0.416294	1.3345	down	-1.06188	-0.0866222	1.06188	down	1.88013	0.910833	1.88013	up	1.79747	0.845966	1.79747	up	1.03104	0.0441017	1.03104	up	-4.27136	-2.0947
N-Acetylglutamine	0.00698283	0.0242659			0.0252834															0.0262872				4.20551	2.07228	4.20551	up	3.90885	1.96674	3.90885	up	6.6925	2.74254	6.6925	up	1.48963	0.574955	1.48963	up	2.63937	1.40019	2.63937	up	1.00875	0.0125695	1.00875	up	-1.0759	-0.105537
N-Acetylglutamine Esi+2.1179984	0.000350263	0.00177852	0.000636405						0.013017	0.0404873	0.00148695	0.00543848	0.000651683											330.966	8.37054	330.966	up	3.96983	1.98908	3.96983	up	6.84338	2.77471	6.84338	up	1.49514	0.580276	1.49514	up	2.67275	1.41832	2.67275	up	1.01228	0.0176087	1.01228	up	-83.3703	-6.38146
N-Acetyl-L-glutamate 5-semialdehyde	1.35775e-07	1.6514e-06	0.000134	0.000147811	0.00111378		0.0489004				0.000192774	0.041273	0.000377202		0.000404646		0.00115457	0.010575		0.032915				4.57601	2.19409	4.57601	up	4.07713	2.02755	4.07713	up	3.00441	1.58708	3.00441	up	1.22388	0.291466	1.22388	up	2.12095	1.08471	2.12095	up	1.36167	0.445375	1.36167	up	-1.12236	-0.166537
N-Acetyl-L-glutamate 5-semialdehyde Esi+1.1090004	3.52557e-07	3.61544e-06	0.0001428	0.00015409	0.00264353						0.000302651		0.000705841		0.000432518		0.00116027	0.0211476						4.66418	2.22162	4.66418	up	4.43366	2.1485	4.43366	up	3.00442	1.58709	3.00442	up	1.22387	0.291451	1.22387	up	2.12024	1.08423	2.12024	up	1.36177	0.445482	1.36177	up	-1.05199	-0.073124
Na-L-Glutamyl-L-aspartic acid	0.000317393	0.00163544		0.0029542												0.0105737	0.000362881							1.96937	0.977732	1.96937	up	4.06786	2.02427	4.06786	up	1.9866	0.990298	1.9866	up	1.98758	0.991012	1.98758	up	1.17073	0.227409	1.17073	up	-1.32954	-0.410927	1.32954	down	2.06557	1.04654
NALPHA-ACETYL-L-LYSINE** Esi+1.4000007	1.29529e-06	1.17815e-05	0.0430992	0.000136312									0.0333952	0.0149512	0.000141844	0.0143267	0.000134598							19.3979	4.27783	19.3979	up	315.679	8.30232	315.679	up	10.9665	3.45503	10.9665	up	1.20515	0.269217	1.20515	up	10.8006	3.43303	10.8006	up	-1.10316	-0.14164	1.10316	down	16.2739	4.02449
NALPHA-ACETYL-L-LYSINE**	1.2155e-22	3.17853e-20	0.000130768	0.000130768	0.000130768		0.000130768		0.000452091		0.000130768	0.00418653	0.000130768	0.000490325	0.000130768	0.000130768	0.000130768	0.000130768	0.00377259	0.000130768	0.000130768		0.000130768	27.2764	4.76958	27.2764	up	85.4583	6.41715	85.4583	up	27.5188	4.78235	27.5188	up	1.205	0.269035	1.205	up	10.6431	3.41184	10.6431	up	-1.11117	-0.152075	1.11117	down	3.13306	1.64757
Naproanilide	0.00286461	0.0113071	0.00522304	0.012824	0.0273481																			-189.204	-7.5638	189.204	down	-121.738	-6.92764	121.738	down	-82.605	-6.36816	82.605	down	-4.96664	-2.31227	4.96664	down	-49.2153	-5.62104	49.2153	down	-22.7963	-4.51073	22.7963	down	1.55419	0.636163
N-butanoyl-lhomoserine lactone	5.99625e-09	1.02821e-07	0.00185485	0.000130906							0.00448358	0.00360809	0.000368225	0.000181427	0.000131248	0.000131124	0.000130777							4.33925	2.11744	4.33925	up	11.0591	3.46716	11.0591	up	1.71985	0.782284	1.71985	up	1.11542	0.157581	1.11542	up	1.08619	0.119274	1.08619	up	-1.25302	-0.325407	1.25302	down	2.54861	1.34971
N-butanoyl-lhomoserine lactone Esi+1.4079998	6.99483e-19	9.14574e-17	0.000130768	0.000130768	0.000130768		0.000130768				0.000130768	0.00287108	0.000130768		0.000130768	0.000738018	0.000130768	0.000130768	0.0382404	0.000130768	0.000130771		0.000130771	34.7421	5.11861	34.7421	up	40.0148	5.32246	40.0148	up	26.5311	4.72961	26.5311	up	1.20237	0.265884	1.20237	up	10.994	3.45864	10.994	up	1.20741	0.271915	1.20741	up	1.15177	0.20385
N-butanoyl-lhomoserine lactone Esi+1.4129999	2.07465e-18	2.41121e-16	0.000130768	0.000130768	0.000130768		0.000130773				0.000130768	0.0156918	0.000130768		0.000130768	0.000179774	0.000130768	0.000130768		0.000130768	0.000130837		0.000130769	29.2351	4.86963	29.2351	up	52.1687	5.70511	52.1687	up	24.2719	4.60121	24.2719	up	1.19686	0.259258	1.19686	up	10.2551	3.35827	10.2551	up	-1.11548	-0.157667	1.11548	down	1.78445	0.835482
N-D-Glucosylarylamine Esi+3.8529992	0.00890036	0.029649								0.0329334		0.0409974												-24.2101	-4.59754	24.2101	down	-1.50984	-0.594398	1.50984	down	98.4811	6.62178	98.4811	up	-6.73944	-2.75263	6.73944	down	79.5822	6.31437	79.5822	up	20.5238	4.35923	20.5238	up	16.0349	4.00314
N-D-Glucosylarylamine Esi+6.7650027	1.38223e-05	0.000105534		0.00402607					0.000148862		0.0185022			0.000170083		0.00341746	0.0451605	0.0293113						-27.9362	-4.80406	27.9362	down	2598.88	11.3437	2598.88	up	-19.6819	-4.2988	19.6819	down	30.9478	4.95176	30.9478	up	-1.12297	-0.167324	1.12297	down	6.00315	2.58572	6.00315	up	72603	16.1477
NEPSILON,NEPSILON,NEPSILON-TRIMETHYLLYSINE** Esi+0.9819994	9.90412e-08	1.27898e-06			0.00281938					0.0040835		0.0398023		0.000130985	0.000833551				0.000130851	0.000564757	0.000467657			1.04529	0.0639057	1.04529	up	-2.50528	-1.32497	2.50528	down	3.9366	1.97695	3.9366	up	1.82645	0.86904	1.82645	up	-2.71247	-1.43961	2.71247	down	-1.2238	-0.291372	1.2238	down	-2.61875	-1.38888
NEPSILON,NEPSILON,NEPSILON-TRIMETHYLLYSINE**	5.36267e-12	1.60267e-10	0.0240919		0.000130768	0.0425734			0.00236427	0.000143762		0.000917106	0.0300324	0.000130768	0.00443897			0.000136614	0.000130768	0.000130768	0.00167885			2.14834	1.10322	2.14834	up	-1.21585	-0.28196	1.21585	down	8.09048	3.01623	8.09048	up	2.03977	1.02841	2.03977	up	-1.31783	-0.398165	1.31783	down	1.01999	0.028555	1.01999	up	-2.61205	-1.38518
NG,NG-Dimethyl-L-arginine	1.78431e-07	2.1209e-06		0.00051422	0.00336708		0.0338892		0.000141386	0.000254422		0.00189023			0.0344586		0.000141494			0.00025553			0.0019051	-1.34515	-0.427769	1.34515	down	3.76184	1.91144	3.76184	up	3.0865	1.62597	3.0865	up	1.54988	0.632153	1.54988	up	2.43165	1.28193	2.43165	up	-1.34408	-0.426619	1.34408	down	5.06024	2.33921
N-Hydroxy-MeIQx Esi+6.123997	0.0125032	0.0401176					0.0271605														0.026517		0.0245753	-103.77	-6.69724	103.77	down	-23.4797	-4.55334	23.4797	down	-20.0328	-4.32429	20.0328	down	1.02351	0.0335263	1.02351	up	-3428.58	-11.7434	3428.58	down	1.1015	0.139475	1.1015	up	4.41954	2.1439
N-Hydroxy-MeIQx Esi+2.0390005	1.577e-15	1.0997e-13	0.000130768	0.000130768	0.000130768		0.000131857				0.000130768		0.000130768		0.000130768		0.000130768	0.000130768		0.000130768	0.000132067		0.000130853	56033.8	15.774	56033.8	up	56033.8	15.774	56033.8	up	56033.8	15.774	56033.8	up	1.05724	0.080308	1.05724	up	2069.17	11.0148	2069.17	up	-2.16717	-1.11581	2.16717	down	-1	0
Nicotinamide	0.00427039	0.0158962								0.0305097		0.031721	0.00135419											5.45645	2.44796	5.45645	up	1.50083	0.585762	1.50083	up	-1.1711	-0.227863	1.1711	down	1.47836	0.563999	1.47836	up	-1.16081	-0.21513	1.16081	down	-2.25934	-1.1759	2.25934	down	-3.63562	-1.8622
Nicotinamide riboside Esi+1.2009999	0.00336792	0.0128571	0.0188741							0.00534961	0.0471179	0.00996858	0.00330737											54.2695	5.76207	54.2695	up	1.63822	0.712125	1.63822	up	-1.71905	-0.781615	1.71905	down	1.52326	0.607158	1.52326	up	-1.32048	-0.401061	1.32048	down	-2.10164	-1.07151	2.10164	down	-33.1272	-5.04995
Nicotinate D-ribonucleoside Esi+1.5159993	3.17171e-17	3.01601e-15	0.000130768	0.0118511			0.000241411		0.000130768	0.000130768	0.000130768	0.000131006	0.000130768		0.00311984	0.000130768	0.0451263	0.020936	0.000130769		0.000638062		0.000149217	21.2426	4.40889	21.2426	up	-2.49826	-1.32092	2.49826	down	-2.09227	-1.06507	2.09227	down	1.13083	0.177383	1.13083	up	3.71387	1.89292	3.71387	up	-1.14076	-0.189991	1.14076	down	-53.0694	-5.72981
Nicotinate D-ribonucleoside Esi+1.504	0.000244418	0.00129122					0.0010393									0.00222163			0.00840785		0.00128487		0.000815635	20.9594	4.38952	20.9594	up	1.53219	0.615597	1.53219	up	3.16665	1.66296	3.16665	up	1.13054	0.177015	1.13054	up	887.036	9.79285	887.036	up	-1.15064	-0.202435	1.15064	down	-13.6793	-3.77393
Nicotinate D-ribonucleoside Esi+1.6030004	0.000196936	0.00106183									0.00948516				0.000433492			0.000376769						-7.19461	-2.84692	7.19461	down	-106.522	-6.73501	106.522	down	-125.135	-6.96734	125.135	down	696.697	9.44439	696.697	up	1.32543	0.406461	1.32543	up	3.83459	1.93907	3.83459	up	-14.8059	-3.8881
N-METHYL-L-GLUTAMATE**	0.00627091	0.0222352	0.0253455							0.00844485	0.0331068	0.00788327	0.0171783											35.6501	5.15584	35.6501	up	1.69294	0.759533	1.69294	up	-1.56015	-0.641682	1.56015	down	1.12003	0.16354	1.12003	up	-1.60305	-0.68082	1.60305	down	-1.17455	-0.232104	1.17455	down	-21.0581	-4.3963
Octanoyl-L-carnitine**	0.000105686	0.000607403					0.00734078				0.0138852					0.0219267			0.00723643		0.000207685		0.0017783	-8.26152	-3.04641	8.26152	down	-1.52427	-0.608119	1.52427	down	1.00541	0.00778576	1.00541	up	4.7322	2.24251	4.7322	up	-49.8128	-5.63845	49.8128	down	1.69847	0.764235	1.69847	up	5.41998	2.43829
Orgothionenine	1.52218e-12	5.49033e-11	0.000130768	0.00644181	0.000130773		0.000133696	0.0418702	0.000243848		0.000130768		0.000140423	0.00429615	0.00035748			0.000130768		0.000633012	0.000130805	0.0020591	0.0451379	-8.88548	-3.15145	8.88548	down	-2.53576	-1.34242	2.53576	down	-6.66177	-2.7359	6.66177	down	1.31367	0.3936	1.31367	up	-4.51663	-2.17525	4.51663	down	-2.13317	-1.093	2.13317	down	3.50407	1.80903
Oxolan-3-one Esi+1.2710005	0.00060916	0.0029095					0.00167984												0.0045331		0.00296638			-1.98911	-0.992122	1.98911	down	-1.88877	-0.917449	1.88877	down	-1.11906	-0.162293	1.11906	down	-1.06703	-0.0936031	1.06703	down	-3.86736	-1.95135	3.86736	down	-2.26121	-1.1771	2.26121	down	1.05312	0.0746726
Pantothenic acid Esi+4.2819986	6.8278e-06	5.49375e-05	0.000326009	0.0185292			0.00221924			0.00232123	0.0371538		0.000330329				0.0188966		0.0201063				0.00226552	13101.6	13.6775	13101.6	up	675.222	9.39922	675.222	up	4.60634	2.20362	4.60634	up	32.4824	5.02159	32.4824	up	2933.6	11.5185	2933.6	up	1.01431	0.0205041	1.01431	up	-19.4035	-4.27824
Pantothenic acid Esi+2.6480005	1.99828e-06	1.75648e-05		0.00158977	0.000781545		0.000495629								0.0150084		0.00153485	0.00721415		0.000756862	0.00429774		0.000481574	-89.5446	-6.48454	89.5446	down	-3350.14	-11.71	3350.14	down	-5553.32	-12.4391	5553.32	down	-4.62107	-2.20823	4.62107	down	-7877.75	-12.9436	7877.75	down	1.02477	0.0353064	1.02477	up	-37.4131	-5.22547
Pantothenic acid Esi+1.356	6.70362e-05	0.000419879	0.000455375				0.0369872		0.0287185	0.0143887	0.000926053		0.000510963										0.0421212	97.2933	6.60427	97.2933	up	4.39609	2.13622	4.39609	up	3.41911	1.77362	3.41911	up	1.32043	0.401005	1.32043	up	20.1194	4.33052	20.1194	up	1.05113	0.0719413	1.05113	up	-22.1318	-4.46805
Pantothenic acid	0.00039677	0.00198575		0.0106919					0.0344878					0.000462883			0.00435571	0.0263212						1.10962	0.150068	1.10962	up	2.33102	1.22096	2.33102	up	-1.31522	-0.395306	1.31522	down	1.63734	0.711355	1.63734	up	1.16947	0.225853	1.16947	up	-1.07866	-0.109245	1.07866	down	2.10073	1.07089
PE(18:3(9Z,12Z,15Z)/18:1(9Z)) Esi+16.739994	4.20242e-05	0.000279983	0.0109409	0.000217652										0.000818357	0.0342092	0.00344857	0.00184106							5.1617	2.36785	5.1617	up	10.6794	3.41675	10.6794	up	1.34637	0.429071	1.34637	up	2.51922	1.33298	2.51922	up	1.71268	0.776253	1.71268	up	1.54551	0.628084	1.54551	up	2.06896	1.04891
PE(18:3(9Z,12Z,15Z)/18:1(9Z))	4.05623e-05	0.000271976	0.0109362	0.00021519										0.000799491	0.0328066	0.00332341	0.00175797							5.18448	2.3742	5.18448	up	10.7921	3.4319	10.7921	up	1.34742	0.430201	1.34742	up	2.51702	1.33172	2.51702	up	1.71207	0.775742	1.71207	up	1.54198	0.624781	1.54198	up	2.08161	1.0577
Phthalide	3.17238e-08	4.60876e-07	0.000130959						0.00233746	0.000921906	0.000136359	0.000130774	0.00013109			0.0135464			0.0332336					7.82133	2.96741	7.82133	up	2.25009	1.16998	2.25009	up	2.03073	1.022	2.03073	up	1.30604	0.385199	1.30604	up	-1.27804	-0.353933	1.27804	down	1.04049	0.0572605	1.04049	up	-3.476	-1.79743
Phytosphingosine	4.5095e-17	3.93078e-15		0.000130768	0.000141818				0.000130768	0.00083243				0.000130769	0.000130768	0.000130768	0.000130768	0.000131375	0.0015132	0.000130903				-1.60674	-0.684138	1.60674	down	-193.743	-7.598	193.743	down	-9.09262	-3.1847	9.09262	down	1.35015	0.433121	1.35015	up	-1.75032	-0.807618	1.75032	down	1.56229	0.643664	1.56229	up	-120.581	-6.91386
Picolinic acid Esi+2.7869997	3.42254e-10	7.15996e-09			0.000235887	0.0125116				0.000130798	0.000144147			0.000130798	0.000144147				0.000130798	0.000130798	0.000144147	0.000144147		19.4077	4.27856	19.4077	up	19.4077	4.27856	19.4077	up	-1108.63	-10.1146	1108.63	down	-127.682	-6.99641	127.682	down	19.4077	4.27856	19.4077	up	19.4077	4.27856	19.4077	up	-1	0
Picolinic acid	1.01509e-11	2.79417e-10	0.000130768				0.031544		0.000130768	0.000130768	0.000130768	0.000147563	0.000130768			0.00125904			0.013563				0.011616	41.4029	5.37166	41.4029	up	-1.64129	-0.71483	1.64129	down	-1.14445	-0.194649	1.14445	down	1.11826	0.161261	1.11826	up	3.83889	1.94069	3.83889	up	-1.17223	-0.229254	1.17223	down	-67.9541	-6.08649
Picolinic acid Esi+1.3320005	3.5502e-08	5.087e-07	0.00364899				0.0431534	0.000648457	0.00467455	0.00191418	0.000132419						0.000816541		0.0239849	0.000387547	0.000180382	0.000130908		15.4222	3.94694	15.4222	up	1.06182	0.0865326	1.06182	up	-1.17162	-0.228508	1.17162	down	-4.84648	-2.27694	4.84648	down	8.2177	3.03873	8.2177	up	23.8481	4.5758	23.8481	up	-14.5244	-3.8604
Picolinic acid Esi+1.511001	3.74278e-13	1.50575e-11	0.000130768				0.0110622		0.000130768	0.000130768	0.000130768	0.000131907	0.000130768			0.000349708			0.00802076		0.0246147		0.00337994	42.2039	5.39931	42.2039	up	-1.63915	-0.712946	1.63915	down	-1.04473	-0.063137	1.04473	down	1.11865	0.161762	1.11865	up	3.84464	1.94285	3.84464	up	-1.17286	-0.230026	1.17286	down	-69.1785	-6.11225
Pipecolic acid	3.37124e-12	1.06858e-10			0.000130768				0.00113103	0.000136789		0.000664198		0.000130768	0.00166483			0.000134353	0.000130768	0.000130768	0.000970484			1.71179	0.775505	1.71179	up	-1.30297	-0.381805	1.30297	down	5.03768	2.33276	5.03768	up	1.66799	0.738113	1.66799	up	-1.35156	-0.43463	1.35156	down	1.05791	0.0812112	1.05791	up	-2.23041	-1.15731
Pipecolic acid Esi+0.8759997	3.45954e-05	0.000239647			0.00137754					0.0035952				0.000564331				0.0055115	0.000712504	0.000136484				1.11027	0.150906	1.11027	up	-1.10966	-0.150111	1.10966	down	3.72578	1.89754	3.72578	up	1.16241	0.217125	1.16241	up	-1.07857	-0.109122	1.07857	down	-1.63077	-0.705551	1.63077	down	-1.23201	-0.301017
Pirbuterol Esi+1.9059987	0.000262075	0.00137754					0.000517759					0.0202724				0.0281744			0.00552605		0.00588543		0.000291423	1.54609	0.628626	1.54609	up	1.61035	0.687378	1.61035	up	1.32663	0.40777	1.32663	up	1.33632	0.41827	1.33632	up	4.56929	2.19197	4.56929	up	-1.09938	-0.136692	1.09938	down	1.04156	0.0587521
Pirbuterol	8.49512e-05	0.000509537					0.000691744					0.00282774				0.00479141			0.000928975		0.0442958		0.000172242	1.23393	0.303257	1.23393	up	1.33066	0.412144	1.33066	up	1.04724	0.0665989	1.04724	up	1.86143	0.896412	1.86143	up	6.39733	2.67747	6.39733	up	-1.39924	-0.484646	1.39924	down	1.0784	0.108887
Polyethylene, oxidized	5.26967e-06	4.30631e-05					0.00760929		0.0282311			0.000132991							0.000140511		0.00205632		0.0185562	2.70562	1.43596	2.70562	up	-1.35344	-0.43663	1.35344	down	2.29893	1.20096	2.29893	up	1.20591	0.270117	1.20591	up	-4.45241	-2.15459	4.45241	down	-1.14019	-0.18927	1.14019	down	-3.66189	-1.87259
Portulacaxanthin II	4.1445e-07	4.08976e-06					0.00209099	0.0324514				0.00634122	0.0114015			0.000137829				0.00125398	0.000964678		0.00013079	1.10558	0.144799	1.10558	up	-1.54183	-0.624643	1.54183	down	1.35245	0.43558	1.35245	up	-1.07541	-0.104888	1.07541	down	2.89435	1.53324	2.89435	up	-2.24373	-1.1659	2.24373	down	-1.70461	-0.769443
Pymetrozine Esi+1.257	1.14756e-08	1.89954e-07		0.000813688	0.000150733		0.000421773		0.000734098	0.000148231		0.000390016			0.000158897			0.000131352			0.000141506	0.00736435		1.06466	0.0903909	1.06466	up	-1651.63	-10.6897	1651.63	down	-9348.84	-13.1906	9348.84	down	4.81585	2.26779	4.81585	up	-2589.44	-11.3384	2589.44	down	-92.9194	-6.53791	92.9194	down	-1758.42	-10.7801
Pymetrozine Esi+1.5550002	7.78529e-08	1.04403e-06		0.000131827	0.0309289				0.00013176	0.0295765				0.0308642	0.000173275	0.000131342	0.000131339		0.0204247	0.020351				-1.02569	-0.0365954	1.02569	down	11356.5	13.4712	11356.5	up	106.503	6.73475	106.503	up	4.18644	2.06572	4.18644	up	-1.26256	-0.336357	1.26256	down	-1.2651	-0.339248	1.2651	down	11648.3	13.5078
Pymetrozine Esi+1.1139994	0.00381602	0.0143067											0.0458814				0.0382983							204.064	7.67288	204.064	up	235.023	7.87666	235.023	up	26.6674	4.73701	26.6674	up	-1.04568	-0.0644417	1.04568	down	1.61185	0.688718	1.61185	up	-1.8205	-0.864334	1.8205	down	1.15171	0.203784
Pyrazinemethanethiol	0.00743842	0.0256785									0.0073271							0.0142662			0.0348546			-7.16801	-2.84157	7.16801	down	-2.46799	-1.30334	2.46799	down	-5.68745	-2.50778	5.68745	down	4.94334	2.30549	4.94334	up	-4.10665	-2.03796	4.10665	down	-2.03159	-1.02261	2.03159	down	2.90439	1.53824
Pyrroline hydroxycarboxylic acid	9.04446e-07	8.52298e-06		0.000161612					0.0181269			0.0264792		0.00337199	0.00228538	0.00013115	0.000133158							1.43698	0.523035	1.43698	up	2.61309	1.38576	2.61309	up	1.29139	0.368925	1.29139	up	1.26029	0.333757	1.26029	up	-1.23383	-0.303144	1.23383	down	-1.13394	-0.181351	1.13394	down	1.81847	0.862722
Pyrroline hydroxycarboxylic acid Esi+1.2249992	0.000232953	0.00124959	0.00136472						0.00575171	0.000495662	0.00128806	0.000599951	0.00981977											-5.26419	-2.39621	5.26419	down	-1.21784	-0.284325	1.21784	down	1.16371	0.218735	1.16371	up	1.00827	0.0118752	1.00827	up	1.12757	0.173218	1.12757	up	-1.31114	-0.390821	1.31114	down	4.32256	2.11189
S-(5'-Adenosyl)-L-homocysteine	1.69719e-15	1.10954e-13	0.000130775	0.000130768	0.000130768		0.000130768				0.00052118		0.000130768		0.000134033		0.000130768	0.000131365		0.000130768	0.00014615	0.000339054	0.000130768	28.2326	4.81929	28.2326	up	51.8707	5.69685	51.8707	up	63.1901	5.98163	63.1901	up	3.58039	1.84012	3.58039	up	42.9397	5.42424	42.9397	up	-2.41296	-1.27081	2.41296	down	1.83727	0.877561
Succinyladenosine	0.000798922	0.0037141	0.000802213										0.00147619											4.52085	2.17659	4.52085	up	2.00002	1.00001	2.00002	up	2.07029	1.04984	2.07029	up	1.75892	0.81469	1.75892	up	2.38039	1.2512	2.38039	up	1.07947	0.110329	1.07947	up	-2.26041	-1.17658
Tiglylcarnitine	0.000127588	0.000718436			0.0452211										0.00232148		0.00936488	0.00096798	0.0390609	0.00379969				-1.11648	-0.15896	1.11648	down	-3.25198	-1.70132	3.25198	down	-3.73865	-1.90252	3.73865	down	1.84774	0.885763	1.84774	up	1.0258	0.0367451	1.0258	up	1.48966	0.57498	1.48966	up	-2.91271	-1.54236
Tiglylcarnitine Esi+5.9230022	2.26188e-05	0.000165449		0.0052649	0.00822133						0.0381317		0.0189003		0.00249598		0.00118342	0.00391146		0.0018311				-3.15246	-1.65648	3.15246	down	-4.71989	-2.23875	4.71989	down	-4.42553	-2.14585	4.42553	down	1.11264	0.153988	1.11264	up	-1.99325	-0.995121	1.99325	down	1.24112	0.311645	1.24112	up	-1.49721	-0.582277
Todatriol glucoside	0.00348705	0.0132154	0.0483356						0.0100173					0.0293988										4.26309	2.0919	4.26309	up	-1.3347	-0.416519	1.3347	down	3.51232	1.81242	3.51232	up	1.88304	0.913067	1.88304	up	1.8006	0.848475	1.8006	up	1.03136	0.0445442	1.03136	up	-5.68997	-2.50842
Toluene	0.00632908	0.0222903	0.00818211										0.0146087											2.5166	1.33148	2.5166	up	1.62441	0.699919	1.62441	up	1.23566	0.305277	1.23566	up	1.79509	0.844056	1.79509	up	1.34195	0.424334	1.34195	up	1.05414	0.0760689	1.05414	up	-1.54924	-0.631558
trans-m-Coumaric acid	0.0161926	0.0497848					0.033274												0.0326672					1.42535	0.511318	1.42535	up	1.71839	0.781061	1.71839	up	-1.00207	-0.00298116	1.00207	down	1.69746	0.76338	1.69746	up	2.47122	1.30522	2.47122	up	1.0893	0.123398	1.0893	up	1.20559	0.269743
TRIGONELLINE** Esi+1.2429996	3.99654e-07	3.98131e-06	0.0459277	0.000312443			0.0107526				0.000881415			0.00237194	0.00013173		0.00036033				0.000259172		0.0133422	-25.8406	-4.69157	25.8406	down	-202.038	-7.65849	202.038	down	-2.42417	-1.27749	2.42417	down	4.75855	2.25052	4.75855	up	-46.7661	-5.54739	46.7661	down	-1.08813	-0.121849	1.08813	down	-7.81864	-2.96692
TRIGONELLINE**	1.07346e-06	9.93664e-06	0.00476286	0.00180509			0.027573			0.00512831	0.00024723		0.0105158	0.00194161	0.000171494		0.00400318		0.0295115		0.00103553			-64.3501	-6.00787	64.3501	down	-93.195	-6.54218	93.195	down	-1.02868	-0.0407982	1.02868	down	3.60311	1.84924	3.60311	up	-32.2319	-5.01042	32.2319	down	-1.35654	-0.439934	1.35654	down	-1.44825	-0.534309
Tyrosyl-Alanine Esi+3.1179974	0.00121577	0.00543079									0.00697713				0.0339941			0.00347276			0.0133861	0.00113625		2.04752	1.03388	2.04752	up	1.50139	0.5863	1.50139	up	2.33242	1.22183	2.33242	up	-3.50256	-1.80841	3.50256	down	1.80836	0.854681	1.80836	up	2.88407	1.5281	2.88407	up	-1.36375	-0.447578
Uridine	0.000125627	0.000714162							0.00146104		0.0355985		0.00019235										0.0102545	2.1397	1.09741	2.1397	up	-1.58885	-0.667986	1.58885	down	1.04369	0.061695	1.04369	up	-1.14059	-0.189785	1.14059	down	1.32868	0.409999	1.32868	up	-2.09897	-1.06968	2.09897	down	-3.39967	-1.7654
Valyl-Hydroxyproline Esi+1.8700005	5.33569e-09	9.62264e-08	0.000446041		0.0047297		0.000131045		0.00184143		0.000808378		0.000413628	0.021503		0.000133074		0.00938572		0.00426777	0.000131491		0.000131008	2200.63	11.1037	2200.63	up	2.43454	1.28365	2.43454	up	526.123	9.03926	526.123	up	1.48591	0.571342	1.48591	up	51958.7	15.6651	51958.7	up	-1.05942	-0.0832758	1.05942	down	-903.919	-9.82005
Valyl-Hydroxyproline Esi+5.8989987	1.93313e-13	8.29542e-12		0.000130768					0.000130768					0.000130768	0.000130768	0.000130768	0.000130768							-2.47507	-1.30747	2.47507	down	14673.7	13.8409	14673.7	up	1.4602	0.546162	1.4602	up	5.81072	2.53872	5.81072	up	1.06666	0.0930948	1.06666	up	1.37192	0.456199	1.37192	up	36318.4	15.1484
491.1946@7.451998	1.89543e-06	1.69455e-05			0.0153313		0.00110977				0.0124229				0.000551208			0.00017529			0.000132044	0.0284875	0.0379047	-5.12206	-2.35672	5.12206	down	-16.349	-4.03113	16.349	down	-33.8166	-5.07966	33.8166	down	7.14144	2.83621	7.14144	up	-88.5862	-6.46901	88.5862	down	-3.72863	-1.89864	3.72863	down	-3.19187	-1.6744
247.1432@1.5999991	4.75219e-11	1.10462e-09	0.000134074	0.00013105	0.000131275		0.000508075				0.000151221		0.000131057		0.000132763		0.000130788	0.000134236		0.000130806	0.00192189		0.000180913	12.935	3.69321	12.935	up	16.9623	4.08426	16.9623	up	15.9317	3.99382	15.9317	up	1.23841	0.308493	1.23841	up	7.26634	2.86123	7.26634	up	-1.30817	-0.38755	1.30817	down	1.31135	0.391052
185.0991@1.3650001	1.57909e-12	5.50578e-11	0.000130768	0.0029319	0.000130774		0.000133972	0.0296622	0.000390914		0.000130768		0.000144935	0.0107572	0.000212393			0.000130768		0.00103171	0.000130804	0.00130065		-7.90338	-2.98247	7.90338	down	-2.56702	-1.3601	2.56702	down	-5.91545	-2.56449	5.91545	down	1.30276	0.381573	1.30276	up	-4.12367	-2.04393	4.12367	down	-2.10933	-1.07679	2.10933	down	3.07881	1.62237
595.1268@1.7379994	1.06757e-08	1.8011e-07	0.00683429	0.00235674	0.0026707	0.0471579	0.0103431				0.000130998				0.000130817			0.000130827			0.000131184	0.000310876		-36.8137	-5.20217	36.8137	down	-52.9431	-5.72637	52.9431	down	-50.7214	-5.66452	50.7214	down	18.2915	4.1931	18.2915	up	-31.8926	-4.99515	31.8926	down	-6.40843	-2.67997	6.40843	down	-1.43814	-0.5242
381.2268@5.5989995	5.23434e-05	0.000335897		0.00106884			0.0349316				0.0480772				0.00090164		0.0015728				0.0297366		0.0498759	6.5399	2.70927	6.5399	up	16.6064	4.05367	16.6064	up	4.13332	2.0473	4.13332	up	-1.04086	-0.0577736	1.04086	down	7.38363	2.88433	7.38363	up	1.09505	0.130997	1.09505	up	2.53924	1.3444
376.14@7.2829967	1.30803e-13	5.9487e-12	0.00927594	0.00056489	0.000130768		0.000130768			0.000138655		0.000138435	0.0073369	0.000402709	0.0265406	0.000396324	0.000466279	0.000130769		0.000130768	0.000130768		0.000130768	3.94492	1.98	3.94492	up	5.80087	2.53627	5.80087	up	35.6557	5.15606	35.6557	up	1.70381	0.768768	1.70381	up	35.7616	5.16034	35.7616	up	-1.03231	-0.0458718	1.03231	down	1.47047	0.556274
157.0846@1.6299993	6.67426e-06	5.41185e-05	0.0459031	0.000399321			0.000215287							0.0372823	0.00495945		0.00453919		0.0147434		0.00182927		0.001677	-5.65385	-2.49923	5.65385	down	-15.6878	-3.97157	15.6878	down	-2.64583	-1.40372	2.64583	down	-1.72647	-0.787825	1.72647	down	-19.2085	-4.26368	19.2085	down	-1.69565	-0.761842	1.69565	down	-2.77471	-1.47234
90.0469@1.849999	0.00318699	0.0123011					0.0143578												0.0378503				0.0285267	1.99889	0.999201	1.99889	up	1.97715	0.983419	1.97715	up	1.10601	0.145363	1.10601	up	1.75341	0.810163	1.75341	up	2.57864	1.36661	2.57864	up	1.07315	0.101851	1.07315	up	-1.011	-0.0157813
214.0095@1.6380004	5.19688e-13	1.9414e-11		0.00140153	0.000130768		0.00136565		0.00144359	0.000130768		0.00140652		0.000157124	0.000282365		0.000524279	0.000130768	0.000158013	0.000130768	0.000278242		0.000512933	-1.0023	-0.00330928	1.0023	down	-2.48334	-1.31228	2.48334	down	-7.91245	-2.98413	7.91245	down	1.15864	0.212433	1.15864	up	-2.48835	-1.31519	2.48835	down	1.08338	0.115534	1.08338	up	-2.47765	-1.30897
153.1271@0.9980003	3.92796e-20	5.86949e-18	0.000130768	0.000130768	0.000944752		0.000130768			0.000131361	0.000130768	0.00968182	0.000130768	0.000130768	0.000130768		0.000130768	0.000714014	0.000130768	0.000374406	0.000130768		0.000130768	23.0228	4.52499	23.0228	up	37.3035	5.22124	37.3035	up	3.57259	1.83697	3.57259	up	-1.03039	-0.0431939	1.03039	down	64.7369	6.01652	64.7369	up	-1.11727	-0.159973	1.11727	down	1.62029	0.696249
300.1883@7.0109987	0.00969337	0.0320863														0.00459851								-1.02657	-0.0378266	1.02657	down	84.2003	6.39575	84.2003	up	1.33787	0.419934	1.33787	up	10.4977	3.392	10.4977	up	-6.46012	-2.69156	6.46012	down	1.41859	0.50446	1.41859	up	86.4371	6.43358
129.0433@2.2340004	8.96513e-18	9.37752e-16	0.000130768	0.000130768	0.000130768		0.000130768				0.000130768		0.000130768		0.000130768		0.000130768	0.000130768		0.000130768	0.000130768		0.000130768	10.0789	3.33327	10.0789	up	13.7131	3.77749	13.7131	up	11.6629	3.54385	11.6629	up	1.00821	0.0117951	1.00821	up	10.8192	3.43553	10.8192	up	-1.19193	-0.2533	1.19193	down	1.36058	0.444219
459.196@1.1580005	0.000159727	0.000874736													0.000556127			0.00152057			0.00334884			-1.67946	-0.748001	1.67946	down	-18.1854	-4.18471	18.1854	down	-12.3085	-3.62158	12.3085	down	6.38679	2.67509	6.38679	up	-9.22419	-3.20542	9.22419	down	1.07504	0.104384	1.07504	up	-10.8281	-3.4367
157.0863@1.0	4.82801e-05	0.000313671	0.0108073		0.00429003		0.0133621				0.0072899		0.0252605					0.00287376		0.0103949	0.00903839		0.0308648	-3.52443	-1.81739	3.52443	down	-2.05227	-1.03722	2.05227	down	-3.95834	-1.98489	3.95834	down	1.05119	0.0720272	1.05119	up	-3.42977	-1.77811	3.42977	down	-1.11753	-0.160313	1.11753	down	1.71733	0.780167
122.0489@2.045999	0.0136212	0.0430445													0.0159785	0.0276082								1.06564	0.0917262	1.06564	up	-1.59651	-0.674919	1.59651	down	1.43447	0.520514	1.43447	up	1.92244	0.942938	1.92244	up	1.79698	0.845577	1.79698	up	-1.02916	-0.0414695	1.02916	down	-1.70131	-0.766645
125.048@1.2160001	0.000444166	0.00220189	0.0139629						0.0272227		0.00105718		0.000843752											36.0185	5.17066	36.0185	up	1.29478	0.372709	1.29478	up	2.14459	1.1007	2.14459	up	-2.59614	-1.37637	2.59614	down	5.94618	2.57196	5.94618	up	-2.83189	-1.50177	2.83189	down	-27.8182	-4.79796
359.1434@1.1220008	3.62315e-23	1.26327e-20	0.000130768	0.000130768	0.000130768		0.000130768		0.000130768	0.000130774	0.000130768	0.00367388	0.000130768		0.000130768	0.00223716	0.000130768	0.000130768	0.0085656	0.000130768	0.000130768		0.000130768	-5.69856	-2.5106	5.69856	down	-26.0278	-4.70198	26.0278	down	-23.8019	-4.573	23.8019	down	-1.0036	-0.00518506	1.0036	down	-11.9794	-3.58248	11.9794	down	1.08857	0.12244	1.08857	up	-4.56744	-2.19139
247.1424@1.6019994	9.80624e-22	1.70955e-19	0.000130768	0.000130768	0.000130768		0.000130768		0.000281555		0.000130768		0.000130768	0.000154729	0.000130768	0.0019423	0.000130768	0.000130768		0.000130768	0.000130768		0.000130768	48.1002	5.58797	48.1002	up	245.429	7.93916	245.429	up	40.7629	5.34918	40.7629	up	1.19385	0.255627	1.19385	up	62.7501	5.97154	62.7501	up	-1.32275	-0.40354	1.32275	down	5.10245	2.35119
141.0579@4.679996	2.96935e-06	2.50479e-05	0.00029978	0.0219529	0.0135392		0.000183684						0.000548384				0.0472762			0.0300197	0.0254882		0.000276269	3.66127	1.87234	3.66127	up	2.37845	1.25002	2.37845	up	2.49291	1.31783	2.49291	up	1.71282	0.776373	1.71282	up	4.01363	2.00491	4.01363	up	1.08156	0.11311	1.08156	up	-1.53935	-0.622324
76.0313@2.2860007	0.00486672	0.0177373	0.00480398										0.0129007											2.6444	1.40294	2.6444	up	1.63584	0.710028	1.63584	up	1.29034	0.367746	1.29034	up	1.8643	0.898632	1.8643	up	1.42887	0.51487	1.42887	up	1.09329	0.128672	1.09329	up	-1.61654	-0.692913
380.0729@1.1139994	0.0117419	0.0380248													0.0242173			0.019672						-3.96536	-1.98745	3.96536	down	-5.32219	-2.41202	5.32219	down	-5.76196	-2.52656	5.76196	down	5.08409	2.34599	5.08409	up	-3.12699	-1.64478	3.12699	down	1.03471	0.0492325	1.03471	up	-1.34217	-0.42457
308.1265@8.099	0.000127753	0.000718436	0.00112744							0.00537182	0.00259772	0.00469218	0.00122876											-4.58815	-2.19791	4.58815	down	-2.75593	-1.46254	2.75593	down	-1.21434	-0.280178	1.21434	down	-1.11077	-0.151558	1.11077	down	-1.19423	-0.256079	1.19423	down	-1.01128	-0.0161867	1.01128	down	1.66483	0.735372
141.0792@1.2179997	0.00303621	0.0118062									0.029891		0.0255515								0.0304692		0.0260462	33.9858	5.08686	33.9858	up	1.28731	0.364361	1.28731	up	1.4913	0.576574	1.4913	up	-2.61627	-1.38751	2.61627	down	33.6363	5.07195	33.6363	up	-2.84835	-1.51012	2.84835	down	-26.4006	-4.7225
102.0467@2.289001	5.00769e-10	1.02707e-08	0.000135867	0.000130775						0.000198534	0.00264534	0.000322926	0.000139779	0.000130908	0.000142156	0.000131256	0.000130781							7.97634	2.99573	7.97634	up	14.172	3.82497	14.172	up	1.28198	0.358376	1.28198	up	1.92053	0.941505	1.92053	up	1.43033	0.516344	1.43033	up	1.05649	0.0792771	1.05649	up	1.77676	0.829246
114.0469@4.679996	3.75703e-06	3.11894e-05	0.000345386	0.0214966	0.0138275		0.000217991						0.000518654				0.0356408			0.0233262	0.0365078		0.000303139	3.62604	1.85839	3.62604	up	2.40201	1.26424	2.40201	up	2.50824	1.32667	2.50824	up	1.71049	0.774408	1.71049	up	3.89277	1.9608	3.89277	up	1.05281	0.0742455	1.05281	up	-1.50959	-0.594152
95.0006@2.1449983	8.52476e-05	0.000509537							0.00337395				0.000172884							0.00276138			0.0293587	2.46417	1.3011	2.46417	up	-1.367	-0.45101	1.367	down	1.64326	0.71656	1.64326	up	1.01911	0.0273075	1.01911	up	1.26529	0.339472	1.26529	up	-2.09464	-1.0667	2.09464	down	-3.36851	-1.75211
197.2666@0.99700063	3.52216e-14	2.04676e-12	0.000130785	0.000130923	0.000130768		0.00013082				0.000130786		0.000130775		0.000130933		0.000130839	0.000130768		0.000130768	0.000130824		0.000130791	32.5129	5.02294	32.5129	up	25.3725	4.66519	25.3725	up	91.3448	6.51325	91.3448	up	1.0069	0.00992017	1.0069	up	28.7444	4.84521	28.7444	up	-1.09478	-0.130644	1.09478	down	-1.28143	-0.35775
189.1364@1.2229997	0.00291199	0.0114509													0.00919329						0.00305745			-2.35105	-1.23331	2.35105	down	-8.37854	-3.0667	8.37854	down	-3.98504	-1.99459	3.98504	down	4.60429	2.20298	4.60429	up	-12.4126	-3.63374	12.4126	down	-1.13517	-0.182903	1.13517	down	-3.56374	-1.83339
376.3141@13.84699	0.00296506	0.0115806								0.0421832		0.018505	0.0445763								0.0493542			1.90491	0.929725	1.90491	up	-1.62667	-0.701923	1.62667	down	-1.90342	-0.928597	1.90342	down	1.62239	0.698117	1.62239	up	-2.17617	-1.12179	2.17617	down	-1.88579	-0.915171	1.88579	down	-3.09867	-1.63165
76.0309@1.8509996	0.00794075	0.0269676					0.0262081																	1.83351	0.874605	1.83351	up	1.86974	0.902838	1.86974	up	1.09158	0.126411	1.09158	up	1.69733	0.763269	1.69733	up	2.34243	1.22801	2.34243	up	1.10123	0.139118	1.10123	up	1.01976	0.0282325
534.1577@1.3759997	0.0122435	0.0394052									0.0274023													-4.55163	-2.18638	4.55163	down	3.08497	1.62526	3.08497	up	-1.87919	-0.910112	1.87919	down	7.51051	2.90891	7.51051	up	-3.37936	-1.75675	3.37936	down	-3.28674	-1.71666	3.28674	down	14.0417	3.81164
243.0758@1.3069994	0.00709136	0.0245615													0.0183517			0.00654048						-2.88576	-1.52895	2.88576	down	-4.52818	-2.17893	4.52818	down	-6.43289	-2.68547	6.43289	down	5.22364	2.38506	5.22364	up	-2.03705	-1.02648	2.03705	down	1.23947	0.309718	1.23947	up	-1.56915	-0.649982
314.1221@1.2070005	0.000128452	0.000718505	0.0191559				0.00201202			0.00488896									0.000542014		0.0233823		0.0376595	3.67757	1.87875	3.67757	up	2.09463	1.06669	2.09463	up	-1.21105	-0.276253	1.21105	down	1.40801	0.493659	1.40801	up	5.02977	2.33049	5.02977	up	1.51245	0.596889	1.51245	up	-1.75571	-0.812059
200.0675@1.639	0.00124329	0.00548726			0.0289087					0.034867				0.0153787				0.000343401		0.0151923				-1.08133	-0.112812	1.08133	down	1.29119	0.368703	1.29119	up	-31.0847	-4.95813	31.0847	down	6.03207	2.59265	6.03207	up	-1.31289	-0.392748	1.31289	down	1.29746	0.375695	1.29746	up	1.39621	0.481515
289.8399@0.96599966	0.000147669	0.000817255					0.00764379		0.00434279	0.0272105	0.0426328	0.000231888											0.0271479	-1.34883	-0.431704	1.34883	down	1.70233	0.767509	1.70233	up	1.47609	0.561779	1.47609	up	1.4217	0.507614	1.4217	up	2.2001	1.13757	2.2001	up	1.10482	0.143814	1.10482	up	2.29614	1.19921
212.0678@0.9819994	2.65965e-05	0.000192317	0.00274395		0.000806299		0.0184887				0.0131246		0.00856991					0.0037419		0.00242075				-3.71128	-1.89192	3.71128	down	-2.22206	-1.1519	2.22206	down	-4.2894	-2.10077	4.2894	down	-1.19745	-0.25997	1.19745	down	-2.97503	-1.5729	2.97503	down	-1.13928	-0.188127	1.13928	down	1.6702	0.740017
102.0432@1.2900007	2.12645e-05	0.000158876		0.00014386					0.00406137						0.000248952	0.0163236	0.00036781							2.09785	1.06891	2.09785	up	10.9671	3.45511	10.9671	up	3.24195	1.69686	3.24195	up	1.30273	0.381535	1.30273	up	2.58981	1.37285	2.58981	up	1.42053	0.506432	1.42053	up	5.22778	2.3862
222.0177@0.9259996	8.4828e-05	0.000509537			0.00288552												0.0072138	0.0429186	0.00329306	0.000189676				1.79295	0.842332	1.79295	up	2.87336	1.52274	2.87336	up	5.5663	2.47672	5.5663	up	1.52383	0.607706	1.52383	up	1.02004	0.0286293	1.02004	up	-1.68811	-0.755409	1.68811	down	1.60259	0.680406
101.0389@2.285002	0.00450206	0.0166991	0.00454809										0.00990492											2.7124	1.43957	2.7124	up	1.67237	0.741894	1.67237	up	1.30563	0.384747	1.30563	up	1.84178	0.881104	1.84178	up	1.42416	0.510115	1.42416	up	1.074	0.102989	1.074	up	-1.62189	-0.697674
130.0416@2.2679994	1.62581e-10	3.6183e-09	0.000130796	0.000142147	0.000417879		0.000148451				0.000131675		0.000130771		0.000359554		0.000132722	0.00404776		0.000191769	0.000464385		0.000133877	8.06925	3.01243	8.06925	up	5.17755	2.37227	5.17755	up	3.95679	1.98433	3.95679	up	1.28056	0.35677	1.28056	up	4.99563	2.32067	4.99563	up	-1.14841	-0.199642	1.14841	down	-1.55851	-0.640165
172.0854@1.1850002	0.0126447	0.0403243												0.0208428			0.0201137							1.2497	0.321585	1.2497	up	1.71709	0.779963	1.71709	up	-1.46077	-0.546732	1.46077	down	-1.12475	-0.169606	1.12475	down	1.1798	0.238548	1.1798	up	-1.4662	-0.552087	1.4662	down	1.374	0.458379
169.0743@1.1570003	4.91177e-05	0.000317142	0.0128938		0.0175172				0.00184858		0.00117499			0.00253616				0.00160124						-2.62082	-1.39002	2.62082	down	1.20939	0.274284	1.20939	up	-2.54072	-1.34524	2.54072	down	1.26547	0.339672	1.26547	up	-1.21464	-0.280531	1.21464	down	-1.50213	-0.587006	1.50213	down	3.1696	1.6643
215.0561@1.0130004	0.000625248	0.00297277									0.00219416				0.00175867			0.00870215			0.00680131			-4.3634	-2.12545	4.3634	down	-4.69228	-2.23029	4.69228	down	-2.79058	-1.48056	2.79058	down	10.1026	3.33665	10.1026	up	-3.02551	-1.59718	3.02551	down	1.97081	0.978786	1.97081	up	-1.07537	-0.104835
83.0369@1.0419999	8.06395e-07	7.66809e-06		0.000147474					0.0292017			0.0244154	0.0474729	0.0028088	0.00175266	0.000131455	0.000132629							1.42742	0.513412	1.42742	up	2.29144	1.19625	2.29144	up	1.25888	0.332146	1.25888	up	1.22792	0.296215	1.22792	up	-1.13611	-0.184105	1.13611	down	-1.09314	-0.128479	1.09314	down	1.6053	0.682839
203.0803@1.2480005	0.00478879	0.0176376					0.0486147											0.0387229			0.00242989			-3.52734	-1.81858	3.52734	down	-3.1393	-1.65044	3.1393	down	-7.54824	-2.91614	7.54824	down	3.06887	1.61771	3.06887	up	-21.1139	-4.40012	21.1139	down	-3.80744	-1.92882	3.80744	down	1.12361	0.16814
257.892@0.95100015	0.000240692	0.00128451							0.0105374	0.0117929		0.0206291			0.0080007			0.00896335			0.0158161			1.13806	0.186579	1.13806	up	-1.37409	-0.458471	1.37409	down	-1.36709	-0.451113	1.36709	down	1.15222	0.204416	1.15222	up	-1.33231	-0.413931	1.33231	down	-1.03461	-0.0490932	1.03461	down	-1.56379	-0.64505
195.0899@1.5889993	0.000376595	0.00190299							0.00132781			0.0225873		0.0174645			0.00224262						0.0368036	-1.74579	-0.803882	1.74579	down	2.31266	1.20955	2.31266	up	-1.29538	-0.373378	1.29538	down	-1.12833	-0.174194	1.12833	down	1.66335	0.734092	1.66335	up	-1.6425	-0.715896	1.6425	down	4.03743	2.01344
219.9345@0.94100076	1.42813e-08	2.2982e-07		0.00195675	0.00247358		0.00107163		0.000134041	0.000135223		0.000132202			0.000249529		0.0115595	0.000296703		0.0145465	0.000190639		0.00626229	1.36805	0.452121	1.36805	up	-2.00761	-1.00548	2.00761	down	-1.97979	-0.985347	1.97979	down	1.15588	0.208994	1.15588	up	-2.0827	-1.05845	2.0827	down	-1.11114	-0.15204	1.11114	down	-2.74651	-1.4576
416.2643@1.1419992	0.00253743	0.0101691													0.0073385			0.00287962			0.0102585			-2.03634	-1.02598	2.03634	down	-4.52086	-2.1766	4.52086	down	-6.03834	-2.59415	6.03834	down	5.68347	2.50677	5.68347	up	-4.06945	-2.02484	4.06945	down	-1.1587	-0.212507	1.1587	down	-2.22009	-1.15062
171.0897@1.1349995	2.33907e-06	2.02204e-05					0.00702052			0.0422842		0.000133867		0.0184592		0.000131695			0.0464333		0.00470491		0.00686167	2.01648	1.01184	2.01648	up	2.21863	1.14967	2.21863	up	-1.23601	-0.305691	1.23601	down	1.04343	0.0613384	1.04343	up	-3.04622	-1.60702	3.04622	down	1.00245	0.00352769	1.00245	up	1.10025	0.137831
230.9816@0.9819994	0.000727624	0.00340929	0.00493861	0.0307511			0.00889498						0.0152307										0.0266086	2.47818	1.30928	2.47818	up	2.11585	1.08124	2.11585	up	1.50629	0.590997	1.50629	up	1.65351	0.725531	1.65351	up	2.35858	1.23792	2.35858	up	1.10015	0.137707	1.10015	up	-1.17125	-0.228046
477.8281@0.94800085	0.00998449	0.0329457													0.043362			0.0281458						1.172	0.228971	1.172	up	-1.40146	-0.486926	1.40146	down	-1.45152	-0.537568	1.45152	down	1.33955	0.421748	1.33955	up	-1.3078	-0.387145	1.3078	down	-1.00612	-0.00880148	1.00612	down	-1.6425	-0.715898
319.8672@0.9350005	0.000151091	0.000831798							0.00721468		0.00342675	0.000352365							0.00803059					-1.53963	-0.622582	1.53963	down	1.32327	0.404111	1.32327	up	-1.22636	-0.294387	1.22636	down	1.39168	0.47683	1.39168	up	1.64913	0.721702	1.64913	up	1.03365	0.0477523	1.03365	up	2.03735	1.02669
262.0813@1.6979986	0.000808341	0.00374126												0.0325314		0.000455161	0.00605145							1.03113	0.0442228	1.03113	up	1.96374	0.973605	1.96374	up	-1.44243	-0.528498	1.44243	down	-1.11529	-0.157418	1.11529	down	-2.42966	-1.28076	2.42966	down	-1.76993	-0.82369	1.76993	down	1.90446	0.929382
157.0893@1.1049998	0.000699447	0.00329559			0.0145983					0.00173095								0.00496069	0.0384287	0.000998415				-1.3077	-0.387027	1.3077	down	1.55649	0.638295	1.55649	up	3.38833	1.76057	3.38833	up	-1.14648	-0.197208	1.14648	down	1.13885	0.187583	1.13885	up	-1.40472	-0.490279	1.40472	down	2.03541	1.02532
153.1266@1.0060004	6.47555e-14	3.07883e-12	0.000131445	0.000130768	0.000130768		0.000130768				0.000131317		0.000163671		0.000130768		0.000130779	0.000130768		0.000130775	0.000130768		0.0001308	33.7293	5.07593	33.7293	up	103.453	6.69283	103.453	up	108.626	6.76322	108.626	up	-1.02975	-0.0422898	1.02975	down	90.4726	6.49941	90.4726	up	1.77978	0.831696	1.77978	up	3.06714	1.61689
84.0213@1.0530006	2.37064e-11	6.04801e-10		0.000136919	0.000172529		0.0073928		0.000130768	0.000130768		0.0001314	0.0128939		0.000130786		0.000213659	0.000130916		0.000539891	0.000210073			1.40191	0.487398	1.40191	up	-2.04303	-1.03071	2.04303	down	-1.92336	-0.943628	1.92336	down	1.1951	0.257131	1.1951	up	-1.5684	-0.649298	1.5684	down	-1.09185	-0.126769	1.09185	down	-2.86415	-1.51811
177.0514@0.9799996	9.69066e-07	9.05039e-06	0.000139605						0.000153311	0.000132105	0.00521181	0.000154915	0.000136816											3.30828	1.72608	3.30828	up	1.05613	0.0787849	1.05613	up	-1.11138	-0.152356	1.11138	down	1.49773	0.582781	1.49773	up	1.06043	0.0846558	1.06043	up	-1.02192	-0.0312881	1.02192	down	-3.13246	-1.64729
271.0817@1.2529991	1.01877e-07	1.29955e-06		0.000780051		0.0373874			0.00297582		0.0101565			0.000982659	0.000130773	0.000441346	0.000130902	0.0299001						-1.12216	-0.16628	1.12216	down	-2.89604	-1.53408	2.89604	down	-1.02077	-0.0296525	1.02077	down	2.0757	1.0536	2.0757	up	1.05689	0.0798235	1.05689	up	1.743	0.801574	1.743	up	-2.58077	-1.3678
330.2162@7.1149974	0.000244352	0.00129122					0.0181175								0.00751391			0.0372466			0.0010586		0.0106507	-1.07045	-0.0982132	1.07045	down	-1.2789	-0.354902	1.2789	down	-1.21075	-0.275905	1.21075	down	1.09835	0.135342	1.09835	up	-1.36398	-0.447819	1.36398	down	1.01806	0.0258188	1.01806	up	-1.19473	-0.256689
97.0524@1.1310003	3.63996e-07	3.66096e-06	0.000405351	0.0122359			0.000232282				0.0145331		0.000143304				0.00101717			0.0121544	0.00629017		0.000134973	2.84645	1.50916	2.84645	up	2.15812	1.10978	2.15812	up	1.77717	0.82958	1.77717	up	1.3371	0.419109	1.3371	up	3.04031	1.60422	3.04031	up	-1.21501	-0.280964	1.21501	down	-1.31895	-0.399387
101.0481@1.3199998	0.000426536	0.00212456													0.00559983	0.00928862		0.00412598	0.00688425					-1.06136	-0.0859175	1.06136	down	-33.3509	-5.05966	33.3509	down	-38.4637	-5.26542	38.4637	down	4.73046	2.24198	4.73046	up	3.7192	1.89499	3.7192	up	-1.82174	-0.865318	1.82174	down	-31.4228	-4.97374
235.9012@0.90200037	1.26964e-10	2.88706e-09	0.000306051		0.00778709		0.000671348		0.000131241		0.000239584	0.000130768	0.000201648	0.000183513				0.00540547	0.000130768	0.00365944	0.000946112		0.00136167	-1.69289	-0.759492	1.69289	down	1.18827	0.248862	1.18827	up	-1.48104	-0.566608	1.48104	down	1.01394	0.0199738	1.01394	up	1.62782	0.702941	1.62782	up	1.02887	0.0410662	1.02887	up	2.01161	1.00835
303.8879@0.8979997	4.31704e-08	6.02083e-07	0.0416754		0.000153591						0.00161929	0.00106536	0.00845666	0.00226625				0.000131041	0.000130915	0.000133397				-1.48017	-0.565762	1.48017	down	-1.19519	-0.257243	1.19519	down	-2.02784	-1.01995	2.02784	down	1.16416	0.219284	1.16416	up	1.18736	0.247756	1.18736	up	1.07973	0.110673	1.07973	up	1.23844	0.308519
144.0438@1.2039998	2.88752e-08	4.25401e-07		0.000333512	0.000493798				0.000132464	0.000134247		0.0147497			0.000134297		0.0023142	0.000137898		0.00398442	0.0248853			1.40137	0.486838	1.40137	up	-3.4387	-1.78186	3.4387	down	-3.27587	-1.71188	3.27587	down	1.33372	0.415452	1.33372	up	-1.70733	-0.771743	1.70733	down	-1.21657	-0.282821	1.21657	down	-4.8189	-2.2687
209.0675@1.6520003	0.0110836	0.0362297																0.0028444						2.03097	1.02217	2.03097	up	1.03593	0.0509214	1.03593	up	-7.06823	-2.82135	7.06823	down	6.99674	2.80668	6.99674	up	-1.66082	-0.731893	1.66082	down	1.32293	0.40374	1.32293	up	-1.96053	-0.971247
260.0529@2.0770016	0.00261855	0.0104145					0.0328356					0.00417828							0.00282446		0.0142676			1.4019	0.487381	1.4019	up	-1.55686	-0.638643	1.55686	down	1.49144	0.576708	1.49144	up	1.15159	0.203625	1.15159	up	-4.10429	-2.03713	4.10429	down	-1.19593	-0.258135	1.19593	down	-2.18256	-1.12602
364.0987@1.1770011	2.49653e-11	6.21754e-10	0.000920019	0.000131498	0.000136811						0.00141118	0.000132827	0.00025643		0.000132109	0.000130768	0.000130841	0.000141472	0.000130774	0.000131467				-9.00482	-3.1707	9.00482	down	-24.1438	-4.59358	24.1438	down	-18.2855	-4.19263	18.2855	down	-1.08136	-0.112843	1.08136	down	2.34456	1.22932	2.34456	up	1.32776	0.408994	1.32776	up	-2.68121	-1.42289
94.0167@1.2919999	0.00313202	0.0121337											0.0423831				0.00671883			0.00941783				-18.1748	-4.18387	18.1748	down	-50.5035	-5.65831	50.5035	down	-42.196	-5.39903	42.196	down	-7.10985	-2.82982	7.10985	down	-11.4757	-3.52051	11.4757	down	5.14221	2.36239	5.14221	up	-2.77876	-1.47444
171.0954@1.227	3.56968e-09	6.66766e-08		0.000195738	0.00674567		0.000130904				0.0150305	0.00287534			0.000137605		0.000705128	0.0011996	0.0344269	0.0421026	0.000130778		0.000132743	-2.47121	-1.30522	2.47121	down	-5.32442	-2.41263	5.32442	down	-3.29892	-1.72199	3.29892	down	1.21718	0.283541	1.21718	up	-8.97479	-3.16588	8.97479	down	-1.24384	-0.314796	1.24384	down	-2.15458	-1.10741
185.1005@1.3759997	0.0118519	0.0382627																						-771.507	-9.59154	771.507	down	-109.318	-6.77239	109.318	down	-515.004	-9.00844	515.004	down	-3.77037	-1.91471	3.77037	down	-744.337	-9.53981	744.337	down	1.03294	0.0467605	1.03294	up	7.05746	2.81915
237.0716@0.98799974	1.56028e-05	0.000117414					0.000171196					0.00449827				0.0105252			0.00122286		0.000173668		0.000161338	5.27502	2.39918	5.27502	up	7.36045	2.87979	7.36045	up	3.16716	1.66319	3.16716	up	1.02269	0.0323734	1.02269	up	374.628	8.54931	374.628	up	-1.03831	-0.0542317	1.03831	down	1.39534	0.480617
406.3179@14.0750065	0.0142933	0.0448973				0.0366184					0.0233355				0.0343241						0.0180142	0.0431048		-1.22128	-0.288389	1.22128	down	-1.02962	-0.0421085	1.02962	down	1.33347	0.415187	1.33347	up	35.4549	5.14791	35.4549	up	-1.36533	-0.449247	1.36533	down	1.07711	0.107164	1.07711	up	1.18615	0.246281
290.1495@1.0499995	3.11527e-05	0.000220173	0.00482251				0.000171987						0.032078			0.0284649			0.0473565		0.00365394		0.000500815	3.63013	1.86002	3.63013	up	2.0732	1.05186	2.0732	up	2.21703	1.14863	2.21703	up	1.61552	0.691998	1.61552	up	6.05836	2.59893	6.05836	up	1.2616	0.335259	1.2616	up	-1.75098	-0.808162
198.1023@1.5589987	0.00054389	0.00263384		0.010295									0.0444834		0.0109415		0.00235312							1.86679	0.900557	1.86679	up	2.44065	1.28726	2.44065	up	1.81944	0.863493	1.81944	up	1.00551	0.00793457	1.00551	up	1.35719	0.440622	1.35719	up	-1.13914	-0.187939	1.13914	down	1.30741	0.386707
348.0669@1.7330011	1.84527e-09	3.57436e-08	0.000599307	0.000130821			0.00363212			0.000296597	0.00220639		0.00263022	0.00013078	0.000131147	0.0334846	0.000131253		0.00138729		0.0141063		0.0167009	-3.23637	-1.69438	3.23637	down	-6.08809	-2.60599	6.08809	down	1.09121	0.125924	1.09121	up	-1.13112	-0.177748	1.13112	down	-2.73561	-1.45186	2.73561	down	-1.14923	-0.200664	1.14923	down	-1.88114	-0.91161
415.1345@5.4119987	0.00758277	0.0260052									0.00582568				0.0134896			0.0257137			0.0316037	0.0499784		-2.33692	-1.22461	2.33692	down	-1.70809	-0.772382	1.70809	down	-1.33012	-0.41156	1.33012	down	21.8621	4.45036	21.8621	up	-1.22475	-0.292482	1.22475	down	-1.01392	-0.0199393	1.01392	down	1.36815	0.452225
433.1895@8.072999	1.19113e-07	1.46579e-06	0.00608691				0.000130889				0.021857	0.035152				0.000139147			0.0005665		0.00013154		0.000134549	8.65695	3.11386	8.65695	up	1.88034	0.910995	1.88034	up	3.64063	1.86419	3.64063	up	1.30499	0.384037	1.30499	up	51.7229	5.69273	51.7229	up	1.65976	0.730974	1.65976	up	-4.60392	-2.20286
413.1983@7.134002	0.00587476	0.0210445							0.01929					0.0493208		0.00547142								-2.97031	-1.57061	2.97031	down	48.6564	5.60456	48.6564	up	-1.7299	-0.79069	1.7299	down	6.17464	2.62635	6.17464	up	-5.84283	-2.54667	5.84283	down	-1.03855	-0.0545712	1.03855	down	144.525	7.17517
740.5207@16.728012	3.17742e-05	0.000223059	0.0101204	0.000202631										0.000685471	0.0271288	0.00271553	0.00137207							5.00923	2.32459	5.00923	up	10.3205	3.36745	10.3205	up	1.33196	0.413551	1.33196	up	2.42784	1.27967	2.42784	up	1.67129	0.740959	1.67129	up	1.49773	0.582779	1.49773	up	2.06031	1.04286
131.091@1.2340006	1.54264e-06	1.39103e-05		0.000353476	0.000185825		0.00299637			0.0473551					0.000463161		0.0393735	0.000213336		0.0126463	0.0043552			4.56734	2.19135	4.56734	up	25.3464	4.66371	25.3464	up	33.7467	5.07667	33.7467	up	1.09174	0.126629	1.09174	up	14.5299	3.86095	14.5299	up	3.26604	1.70754	3.26604	up	5.54949	2.47236
347.9326@1.3160012	8.79345e-06	6.95371e-05	0.000136775				0.0136263		0.000239354	0.000433251	0.00123961		0.00832526											1.71256	0.776152	1.71256	up	1.07741	0.107562	1.07741	up	1.10858	0.148718	1.10858	up	1.15182	0.203921	1.15182	up	1.37487	0.4593	1.37487	up	1.2255	0.293365	1.2255	up	-1.58952	-0.66859
319.9141@0.9049997	3.59793e-07	3.65382e-06	0.0268404				0.0152841		0.00162572		0.000443243	0.000131071	0.013411	0.0116454				0.00280018	0.000135186				0.0303832	-1.88059	-0.911187	1.88059	down	1.21877	0.285432	1.21877	up	-1.63975	-0.713473	1.63975	down	1.34565	0.428307	1.34565	up	1.9601	0.970925	1.9601	up	1.05206	0.0732116	1.05206	up	2.29202	1.19662
157.0017@1.6289997	0.00457047	0.016893													0.0257418						0.00420235			-7.59536	-2.92512	7.59536	down	-12.4047	-3.63281	12.4047	down	-3.66997	-1.87577	3.66997	down	3.62253	1.857	3.62253	up	-26.8304	-4.7458	26.8304	down	-2.31666	-1.21204	2.31666	down	-1.63319	-0.707693
291.8383@0.9650001	0.000299225	0.00154945					0.0136714		0.00849042	0.0301709	0.0425225	0.000320316											0.0378226	-1.37417	-0.458561	1.37417	down	1.63823	0.712142	1.63823	up	1.47593	0.561627	1.47593	up	1.43238	0.518411	1.43238	up	2.16672	1.11551	2.16672	up	1.08947	0.123626	1.08947	up	2.25121	1.1707
216.1057@8.293	3.91867e-11	9.53239e-10					0.000130769					0.000130768				0.000130768			0.000130768		0.000130768		0.000130769	1.43688	0.522937	1.43688	up	1.19824	0.260919	1.19824	up	1.02994	0.0425596	1.02994	up	1.18827	0.248858	1.18827	up	-4.00312	-2.00112	4.00312	down	1.00594	0.00854489	1.00594	up	-1.19916	-0.262018
119.0592@1.297	0.00159012	0.00687298									0.00105769				0.00979138			0.0035575			0.0210499			-7.05519	-2.81868	7.05519	down	-2.86701	-1.51955	2.86701	down	-4.30404	-2.10569	4.30404	down	20.5336	4.35991	20.5336	up	-2.0863	-1.06095	2.0863	down	-1.11471	-0.156674	1.11471	down	2.46082	1.29914
345.0064@1.4789989	1.48248e-07	1.78238e-06	0.000130874	0.00052618	0.00841772					0.0238631	0.000228914	0.000679897	0.000132411				0.00343932							3.38423	1.75883	3.38423	up	2.27383	1.18513	2.27383	up	1.90261	0.927982	1.90261	up	1.37952	0.46417	1.37952	up	1.5158	0.600078	1.5158	up	1.13032	0.176736	1.13032	up	-1.48834	-0.573702
300.115@1.8099993	0.00673677	0.0235674													0.00150287									-2.516	-1.33113	2.516	down	-17.3648	-4.11809	17.3648	down	-2.54373	-1.34694	2.54373	down	5.17708	2.37214	5.17708	up	-1.41663	-0.502461	1.41663	down	-1.05287	-0.0743303	1.05287	down	-6.90175	-2.78696
427.2009@7.4119954	0.00225484	0.00924927								0.0249399	0.0485729			0.0200766	0.039557									-1.15393	-0.206552	1.15393	down	-1.16636	-0.22201	1.16636	down	1.32475	0.405718	1.32475	up	1.28036	0.356551	1.28036	up	-1.06884	-0.0960513	1.06884	down	1.18311	0.242583	1.18311	up	-1.01077	-0.0154581
115.0659@1.3370004	8.80016e-08	1.15062e-06	0.00144399	0.000560405			0.00955939			0.00403297	0.000138994		0.00247066	0.0014632	0.000132952		0.000916452		0.0256789		0.000221425		0.0162029	-81.552	-6.34965	81.552	down	-118.108	-6.88396	118.108	down	-1.45546	-0.541476	1.45546	down	4.74796	2.24731	4.74796	up	-40.9022	-5.35411	40.9022	down	-1.21828	-0.284844	1.21828	down	-1.44825	-0.534315
247.1082@6.765005	0.00166549	0.00713974							0.0314983						0.000728061			0.018183						4.17337	2.06121	4.17337	up	-20.2006	-4.33633	20.2006	down	-3.96781	-1.98834	3.96781	down	28.4636	4.83105	28.4636	up	-1.43061	-0.516628	1.43061	down	1.14329	0.193192	1.14329	up	-84.3045	-6.39754
157.0658@1.6269994	0.00658758	0.0231229													0.0136625						0.00845436			-4.39734	-2.13663	4.39734	down	-12.5172	-3.64584	12.5172	down	-2.09952	-1.07006	2.09952	down	4.54183	2.18328	4.54183	up	-15.3099	-3.93639	15.3099	down	-1.32268	-0.403462	1.32268	down	-2.84653	-1.50921
514.2062@1.0600004	1.7796e-08	2.7783e-07	0.000136251						0.00415322	0.0120271	0.000130768	0.0175939	0.000132322		0.00141453			0.000527217			0.000389495			-211.636	-7.72544	211.636	down	-6.14032	-2.61831	6.14032	down	-8.65593	-3.11369	8.65593	down	7.94255	2.9896	7.94255	up	-9.82382	-3.29628	9.82382	down	1.35948	0.443058	1.35948	up	34.4666	5.10713
197.1732@0.993	0.00815172	0.0275945		0.0497546			0.00994852																	5.90229	2.56128	5.90229	up	14.4061	3.84861	14.4061	up	8.45352	3.07955	8.45352	up	2.85892	1.51547	2.85892	up	24.8678	4.63621	24.8678	up	2.11062	1.07767	2.11062	up	2.44077	1.28733
201.1048@4.0249977	0.00100703	0.00455997		0.0162807										0.00122099			0.00787094	0.0424052						1.18099	0.239994	1.18099	up	1.92896	0.947821	1.92896	up	-1.19514	-0.257181	1.19514	down	1.504	0.588806	1.504	up	1.14137	0.190769	1.14137	up	-1.05197	-0.0730934	1.05197	down	1.63334	0.707827
129.03@1.0400007	2.9838e-05	0.000213771		0.00034569					0.0423553					0.0123796	0.00786777	0.000227575	0.000155735							1.44157	0.527641	1.44157	up	2.66134	1.41215	2.66134	up	1.31244	0.392252	1.31244	up	1.27004	0.344872	1.27004	up	-1.04849	-0.0683137	1.04849	down	-1.13159	-0.178356	1.13159	down	1.84614	0.884512
169.0765@2.6820009	0.00775349	0.0265037													0.00199509									-1.63075	-0.70554	1.63075	down	-7.29963	-2.86782	7.29963	down	1.06691	0.0934401	1.06691	up	5.32377	2.41245	5.32377	up	-2.4399	-1.28682	2.4399	down	1.06866	0.0958013	1.06866	up	-4.47623	-2.16228
248.1015@1.0880005	0.00267372	0.0105936	0.0281338						0.00212937	0.00608451		0.00884338	0.0159197											36.9737	5.20843	36.9737	up	-2.85329	-1.51263	2.85329	down	-1.88074	-0.911303	1.88074	down	1.36831	0.452396	1.36831	up	-1.61823	-0.694417	1.61823	down	-1.27303	-0.348261	1.27303	down	-105.497	-6.72106
284.1027@1.2850006	1.17567e-05	9.10923e-05		0.000133196	0.00978332		0.00290769		0.0158978						0.00053026		0.0102624							-2.0171	-1.01228	2.0171	down	-4.90662	-2.29473	4.90662	down	-2.54663	-1.34859	2.54663	down	-1.46198	-0.547924	1.46198	down	-2.84723	-1.50956	2.84723	down	-1.93531	-0.952565	1.93531	down	-2.43251	-1.28245
319.8689@0.90399957	3.37197e-07	3.52757e-06	0.0260183				0.0141694		0.00150391		0.000463724	0.000131027	0.0126036	0.0112538				0.00310775	0.000134817				0.0290603	-1.8843	-0.914029	1.8843	down	1.22256	0.289906	1.22256	up	-1.63796	-0.7119	1.63796	down	1.33685	0.41884	1.33685	up	1.97005	0.978229	1.97005	up	1.05423	0.0761948	1.05423	up	2.30367	1.20393
347.9328@1.3510002	1.95707e-06	1.73483e-05	0.000131377				0.0416406		0.000173282	0.000154508	0.000219132	0.0155115	0.00168483											1.96604	0.975291	1.96604	up	1.12332	0.167763	1.12332	up	1.10889	0.149115	1.10889	up	1.15182	0.203921	1.15182	up	1.37484	0.459267	1.37484	up	1.26597	0.340248	1.26597	up	-1.75021	-0.807528
131.0647@1.2299999	3.90296e-05	0.000263387			0.00018983					0.00515449								0.000210472	0.0261129	0.00110965				6.87477	2.78131	6.87477	up	40.2703	5.33164	40.2703	up	1185.86	10.2117	1185.86	up	1.13988	0.188881	1.13988	up	15.2329	3.92912	15.2329	up	3.28678	1.71668	3.28678	up	5.8577	2.55033
303.2779@10.289998	3.10914e-05	0.000220173		0.0019564					0.000182369					0.000732858	0.000363127	0.00213285	0.000176132							1.22132	0.288446	1.22132	up	-2.08381	-1.05922	2.08381	down	1.06579	0.0919189	1.06579	up	1.12522	0.170212	1.12522	up	-1.00545	-0.00783913	1.00545	down	1.23068	0.29945	1.23068	up	-2.545	-1.34767
325.8784@0.95100015	5.65539e-09	9.85922e-08		0.000537956	0.0011713		0.000563677		0.00013099	0.000131493		0.000131008			0.0013071		0.00115166	0.00302549		0.0026479	0.00137968		0.00121461	1.21683	0.283133	1.21683	up	-1.5497	-0.631987	1.5497	down	-1.50655	-0.591248	1.50655	down	-1.03259	-0.0462714	1.03259	down	-1.5468	-0.629287	1.5468	down	-1.02803	-0.0398789	1.02803	down	-1.88572	-0.915119
227.1293@1.9459993	0.00243425	0.00983098			0.0191338													0.018385		0.0157253				5.39483	2.43158	5.39483	up	62.9853	5.97694	62.9853	up	302.258	8.23964	302.258	up	-1.02576	-0.0366898	1.02576	down	41.7522	5.38378	41.7522	up	-1.13249	-0.179497	1.13249	down	11.6751	3.54537
102.057@1.0890003	4.56228e-11	1.08458e-09	0.00659243	0.000130822	0.000160996				0.0196109		0.00015394	0.00914245	0.0103038		0.000130768	0.000130856	0.000130873	0.000130803	0.000181882	0.000188927				4.74505	2.24642	4.74505	up	19.0971	4.25528	19.0971	up	9.56824	3.25825	9.56824	up	-2.08147	-1.05761	2.08147	down	1.04991	0.0702648	1.04991	up	1.06879	0.0959721	1.06879	up	4.02463	2.00886
157.0597@1.6269994	0.0144354	0.0449387													0.0234186						0.0151132			-2.1719	-1.11896	2.1719	down	-12.5657	-3.65142	12.5657	down	-2.04075	-1.0291	2.04075	down	4.49394	2.16798	4.49394	up	-15.368	-3.94185	15.368	down	-1.31917	-0.399634	1.31917	down	-5.78559	-2.53247
213.0641@1.5999992	0.00242331	0.00982473									0.0134229							0.0106161			0.00491016			-4.46894	-2.15993	4.46894	down	-1.08938	-0.12351	1.08938	down	-4.82465	-2.27043	4.82465	down	5.13974	2.3617	5.13974	up	-6.17842	-2.62724	6.17842	down	1.32364	0.404514	1.32364	up	4.10227	2.03642
319.9463@0.9049997	3.45575e-07	3.57893e-06	0.0257489				0.015119		0.00151025		0.000438023	0.000131048	0.0122657	0.0113787				0.00290406	0.000135161				0.0313796	-1.88249	-0.91264	1.88249	down	1.22057	0.287556	1.22057	up	-1.63627	-0.710408	1.63627	down	1.34161	0.423961	1.34161	up	1.95726	0.968834	1.95726	up	1.05528	0.0776243	1.05528	up	2.29771	1.2002
200.1127@1.6269994	0.00222841	0.00917683												0.00727447				0.00067414		0.0403074				-1.06241	-0.0873393	1.06241	down	2.32097	1.21473	2.32097	up	-20.6949	-4.3712	20.6949	down	5.699	2.51071	5.699	up	-1.14914	-0.20055	1.14914	down	1.19158	0.252877	1.19158	up	2.46582	1.30207
198.1019@1.849999	0.000891815	0.00407739					0.00583585					0.0012387				0.00176646			0.00905185					-1.14384	-0.193888	1.14384	down	-1.10853	-0.148647	1.10853	down	1.03898	0.0551624	1.03898	up	1.38644	0.471382	1.38644	up	2.51633	1.33132	2.51633	up	1.25234	0.324632	1.25234	up	1.03186	0.0452404
241.9178@0.94200045	2.16242e-09	4.11253e-08		0.000560994	0.00193453		0.000288216		0.000130936	0.000131815		0.00013081			0.000238271		0.00297706	0.000609493		0.0110231	0.000163717		0.00117916	1.38609	0.47102	1.38609	up	-2.00762	-1.00549	2.00762	down	-1.87231	-0.904819	1.87231	down	1.0667	0.0931577	1.0667	up	-2.11054	-1.07761	2.11054	down	-1.09722	-0.133858	1.09722	down	-2.78275	-1.47651
243.1838@15.596989	0.00597127	0.0213172				0.0208813									0.0373743									2.51943	1.3331	2.51943	up	1.07996	0.110981	1.07996	up	1.49959	0.584564	1.49959	up	3.12773	1.64511	3.12773	up	1.1666	0.222313	1.1666	up	2.02502	1.01794	2.02502	up	-2.33289	-1.22212
216.124@8.293	7.43471e-10	1.49552e-08					0.000130927					0.000130768				0.000130769			0.000130822		0.000130769		0.000130934	1.46062	0.546577	1.46062	up	1.20023	0.263306	1.20023	up	1.0456	0.0643282	1.0456	up	1.21292	0.278488	1.21292	up	-3.21684	-1.68564	3.21684	down	-1.00181	-0.0026025	1.00181	down	-1.21695	-0.283272
197.1591@0.99100035	6.22016e-14	3.07883e-12	0.000144812	0.000130772			0.000130768				0.00015408	0.000691958	0.00013776	0.00038936	0.000130776		0.000130769		0.000130786	0.04165	0.000130768		0.000130768	5.91376	2.56408	5.91376	up	11.1759	3.48232	11.1759	up	2.46142	1.29949	2.46142	up	1.04628	0.0652656	1.04628	up	24.8195	4.6334	24.8195	up	-1.06307	-0.088232	1.06307	down	1.88981	0.918243
131.0885@1.4670004	0.0112003	0.0363836														0.0332486					0.0185935			-1.01161	-0.0166549	1.01161	down	1.36065	0.444296	1.36065	up	-1.29074	-0.368202	1.29074	down	1.42995	0.515967	1.42995	up	-1.48798	-0.573353	1.48798	down	1.09304	0.128352	1.09304	up	1.37645	0.460951
171.1107@1.1609998	2.58355e-07	3.0364e-06					0.00264837			0.000189911		0.0001312	0.00863244	0.0013571		0.000146272		0.0185222			0.000508558			1.78786	0.838235	1.78786	up	1.43232	0.518353	1.43232	up	-1.88778	-0.916694	1.88778	down	1.15373	0.206304	1.15373	up	-2.55836	-1.35522	2.55836	down	-1.29917	-0.377586	1.29917	down	-1.24823	-0.319881
198.0627@1.8479997	3.58465e-05	0.000243477					0.00110672		0.0492813							0.000195976			0.000223697		0.0326399		0.0110971	1.64268	0.716055	1.64268	up	-1.21864	-0.285274	1.21864	down	-1.18678	-0.247055	1.18678	down	1.32986	0.411276	1.32986	up	2.76526	1.46742	2.76526	up	1.21084	0.276008	1.21084	up	-2.00184	-1.00133
76.0311@2.2839983	2.27459e-11	5.94806e-10	0.0151966				0.000130768					0.000131502	0.0360456			0.000130768			0.000130768		0.000130774		0.000130768	2.53168	1.3401	2.53168	up	1.63334	0.707821	1.63334	up	1.28926	0.366543	1.28926	up	1.86309	0.897694	1.86309	up	14.4064	3.84864	14.4064	up	1.09261	0.127783	1.09261	up	-1.55001	-0.632275
200.053@1.6409993	0.000337193	0.00172894			0.0148071									0.00121863				0.00022652	0.0471249	0.011655				-1.7274	-0.7886	1.7274	down	2.46888	1.30386	2.46888	up	-32.9441	-5.04195	32.9441	down	5.35155	2.41996	5.35155	up	-1.56843	-0.649323	1.56843	down	1.0922	0.127232	1.0922	up	4.26473	2.09246
761.4999@16.747005	6.86558e-05	0.000427464	0.0213924	0.00028711										0.00084986	0.0413841	0.00318344	0.00260539							3.6282	1.85925	3.6282	up	6.92404	2.79161	6.92404	up	1.21351	0.279192	1.21351	up	2.10771	1.07568	2.10771	up	1.46203	0.547977	1.46203	up	1.42233	0.508251	1.42233	up	1.9084	0.932361
157.0768@1.6269994	0.0144241	0.0449387													0.0234209						0.0150937			-2.17242	-1.1193	2.17242	down	-12.5625	-3.65106	12.5625	down	-2.04084	-1.02916	2.04084	down	4.49412	2.16804	4.49412	up	-15.3737	-3.94239	15.3737	down	-1.31892	-0.399354	1.31892	down	-5.78274	-2.53175
227.0996@1.9449998	1.64633e-08	2.60919e-07	0.0120612	0.000297519	0.000132846		0.000207107						0.0062075		0.00588325		0.000204224	0.000277121		0.000131606	0.00309517		0.000162065	3.53283	1.82082	3.53283	up	5.89084	2.55847	5.89084	up	9.10259	3.18628	9.10259	up	1.52062	0.604658	1.52062	up	6.38726	2.6752	6.38726	up	-1.0891	-0.123137	1.0891	down	1.66746	0.737652
171.0851@1.2140001	9.04607e-05	0.000528614								0.025775		0.000702351	0.00621592	0.0389018		0.00107367	0.00972431							2.44786	1.29152	2.44786	up	2.3292	1.21983	2.3292	up	-1.11826	-0.161255	1.11826	down	1.18725	0.247622	1.18725	up	-1.67842	-0.747108	1.67842	down	-1.31434	-0.394343	1.31434	down	-1.05095	-0.0716887
427.2483@7.4419947	0.00857859	0.0288528															0.0409495			0.0461555				1.0137	0.0196352	1.0137	up	-1.49523	-0.580372	1.49523	down	-1.48191	-0.567457	1.48191	down	1.09456	0.130345	1.09456	up	-1.28095	-0.357215	1.28095	down	1.18588	0.245962	1.18588	up	-1.51572	-0.600007
247.148@1.5979997	1.55526e-15	1.0997e-13	0.000130769	0.000130768	0.000130768		0.000130926				0.000130842		0.000130768		0.000130768	0.0122848	0.000130768	0.00013077		0.000130768	0.000136599		0.00013077	8.08765	3.01572	8.08765	up	15.1766	3.92378	15.1766	up	10.0851	3.33415	10.0851	up	1.27956	0.355648	1.27956	up	6.0186	2.58943	6.0186	up	-1.30831	-0.387705	1.30831	down	1.87652	0.908058
202.1314@1.4449998	3.44819e-05	0.000239647					0.00383512								0.0389161		0.0033895			0.0334201	0.00122325		0.000194957	1.56223	0.643604	1.56223	up	3.41626	1.77242	3.41626	up	2.32879	1.21958	2.32879	up	-1.2064	-0.270714	1.2064	down	6.09143	2.60678	6.09143	up	-1.81909	-0.863216	1.81909	down	2.18679	1.12881
198.0959@1.8529989	5.26937e-05	0.000336083					0.00865032					0.000224711				0.000149107			0.00384666		0.0175869		0.00381611	-1.60314	-0.680901	1.60314	down	-1.85731	-0.893218	1.85731	down	-1.09668	-0.13314	1.09668	down	1.08658	0.119796	1.08658	up	3.22845	1.69084	3.22845	up	-1.09767	-0.134444	1.09767	down	-1.15855	-0.212318
568.3784@16.792986	0.000114142	0.000652418	0.0173317	0.0047679							0.0157285	0.0408201	0.00876738		0.00429627	0.0119528	0.00235766							-1.80001	-0.848008	1.80001	down	-1.95098	-0.9642	1.95098	down	-1.27013	-0.344973	1.27013	down	1.00627	0.00901514	1.00627	up	-1.05858	-0.0821237	1.05858	down	1.0439	0.0619898	1.0439	up	-1.08387	-0.116192
85.0526@1.0239992	0.00112064	0.00505254							0.00262195						0.00410104									5.41644	2.43735	5.41644	up	-8.02964	-3.00533	8.02964	down	-2.91461	-1.5433	2.91461	down	4.67878	2.22613	4.67878	up	1.44636	0.532431	1.44636	up	-1.96801	-0.976738	1.96801	down	-43.4921	-5.44268
319.9727@0.90399957	3.37197e-07	3.52757e-06	0.0260183				0.0141694		0.00150391		0.000463724	0.000131027	0.0126036	0.0112538				0.00310775	0.000134817				0.0290603	-1.8843	-0.914029	1.8843	down	1.22256	0.289906	1.22256	up	-1.63796	-0.7119	1.63796	down	1.33685	0.41884	1.33685	up	1.97005	0.978229	1.97005	up	1.05423	0.0761948	1.05423	up	2.30367	1.20393
247.1422@1.625	0.000164859	0.000898139		0.000858938											0.0067939		0.000461854							22.9153	4.51824	22.9153	up	335.282	8.38923	335.282	up	28.0676	4.81083	28.0676	up	2.62409	1.39182	2.62409	up	20.6814	4.37026	20.6814	up	-1.38713	-0.472105	1.38713	down	14.6314	3.87099
96.069@1.357	0.0152136	0.0469424										0.0159305												-2.90288	-1.53749	2.90288	down	2.90362	1.53785	2.90362	up	-1.42362	-0.509562	1.42362	down	2.45358	1.29489	2.45358	up	5.16839	2.36972	5.16839	up	2.33043	1.2206	2.33043	up	8.42886	3.07534
235.1542@1.3030007	3.10228e-22	6.48997e-20		0.000130768	0.000130768				0.000130768	0.000130768				0.000143706	0.000130768	0.000130768	0.000130768	0.000130768	0.000130768	0.000130768				1.37154	0.455799	1.37154	up	37.9109	5.24454	37.9109	up	182.006	7.50784	182.006	up	1.36751	0.451548	1.36751	up	1.02145	0.0306244	1.02145	up	1.68807	0.755371	1.68807	up	27.6411	4.78874
109.063@1.3020012	0.00261738	0.0104145											0.00124775				0.0357932					0.0310218		2.21888	1.14983	2.21888	up	1.56798	0.648905	1.56798	up	1.27698	0.352736	1.27698	up	1.59313	0.671864	1.59313	up	1.48743	0.572821	1.48743	up	-1.54965	-0.631946	1.54965	down	-1.41512	-0.500927
198.0823@1.847	8.64929e-05	0.000514043					0.000544183					0.000234335				0.000387326			0.000976277		0.00992223		0.00319163	-1.11441	-0.156286	1.11441	down	-1.0402	-0.0568657	1.0402	down	1.05882	0.0824518	1.05882	up	1.30614	0.385304	1.30614	up	3.23999	1.69599	3.23999	up	1.18003	0.238825	1.18003	up	1.07134	0.0994205
83.0372@1.7929994	1.94842e-08	2.99714e-07	0.00245472	0.000171079	0.000163324						0.00088757		0.0013371		0.000140059	0.0421048	0.000146766	0.000139569	0.0405445	0.000145936				2.74115	1.45478	2.74115	up	3.77723	1.91733	3.77723	up	3.79126	1.92268	3.79126	up	-1.09556	-0.131675	1.09556	down	1.78035	0.832161	1.78035	up	-1.05519	-0.077505	1.05519	down	1.37798	0.46255
307.164@8.118004	4.53542e-05	0.000298368	0.00103207				0.0261807		0.00158503	0.00195289	0.00189107		0.00213495			0.0393			0.0474493		0.0461075			-5.89196	-2.55875	5.89196	down	-1.06571	-0.0918111	1.06571	down	-1.09851	-0.135551	1.09851	down	-1.09342	-0.12885	1.09342	down	-3.68065	-1.87996	3.68065	down	-1.1127	-0.154059	1.1127	down	5.52868	2.46694
118.0426@2.014	9.02979e-05	0.000528614	0.0146845		0.0124083							0.00106994	0.014058						0.000905933	0.0118771				-5.43361	-2.44191	5.43361	down	-2.38532	-1.25418	2.38532	down	-5.59893	-2.48515	5.59893	down	-1.78817	-0.838483	1.78817	down	1.58372	0.663319	1.58372	up	1.00786	0.0112916	1.00786	up	2.27794	1.18773
205.8787@0.9650001	0.00122011	0.00543079					0.0360563		0.0139875			0.00107691												-1.31503	-0.395091	1.31503	down	1.60136	0.679296	1.60136	up	1.37749	0.462037	1.37749	up	1.4	0.485422	1.4	up	1.94986	0.963367	1.94986	up	1.087	0.120356	1.087	up	2.10583	1.07439
171.0996@1.2260005	0.00500421	0.018175													0.0152056						0.00395554			-2.32898	-1.2197	2.32898	down	-6.16475	-2.62404	6.16475	down	-3.40035	-1.76569	3.40035	down	5.2253	2.38551	5.2253	up	-10.0208	-3.32493	10.0208	down	-1.022	-0.031395	1.022	down	-2.64697	-1.40434
276.1434@1.5670007	0.0125473	0.0401361														0.00743115								-7.49868	-2.90664	7.49868	down	5.92366	2.56649	5.92366	up	-12.6285	-3.65861	12.6285	down	-1.26228	-0.336027	1.26228	down	-75.5554	-6.23946	75.5554	down	-7.28275	-2.86448	7.28275	down	44.4197	5.47313
216.1283@8.293	2.98151e-10	6.3646e-09					0.000130792					0.000130768				0.000130768			0.000130777		0.000130768		0.000130789	1.42306	0.508994	1.42306	up	1.19344	0.25512	1.19344	up	1.03999	0.0565633	1.03999	up	1.17048	0.227098	1.17048	up	-3.7155	-1.89356	3.7155	down	1.00537	0.00773136	1.00537	up	-1.1924	-0.253874
131.0837@1.2350004	8.84172e-06	6.95371e-05		0.00018892	0.00781335		0.00422489								0.00021478		0.0120152	0.0108923			0.00593388			4.77389	2.25516	4.77389	up	34.5138	5.1091	34.5138	up	11.8806	3.57053	11.8806	up	1.08353	0.115742	1.08353	up	13.7509	3.78145	13.7509	up	3.2239	1.68881	3.2239	up	7.22971	2.85394
273.0954@1.563001	0.0102215	0.0335162	0.0297192								0.0331281													-4.39447	-2.13569	4.39447	down	-3.29839	-1.72176	3.29839	down	-2.8301	-1.50086	2.8301	down	-1.01975	-0.0282163	1.01975	down	-2.23496	-1.16025	2.23496	down	-1.63263	-0.707196	1.63263	down	1.33231	0.413929
189.0524@7.226004	0.0111497	0.0363321															0.0133702							1.38635	0.471292	1.38635	up	-13.7886	-3.78541	13.7886	down	1.05508	0.0773582	1.05508	up	3.04193	1.60499	3.04193	up	-6.44663	-2.68855	6.44663	down	6.67165	2.73804	6.67165	up	-19.1159	-4.2567
171.1051@1.2260005	0.00545945	0.0196917													0.0175644						0.0041682			-2.75629	-1.46273	2.75629	down	-5.8932	-2.55905	5.8932	down	-3.42299	-1.77526	3.42299	down	5.14063	2.36195	5.14063	up	-9.91364	-3.30941	9.91364	down	-1.0962	-0.132505	1.0962	down	-2.13809	-1.09632
156.0648@1.4609993	0.01623	0.0497848			0.0189536													0.0461489						11.75	3.55458	11.75	up	4.88946	2.28967	4.88946	up	34.073	5.09056	34.073	up	1.43556	0.521616	1.43556	up	6.38494	2.67467	6.38494	up	2.19955	1.13721	2.19955	up	-2.40312	-1.26491
275.221@7.0950007	8.97967e-16	7.22518e-14		0.000130768					0.000130768					0.000130768	0.000130768	0.000130768	0.000130768							1.07453	0.103703	1.07453	up	-4.16992	-2.06002	4.16992	down	1.03703	0.0524598	1.03703	up	-1.01706	-0.0244027	1.01706	down	-1.0672	-0.0938273	1.0672	down	-1.00492	-0.00708101	1.00492	down	-4.48069	-2.16372
319.94@0.90399957	3.35383e-07	3.52757e-06	0.027582				0.0145237		0.00149226		0.000449612	0.000131062	0.0126937	0.0101661				0.00270318	0.000134763				0.031318	-1.87254	-0.904999	1.87254	down	1.22759	0.295833	1.22759	up	-1.63961	-0.713353	1.63961	down	1.34525	0.427871	1.34525	up	1.96257	0.972744	1.96257	up	1.05814	0.0815343	1.05814	up	2.29872	1.20083
188.0953@1.4169999	2.63066e-25	1.37583e-22	0.000130768	0.000130768	0.000130768		0.000130768		0.00013131		0.000130768	0.000517205	0.000130768	0.000130772	0.000130768	0.000130768	0.000130768	0.000130768	0.0128112	0.000130768	0.000130768		0.000130768	27.2405	4.76768	27.2405	up	101.909	6.67114	101.909	up	21.4898	4.42558	21.4898	up	1.20452	0.268459	1.20452	up	10.5754	3.40264	10.5754	up	-1.11616	-0.158543	1.11616	down	3.74109	1.90346
225.0872@2.1279988	0.000671263	0.00317711									0.0498266				0.00918656				0.0334109		0.0010067		0.0497689	-4.12693	-2.04507	4.12693	down	-8.21636	-3.0385	8.21636	down	1.52885	0.612446	1.52885	up	6.01485	2.58853	6.01485	up	-19.2655	-4.26795	19.2655	down	1.28911	0.366376	1.28911	up	-1.99091	-0.993431
102.0367@1.080001	3.05589e-15	1.88027e-13	0.000130783	0.000130768	0.000130895				0.00856329		0.000130768	0.000178424	0.000130809	0.00206799	0.000130768	0.000130768	0.000130768	0.00013077	0.000370765	0.000131094				7.02044	2.81156	7.02044	up	18.3885	4.20073	18.3885	up	6.14767	2.62004	6.14767	up	-1.26533	-0.339516	1.26533	down	1.7179	0.780647	1.7179	up	1.06353	0.0888672	1.06353	up	2.61928	1.38917
319.9279@0.90399957	3.127e-07	3.52757e-06	0.0231136				0.0178363		0.00157695		0.000426368	0.000131072	0.0130585	0.00946213				0.00222158	0.000134262				0.0311832	-1.89561	-0.922663	1.89561	down	1.20672	0.271086	1.20672	up	-1.67468	-0.743889	1.67468	down	1.33353	0.415246	1.33353	up	1.93181	0.949955	1.93181	up	1.04215	0.0595608	1.04215	up	2.28746	1.19375
333.1541@1.6880009	0.000730097	0.00340929							0.00147033	0.000530264	0.0140862													-115.653	-6.85366	115.653	down	24.2414	4.5994	24.2414	up	50.063	5.64567	50.063	up	5.4358	2.44249	5.4358	up	1.72418	0.785912	1.72418	up	1.02514	0.0358153	1.02514	up	2803.6	11.4531
406.3054@14.073993	0.0132156	0.0418895				0.0347065					0.020888				0.0322083						0.0178577	0.0382838		-1.2503	-0.322269	1.2503	down	-1.03397	-0.0481958	1.03397	down	1.34711	0.429867	1.34711	up	36.0394	5.1715	36.0394	up	-1.33683	-0.418812	1.33683	down	1.04526	0.0638618	1.04526	up	1.20922	0.274074
320.0134@0.90399957	3.37197e-07	3.52757e-06	0.0260183				0.0141694		0.00150391		0.000463724	0.000131027	0.0126036	0.0112538				0.00310775	0.000134817				0.0290603	-1.8843	-0.914029	1.8843	down	1.22256	0.289906	1.22256	up	-1.63796	-0.7119	1.63796	down	1.33685	0.41884	1.33685	up	1.97005	0.978229	1.97005	up	1.05423	0.0761948	1.05423	up	2.30367	1.20393
96.041@1.3079993	0.00029164	0.00151769		0.0300277	0.00201333			0.00152954										0.0421641				0.0327848		-1.5736	-0.654071	1.5736	down	-2.60472	-1.38113	2.60472	down	-3.49428	-1.805	3.49428	down	-1.39636	-0.481674	1.39636	down	-1.66955	-0.739457	1.66955	down	-3.60008	-1.84803	3.60008	down	-1.65526	-0.727056
319.8957@0.90399957	3.36682e-07	3.52757e-06	0.0259005				0.0142358		0.00150387		0.000462091	0.000131027	0.0126033	0.0112536				0.00309365	0.000134816				0.0290597	-1.88494	-0.914517	1.88494	down	1.22215	0.289417	1.22215	up	-1.63851	-0.712388	1.63851	down	1.33682	0.418802	1.33682	up	1.96938	0.97774	1.96938	up	1.05388	0.0757065	1.05388	up	2.30367	1.20393
157.055@1.6269994	0.0141372	0.0445406													0.0228999						0.0147466			-2.17204	-1.11905	2.17204	down	-12.5574	-3.65046	12.5574	down	-2.03941	-1.02815	2.03941	down	4.53196	2.18013	4.53196	up	-15.3665	-3.94171	15.3665	down	-1.3186	-0.399003	1.3186	down	-5.78137	-2.53141
199.1218@2.0039995	0.00851935	0.0287459													0.0440426			0.0101633			0.00528805			-1.13892	-0.187665	1.13892	down	-1.56616	-0.647236	1.56616	down	-3.05316	-1.6103	3.05316	down	24.7146	4.62729	24.7146	up	-4.04326	-2.01552	4.04326	down	1.31343	0.393336	1.31343	up	-1.37513	-0.459571
244.0923@2.1449983	7.69246e-05	0.000473312							0.00113843		0.0286512		0.000171161							0.043221			0.00798738	2.11692	1.08197	2.11692	up	-1.58629	-0.665655	1.58629	down	1.10341	0.141973	1.10341	up	-1.14798	-0.199097	1.14798	down	1.31501	0.395076	1.31501	up	-2.10611	-1.07458	2.10611	down	-3.35804	-1.74762
319.9614@0.90399957	3.35769e-07	3.52757e-06	0.0259851				0.0141493		0.00149681		0.000462071	0.000131026	0.0125854	0.0112373				0.00309441	0.000134803				0.029024	-1.8843	-0.914029	1.8843	down	1.22256	0.289906	1.22256	up	-1.63796	-0.7119	1.63796	down	1.33709	0.419098	1.33709	up	1.97005	0.978229	1.97005	up	1.05423	0.0761948	1.05423	up	2.30367	1.20393
319.9945@0.90399957	3.37244e-07	3.52757e-06	0.0259211				0.0142254		0.00150397		0.000463739	0.000131027	0.012604	0.0112542				0.00310786	0.000134817				0.0290611	-1.88483	-0.914436	1.88483	down	1.22222	0.289498	1.22222	up	-1.63842	-0.712307	1.63842	down	1.33648	0.418433	1.33648	up	1.96949	0.977821	1.96949	up	1.05394	0.0757876	1.05394	up	2.30367	1.20393
244.0826@2.1439989	8.12538e-05	0.000497026							0.00101991		0.0258129		0.000170742										0.0105898	2.19004	1.13096	2.19004	up	-1.59438	-0.672996	1.59438	down	1.10486	0.143864	1.10486	up	-1.14496	-0.195299	1.14496	down	1.30653	0.385741	1.30653	up	-2.10752	-1.07555	2.10752	down	-3.49175	-1.80395
102.0391@1.294999	0.00782371	0.0266567		0.0286485											0.028741		0.047553							10.9047	3.44688	10.9047	up	277.718	8.11748	277.718	up	49.3919	5.6262	49.3919	up	1.00219	0.00315089	1.00219	up	1.62622	0.701521	1.62622	up	1.4202	0.506098	1.4202	up	25.4677	4.6706
319.8787@0.90399957	3.37218e-07	3.52757e-06	0.026021				0.014171		0.00150413		0.000463783	0.000131027	0.012553	0.0112552				0.00310818	0.000134818				0.0291774	-1.8843	-0.914029	1.8843	down	1.22256	0.289906	1.22256	up	-1.63796	-0.7119	1.63796	down	1.33685	0.41884	1.33685	up	1.97005	0.978229	1.97005	up	1.05455	0.076622	1.05455	up	2.30367	1.20393
319.8866@0.90399957	3.3531e-07	3.52757e-06	0.0259789				0.0141455		0.00149632		0.000461169	0.000131026	0.0125819	0.0112342				0.00308679	0.000134801				0.0290172	-1.8843	-0.914029	1.8843	down	1.22256	0.289906	1.22256	up	-1.63796	-0.7119	1.63796	down	1.33729	0.419312	1.33729	up	1.97005	0.978229	1.97005	up	1.05423	0.0761948	1.05423	up	2.30367	1.20393
157.0724@1.6269994	0.0144173	0.0449387													0.0234065						0.0150869			-2.17286	-1.1196	2.17286	down	-12.5617	-3.65096	12.5617	down	-2.04042	-1.02886	2.04042	down	4.49473	2.16823	4.49473	up	-15.3711	-3.94215	15.3711	down	-1.31888	-0.399316	1.31888	down	-5.78117	-2.53136
175.1081@1.1349994	0.00509325	0.0184344					0.0059583																0.00973953	18.0135	4.171	18.0135	up	11.6744	3.54528	11.6744	up	19.1919	4.26242	19.1919	up	4.12978	2.04607	4.12978	up	155.709	7.28271	155.709	up	1.2645	0.338568	1.2645	up	-1.54299	-0.625728
[truncated: 201 more columns]
